# Supplementary material for: ZNF217 promotes ovarian cancer progression by impacting multiple pivotal steps in the metastatic process
Source: NPJ Precis Oncol. 2025 Dec 4;9:392. doi: 10.1038/s41698-025-01153-8 (PMC12678582; doi:10.1038/s41698-025-01153-8)
Supplement: Supplementary file 2 — Table S1. [file 41698_2025_1153_MOESM2_ESM.xlsx]

## Sheet: Sheet1
ID	log2FoldChange	pvalue	padj	OVCA420 - I	OVCA420 - II	OVCA420 - III	OVCA420-ZNF217 - I	OVCA420-ZNF217 - II	OVCA420-ZNF217 - III	Gene.name
ENSG00000000971	1.01153	1.61177e-07	8.62088e-07	499.64	332.33	662.761	976.938	995.188	1039.55	CFH
ENSG00000001036	-1.15706	3.73071e-07	1.8919e-06	196.519	136.315	176.163	71.8201	78.6198	78.0445	FUCA2
ENSG00000001630	-1.65024	1.10424e-15	1.47038e-14	330.004	388.05	439.335	159.293	111.461	96.7752	CYP51A1
ENSG00000002587	-1.26703	1.08461e-10	8.63061e-10	354.105	249.745	358.772	121.542	141.317	137.358	HS3ST1
ENSG00000002746	-1.24341	6.38077e-06	2.63542e-05	99.1865	102.485	90.2301	48.8009	37.8171	36.4208	HECW1
ENSG00000003096	2.61144	1.71051e-07	9.11776e-07	9.26976	6.965	4.29667	45.1178	33.8364	47.8673	KLHL13
ENSG00000003147	-1.03178	2.28655e-15	2.96423e-14	985.376	980.075	911.968	461.306	493.613	452.658	ICA1
ENSG00000003436	-2.37252	2.78422e-73	5.08386e-71	1894.74	1862.64	2204.19	387.645	374.191	389.182	TFPI
ENSG00000003987	-2.03201	4.72066e-14	5.36592e-13	148.316	157.21	116.01	33.1478	39.8075	30.1772	MTMR7
ENSG00000003989	-3.59173	3.62588e-130	4.14897e-127	6573.19	5890.4	8246.38	619.679	504.56	593.138	SLC7A2
ENSG00000004059	1.08132	8.67875e-18	1.40398e-16	787.003	813.91	839.999	1711.71	1572.4	1880.35	ARF5
ENSG00000004478	-1.24161	4.83208e-23	1.15032e-21	2044.91	1801.94	1803.53	848.03	745.396	796.054	FKBP4
ENSG00000004660	1.44052	2.18385e-11	1.88929e-10	68.5962	66.665	79.4884	199.807	174.158	208.119	CAMKK1
ENSG00000004777	2.67421	1.06699e-40	6.42592e-39	103.821	64.675	116.01	523.919	657.819	632.681	ARHGAP33
ENSG00000004838	1.43343	0.0185657	0.0367799	9.26976	12.935	2.14833	29.4647	14.9278	21.8525	ZMYND10
ENSG00000005469	1.64257	2.49877e-23	6.01527e-22	335.565	381.085	240.614	1045.08	982.25	964.63	CROT
ENSG00000005700	-2.08147	1.04777e-41	6.61171e-40	2645.59	2057.66	3014.11	622.441	546.358	654.533	IBTK
ENSG00000005801	1.53598	2.02358e-20	4.02932e-19	258.626	275.615	336.214	727.409	993.197	801.257	ZNF195
ENSG00000005882	1.045	1.40533e-08	8.73637e-08	189.103	206.96	237.391	465.91	340.354	499.485	PDK2
ENSG00000005884	-2.13395	3.5714e-82	9.43069e-80	36713.8	33446.9	35679.5	8518.97	8170.49	7423.59	ITGA3
ENSG00000005961	1.61869	2.85364e-07	1.47175e-06	38.933	29.85	19.335	80.1071	90.5621	101.978	ITGA2B
ENSG00000006015	1.19334	1.91942e-17	3.00867e-16	280.874	292.53	288.951	631.649	657.819	682.629	REX1BD
ENSG00000006025	1.68934	3.62302e-30	1.33732e-28	575.652	654.71	459.744	1703.43	1975.45	1775.25	OSBPL7
ENSG00000006125	-1.07821	1.00379e-13	1.10869e-12	12032.2	10723.1	13518.4	6856.06	4889.36	5432.94	AP2B1
ENSG00000006432	-1.65771	5.10082e-29	1.74057e-27	1637.97	1387.03	1642.4	546.017	526.454	405.831	MAP3K9
ENSG00000006459	-2.39668	3.06696e-10	2.3365e-09	1170.77	680.58	1291.15	202.57	258.749	135.277	KDM7A
ENSG00000006534	-1.25483	9.70085e-18	1.5605e-16	2099.6	2482.52	1803.53	883.94	806.102	986.482	ALDH3B1
ENSG00000006611	1.52389	1.05496e-28	3.50916e-27	284.582	315.415	323.324	857.238	906.616	889.707	USH1C
ENSG00000006652	-1.6605	1.40513e-41	8.7383e-40	1841.9	1773.09	1935.65	593.897	612.041	549.433	IFRD1
ENSG00000006695	-1.28938	7.93888e-13	8.02491e-12	306.829	308.45	355.549	148.244	123.403	124.871	COX10
ENSG00000007062	-2.30185	1.34051e-07	7.2605e-07	47.2758	66.665	56.9309	5.52463	18.9086	10.4059	PROM1
ENSG00000007306	-1.13489	0.00442914	0.0103501	71.3772	49.75	93.4526	46.9593	11.9423	38.5019	CEACAM7
ENSG00000007516	-1.28116	5.04709e-10	3.74204e-09	214.131	199.995	252.429	97.6017	79.615	96.7752	BAIAP3
ENSG00000007541	1.0061	8.35967e-14	9.28108e-13	525.595	587.05	472.634	1029.42	1074.8	1081.18	PIGQ
ENSG00000007968	2.06926	3.15127e-09	2.12611e-08	25.0284	11.94	37.5959	108.651	123.403	79.0851	E2F2
ENSG00000008086	-1.38353	6.61981e-07	3.23158e-06	88.0627	114.425	99.8976	42.3555	33.8364	39.5425	CDKL5
ENSG00000008277	1.24256	1.73892e-08	1.06786e-07	63.9614	82.585	92.3784	199.807	195.057	168.576	ADAM22
ENSG00000008300	-1.07704	9.04827e-07	4.30803e-06	684.108	1101.46	505.933	365.546	396.085	324.665	CELSR3
ENSG00000008324	1.02397	2.12368e-09	1.46447e-08	197.446	157.21	185.831	372.912	335.378	391.263	SS18L2
ENSG00000008405	-1.18967	9.95535e-08	5.5085e-07	330.004	217.905	427.519	144.561	144.302	138.399	CRY1
ENSG00000008513	-1.51925	9.23602e-25	2.43513e-23	667.423	720.38	693.912	265.182	242.826	217.484	ST3GAL1
ENSG00000009307	-1.1307	1.68359e-16	2.44891e-15	16717.1	15445.4	17454.1	8921.35	6314.47	7422.55	CSDE1
ENSG00000009724	1.19031	0.00134306	0.00353671	28.7363	27.86	19.335	51.5632	80.6102	41.6237	MASP2
ENSG00000009765	3.31198	1.401e-11	1.23506e-10	3.7079	7.96	5.37084	51.5632	60.7065	56.192	IYD
ENSG00000009780	1.02586	5.40454e-06	2.25757e-05	90.8437	128.355	74.1176	183.233	210.98	203.956	FAM76A
ENSG00000009830	1.00559	5.54201e-08	3.18031e-07	313.318	487.55	293.248	744.904	789.184	662.858	POMT2
ENSG00000010319	3.86971	3.73873e-07	1.8952e-06	0.926976	3.98	1.07417	28.5439	34.8316	23.9336	SEMA3G
ENSG00000011028	1.32191	0.000916866	0.00251271	19.4665	26.865	11.8158	40.5139	58.7161	46.8267	MRC2
ENSG00000011052	-1.91517	6.93318e-07	3.37018e-06	75.0851	42.785	75.1917	17.4947	12.9374	20.8119	NME1-NME2
ENSG00000011332	2.0247	2.01299e-08	1.22565e-07	20.3935	13.93	21.4833	54.3255	86.5813	86.3692	DPF1
ENSG00000011347	-2.37656	1.69514e-63	2.10837e-61	2262.75	1932.29	2511.4	464.989	394.094	431.846	SYT7
ENSG00000011422	-1.32148	2.12686e-12	2.06246e-11	771.244	493.52	815.293	248.608	292.585	291.366	PLAUR
ENSG00000011677	-1.11536	9.20939e-11	7.37955e-10	393.965	468.645	355.549	190.6	173.163	198.753	GABRA3
ENSG00000012124	-6.30643	1.2467e-06	5.78647e-06	27.8093	41.79	13.9642	0.920771	0	0	CD22
ENSG00000012174	-1.49306	9.73659e-19	1.71053e-17	481.101	424.865	537.084	184.154	152.264	175.86	MBTPS2
ENSG00000013375	-1.54584	8.38962e-18	1.36105e-16	1305.18	905.45	1544.65	475.118	416.984	393.344	PGM3
ENSG00000013441	-1.35875	8.24757e-24	2.05161e-22	1993	1586.03	1929.2	674.004	761.319	712.806	CLK1
ENSG00000013503	-1.28325	3.23101e-11	2.74133e-10	298.486	295.515	355.549	157.452	122.408	109.262	POLR3B
ENSG00000013810	2.1603	1.09814e-05	4.33596e-05	218.766	110.445	392.071	1043.23	1059.88	1119.68	TACC3
ENSG00000014257	1.53538	0.0113692	0.0239232	9.26976	10.945	2.14833	27.6231	15.923	21.8525	ACPP
ENSG00000014914	1.29551	4.30472e-20	8.36764e-19	514.472	478.595	529.565	1164.78	1436.06	1136.33	MTMR11
ENSG00000016402	-1.51164	1.36558e-16	2.00675e-15	346.689	335.315	404.961	138.116	107.48	135.277	IL20RA
ENSG00000018236	2.20788	1.69722e-07	9.05256e-07	129.777	92.535	229.872	861.842	536.406	688.873	CNTN1
ENSG00000018625	-1.51011	0.0136678	0.0281356	20.3935	36.815	9.66751	9.20771	5.97113	8.32474	ATP1A2
ENSG00000019186	-2.87233	2.50545e-50	2.05759e-48	713.772	515.41	787.365	92.0771	87.5765	95.7346	CYP24A1
ENSG00000019582	-1.38435	0.00385229	0.00914659	30.5902	38.805	22.5575	12.8908	12.9374	9.36534	CD74
ENSG00000019995	-1.28432	9.09297e-10	6.55213e-09	280.874	297.505	294.322	156.531	88.5717	112.384	ZRANB1
ENSG00000020577	-2.75294	1.53224e-50	1.2705e-48	477.393	462.675	522.045	75.5032	79.615	61.395	SAMD4A
ENSG00000021300	1.57087	1.74546e-07	9.28965e-07	40.787	63.68	24.7059	147.323	110.466	126.952	PLEKHB1
ENSG00000021488	1.42351	0.0177108	0.0353228	2.78093	14.925	7.51917	16.5739	25.8749	24.9742	SLC7A9
ENSG00000022556	1.54144	1.79538e-26	5.25868e-25	274.385	330.34	271.764	805.675	862.828	883.463	NLRP2
ENSG00000022567	-1.2745	8.42232e-21	1.7128e-19	798.126	891.52	802.403	342.527	347.321	340.274	SLC45A4
ENSG00000023171	1.24099	0.000433836	0.00127441	22.2474	33.83	20.4092	68.1371	64.6872	47.8673	GRAMD1B
ENSG00000023228	-1.20346	1.51251e-14	1.81163e-13	1954.99	1554.19	2185.93	924.454	695.636	852.246	NDUFS1
ENSG00000023330	-1.15451	5.69249e-20	1.09905e-18	2559.38	2310.39	2696.16	1246.72	1068.83	1082.22	ALAS1
ENSG00000023445	-2.3689	1.36966e-37	7.12391e-36	2029.15	1496.48	2609.15	377.516	347.321	463.064	BIRC3
ENSG00000023697	1.1048	7.88707e-10	5.72646e-09	152.024	127.36	171.867	336.081	302.537	330.909	DERA
ENSG00000023892	1.28363	2.0227e-08	1.23068e-07	62.1074	70.645	78.4142	158.373	153.259	201.875	DEF6
ENSG00000025796	-1.65052	2.97976e-39	1.67139e-37	3042.34	2730.28	2906.7	972.334	814.064	978.157	SEC63
ENSG00000026103	-1.69328	1.27443e-09	9.04271e-09	165.002	101.49	164.348	53.4047	34.8316	44.7455	FAS
ENSG00000026297	1.42012	1.38349e-11	1.22088e-10	71.3772	84.575	76.2659	216.381	184.11	220.606	RNASET2
ENSG00000027075	-1.15454	1.71358e-13	1.85446e-12	634.052	564.165	718.618	310.3	256.758	293.447	PRKCH
ENSG00000028137	-1.44	0.0250194	0.0477944	14.8316	13.93	19.335	5.52463	6.96631	5.20297	TNFRSF1B
ENSG00000028277	-2.09862	1.49242e-16	2.18008e-15	214.131	207.955	169.718	32.227	61.7016	44.7455	POU2F2
ENSG00000029153	-1.99497	1.00779e-26	2.98751e-25	2840.26	1693.49	3020.56	717.281	584.175	593.138	ARNTL2
ENSG00000029993	2.47869	6.40124e-26	1.83118e-24	120.507	56.715	148.235	669.401	566.262	575.448	HMGB3
ENSG00000030582	1.38909	3.59918e-24	9.12501e-23	2913.49	3425.78	2689.72	8298.91	6761.31	8589.05	GRN
ENSG00000031698	-2.29598	8.02089e-76	1.63893e-73	10054.9	10095.3	9907.05	2359.02	1857.02	1903.24	SARS
ENSG00000033327	-1.54964	1.6338e-18	2.80425e-17	958.493	1219.87	996.827	364.625	446.839	272.635	GAB2
ENSG00000033867	-1.18831	4.3079e-11	3.59634e-10	554.332	452.725	692.838	255.054	271.686	218.525	SLC4A7
ENSG00000034677	-1.1677	1.3577e-22	3.13147e-21	3846.02	4595.9	3932.53	1808.39	1832.14	1867.86	RNF19A
ENSG00000035664	1.40255	2.66357e-12	2.5569e-11	184.468	241.785	135.345	418.951	538.397	529.662	DAPK2
ENSG00000035681	-1.13091	4.15275e-18	6.92689e-17	1438.67	1242.75	1441.53	605.867	607.065	670.142	NSMAF
ENSG00000035862	-1.80906	2.91864e-38	1.5954e-36	2508.4	2583.02	2432.99	801.992	582.185	762.755	TIMP2
ENSG00000037749	-1.3061	3.11814e-12	2.97002e-11	251.211	300.49	266.394	116.938	107.48	106.14	MFAP3
ENSG00000038532	1.49956	1.22759e-25	3.43166e-24	498.713	598.99	475.856	1595.7	1544.53	1309.07	CLEC16A
ENSG00000039560	-1.7286	3.28465e-34	1.45679e-32	6854.06	5941.14	7912.32	2388.48	1864.98	1993.78	RAI14
ENSG00000040275	1.14084	3.42833e-08	2.027e-07	146.462	111.44	207.314	348.051	334.383	341.315	SPDL1
ENSG00000041353	-2.0833	2.36296e-36	1.15221e-34	1484.09	2295.46	1844.35	479.722	389.118	457.861	RAB27B
ENSG00000041515	-4.03399	1.62551e-06	7.39862e-06	33.3711	12.935	34.3734	0.920771	2.98556	1.04059	MYO16
ENSG00000042062	-1.02646	0.000355345	0.00106442	106.602	211.935	111.713	57.0878	83.5958	70.7603	RIPOR3
ENSG00000042304	3.35419	1.17444e-05	4.61814e-05	4.63488	0.995	1.07417	28.5439	18.9086	22.893	C2orf83
ENSG00000042980	1.61023	2.29978e-30	8.56258e-29	588.63	577.1	725.063	1863.64	2140.65	1764.85	ADAM28
ENSG00000044574	-4.32421	4.03332e-117	3.46139e-114	176143	98715.9	192490	8540.15	7502.72	7287.27	HSPA5
ENSG00000046774	1.27465	1.94584e-06	8.74073e-06	39.86	51.74	48.3375	92.0771	119.423	126.952	MAGEC2
ENSG00000046889	1.18453	5.54901e-13	5.70318e-12	415.285	544.265	589.718	1079.14	1384.31	1055.16	PREX2
ENSG00000047457	-1.29056	7.45848e-11	6.03571e-10	516.326	595.01	758.362	224.668	206.999	332.99	CP
ENSG00000048052	-2.19825	5.68604e-64	7.22927e-62	2101.45	1824.83	2046.29	435.525	402.056	464.104	HDAC9
ENSG00000048540	-1.31441	0.000947915	0.00258829	54.6916	45.77	52.6342	10.1285	27.8653	23.9336	LMO3
ENSG00000049089	-1.12912	0.0221014	0.0428691	24.1014	32.835	20.4092	11.97	10.9471	12.4871	COL9A2
ENSG00000049130	-1.85159	1.0692e-20	2.16157e-19	749.924	505.46	845.37	231.114	168.187	182.104	KITLG
ENSG00000049192	2.91932	9.44964e-15	1.15935e-13	12.9777	15.92	7.51917	74.5825	113.451	89.491	ADAMTS6
ENSG00000049283	1.01626	4.13056e-11	3.45838e-10	537.646	646.75	442.557	1114.13	1018.08	1160.26	EPN3
ENSG00000049449	-2.99647	5.52774e-72	9.88313e-70	770.317	760.18	708.951	90.2356	82.6006	108.222	RCN1
ENSG00000049540	2.25934	0.000600366	0.00171061	3.7079	3.98	5.37084	15.6531	27.8653	18.7307	ELN
ENSG00000050730	-1.22959	0.0213	0.0414928	29.6632	15.92	23.6317	9.20771	8.95669	11.4465	TNIP3
ENSG00000051108	-3.23718	2.23685e-89	7.38333e-87	5849.22	4574.01	7194.77	692.42	557.305	618.112	HERPUD1
ENSG00000051382	-1.0354	7.7459e-14	8.61637e-13	926.976	957.19	1069.87	531.285	446.839	462.023	PIK3CB
ENSG00000051523	-3.63451	1.95332e-47	1.46405e-45	277.166	286.56	302.915	22.0985	28.8604	18.7307	CYBA
ENSG00000052841	-1.28369	1.8526e-21	3.94516e-20	2264.6	2690.48	2074.22	987.067	1006.13	893.869	TTC17
ENSG00000053524	-1.87117	1.87955e-11	1.6351e-10	168.71	184.075	131.048	42.3555	61.7016	28.096	MCF2L2
ENSG00000054179	1.30172	8.25901e-15	1.01984e-13	164.075	199	172.941	448.416	394.094	478.673	ENTPD2
ENSG00000055208	-1.11195	6.31038e-12	5.79205e-11	1362.65	1208.92	1522.1	720.043	487.642	685.751	TAB2
ENSG00000055955	1.21567	0.00276841	0.00678619	19.4665	31.84	10.7417	44.197	54.7353	45.7861	ITIH4
ENSG00000056097	-1.13297	4.37432e-14	4.98875e-13	1674.12	1418.87	1925.98	864.604	674.737	748.186	ZFR
ENSG00000056558	-1.30466	3.19804e-15	4.0933e-14	429.19	520.385	428.593	185.996	199.038	172.738	TRAF1
ENSG00000057019	-1.95699	2.35993e-28	7.68611e-27	4730.36	2779.03	4635.03	1144.52	1035	947.98	DCBLD2
ENSG00000058063	-1.24059	3.16089e-16	4.44336e-15	1768.67	1526.33	2097.85	871.97	729.473	679.507	ATP11B
ENSG00000058085	-2.07658	1.21955e-32	5.06838e-31	16246.2	10805.7	18631.4	4120.45	3595.61	3113.45	LAMC2
ENSG00000058262	-1.71846	3.76979e-38	2.04762e-36	10951.3	9565.93	12116.6	3705.18	2938.79	3271.62	SEC61A1
ENSG00000058453	1.12449	3.70401e-12	3.49132e-11	232.671	211.935	210.537	413.426	505.555	510.931	CROCC
ENSG00000058866	-1.86438	0.0073485	0.0162454	19.4665	18.905	11.8158	4.60386	1.99038	7.28415	DGKG
ENSG00000059122	-1.14716	7.17549e-17	1.07563e-15	2243.28	1886.52	2455.55	1088.35	945.428	938.615	FLYWCH1
ENSG00000059728	-2.37838	1.37398e-38	7.58298e-37	3095.17	1829.8	3245.06	526.681	554.32	490.119	MXD1
ENSG00000060491	1.01127	9.26042e-17	1.38094e-15	774.025	777.095	743.324	1487.97	1491.79	1646.22	OGFR
ENSG00000060709	-7.9516	1.69801e-10	1.32838e-09	46.3488	39.8	48.3375	0	0	0	RIMBP2
ENSG00000060982	1.3894	0.0152959	0.031055	7.41581	6.965	8.59334	17.4947	23.8845	18.7307	BCAT1
ENSG00000061676	-1.24853	6.99999e-19	1.25678e-17	6238.55	5716.27	6970.27	3072.61	2220.26	2671.2	NCKAP1
ENSG00000062282	1.36622	0.000423266	0.00124634	17.6125	19.9	15.0383	44.197	46.7738	44.7455	DGAT2
ENSG00000063015	1.44362	0.00106586	0.00287603	13.9046	13.93	10.7417	34.9893	33.8364	36.4208	SEZ6
ENSG00000063046	-1.45082	1.14455e-28	3.79247e-27	11631.7	12269.3	10892.1	4509.02	3550.83	4668.1	EIF4B
ENSG00000064199	3.20781	5.83499e-13	5.98994e-12	3.7079	10.945	7.51917	71.8201	64.6872	66.598	SPA17
ENSG00000064205	4.10453	1.44511e-10	1.13936e-09	1.85395	3.98	2.14833	53.4047	39.8075	43.7049	WISP2
ENSG00000064225	-1.79697	5.10748e-05	0.000180269	54.6916	29.85	51.56	13.8116	16.9182	8.32474	ST3GAL6
ENSG00000064270	-3.05666	1.3286e-70	2.19269e-68	1412.71	1151.21	1521.02	170.343	193.066	126.952	ATP2C2
ENSG00000064300	-4.74353	1.48115e-117	1.33802e-114	938.1	1128.33	980.715	47.8801	24.8797	40.5831	NGFR
ENSG00000064309	-1.15751	3.43712e-06	1.48358e-05	149.243	200.99	127.826	64.454	87.5765	62.4356	CDON
ENSG00000064601	1.41644	7.67034e-28	2.41566e-26	988.157	1219.87	986.086	2904.11	2675.06	2946.96	CTSA
ENSG00000064652	-1.68627	8.04941e-21	1.64086e-19	372.644	342.28	377.033	127.987	98.5236	112.384	SNX24
ENSG00000064655	1.17372	1.59049e-19	2.97053e-18	634.979	736.3	669.206	1650.02	1415.16	1536.96	EYA2
ENSG00000064932	-1.18838	5.06279e-20	9.81895e-19	3481.72	3017.83	3829.41	1416.15	1628.13	1488.05	SBNO2
ENSG00000065060	-1.25443	5.84382e-16	8.01785e-15	637.76	636.8	802.403	306.617	293.58	269.514	UHRF1BP1
ENSG00000065308	-1.04208	6.1043e-11	4.99877e-10	1268.1	902.465	1121.43	594.818	543.373	459.942	TRAM2
ENSG00000065413	-1.27936	6.17332e-05	0.000214622	97.3325	71.64	91.3042	44.197	41.7979	20.8119	ANKRD44
ENSG00000065485	-1.58275	1.38971e-16	2.03872e-15	876.919	543.27	928.081	248.608	286.614	248.702	PDIA5
ENSG00000065600	-1.27527	2.24198e-15	2.91085e-14	672.058	569.14	788.439	296.488	265.715	275.757	TMEM206
ENSG00000065613	-1.14954	3.69602e-19	6.74877e-18	3806.16	3276.53	4198.92	1803.79	1647.04	1633.73	SLK
ENSG00000065802	-1.67709	6.19143e-35	2.84143e-33	1248.64	1164.15	1222.4	380.278	417.979	338.193	ASB1
ENSG00000065809	-1.6896	4.53282e-36	2.16717e-34	1597.18	1920.35	1800.3	595.739	497.594	554.636	FAM107B
ENSG00000065911	-3.75682	3.45765e-133	4.94558e-130	6902.26	5544.14	7588.99	585.61	443.854	451.617	MTHFD2
ENSG00000065989	1.26586	3.0614e-11	2.60385e-10	118.653	133.33	127.826	360.942	281.638	269.514	PDE4A
ENSG00000066230	1.07402	0.00507932	0.0117179	19.4665	24.875	17.1867	42.3555	47.769	39.5425	SLC9A3
ENSG00000066405	4.86315	3.79212e-80	8.91615e-78	22.2474	17.91	20.4092	633.49	461.767	670.142	CLDN18
ENSG00000066422	-1.28302	1.22035e-20	2.46136e-19	1475.75	1194.99	1464.09	526.681	589.151	583.773	ZBTB11
ENSG00000066455	-1.02203	7.84821e-13	7.93793e-12	1117.01	1025.84	1214.88	621.52	483.661	547.352	GOLGA5
ENSG00000066583	1.13607	2.52819e-11	2.17513e-10	197.446	216.91	227.724	502.741	388.123	519.256	ISOC1
ENSG00000066855	-1.10265	6.15143e-13	6.28846e-12	1523.02	1302.45	1818.57	776.21	622.988	762.755	MTFR1
ENSG00000066923	1.94679	6.80507e-25	1.8137e-23	157.586	175.12	129.974	559.829	734.449	491.16	STAG3
ENSG00000066933	-1.17928	6.37734e-23	1.50772e-21	1639.82	1634.78	1537.13	715.439	722.506	686.791	MYO9A
ENSG00000067177	-1.24851	8.11662e-15	1.00298e-13	458.853	410.935	402.813	179.55	172.167	184.185	PHKA1
ENSG00000067365	-1.0248	6.46291e-11	5.27733e-10	635.906	577.1	670.281	276.231	361.253	288.244	METTL22
ENSG00000067798	-2.47996	2.07092e-09	1.4304e-08	1108.66	552.225	1426.49	193.362	207.994	151.927	NAV3
ENSG00000068078	1.71291	1.38413e-22	3.18462e-21	470.904	841.77	580.05	2042.27	2061.03	2099.92	FGFR3
ENSG00000068354	-1.36256	4.92053e-13	5.10926e-12	319.807	310.44	335.14	152.848	112.456	109.262	TBC1D25
ENSG00000068366	-1.13759	6.47455e-10	4.74303e-09	400.454	432.825	510.23	247.687	164.206	197.713	ACSL4
ENSG00000068745	1.07824	2.04693e-21	4.3536e-20	1442.37	1551.2	1414.68	2986.06	3124.89	3197.74	IP6K2
ENSG00000068796	-1.26436	2.08599e-17	3.24605e-16	889.897	851.72	996.827	439.208	359.263	340.274	KIF2A
ENSG00000068971	-1.42123	4.94703e-22	1.09e-20	728.603	847.74	696.061	294.647	269.696	284.082	PPP2R5B
ENSG00000069011	1.0702	2.71011e-14	3.16653e-13	1335.77	1097.48	1177.29	2433.6	2218.27	2931.35	PITX1
ENSG00000069535	1.9909	0.000136701	0.000443962	7.41581	4.975	12.89	42.3555	23.8845	33.299	MAOB
ENSG00000069667	-1.00159	8.18878e-08	4.58871e-07	368.937	309.445	351.253	179.55	200.033	134.237	RORA
ENSG00000069696	1.00755	0.00588156	0.0133339	34.2981	53.73	20.4092	46.9593	83.5958	88.4504	DRD4
ENSG00000069702	1.81001	2.00573e-15	2.614e-14	54.6916	87.56	55.8567	220.064	220.932	253.905	TGFBR3
ENSG00000069764	1.26527	1.25225e-05	4.90049e-05	43.5679	36.815	35.4475	75.5032	92.5525	111.343	PLA2G10
ENSG00000069812	1.85866	3.70982e-18	6.20618e-17	102.894	63.68	79.4884	331.478	258.749	303.853	HES2
ENSG00000069869	-1.02164	5.38642e-14	6.0784e-13	929.757	933.31	908.746	452.099	411.013	502.606	NEDD4
ENSG00000069956	-1.72394	1.07153e-28	3.5574e-27	5430.23	4136.21	5716.72	1742.1	1267.87	1616.04	MAPK6
ENSG00000070081	-1.57803	7.27958e-24	1.81609e-22	1094.76	811.92	1104.24	359.101	327.417	321.543	NUCB2
ENSG00000070159	-1.51908	3.40076e-29	1.17446e-27	3195.29	2747.19	3629.61	1166.62	1149.44	1022.9	PTPN3
ENSG00000070190	-1.10144	1.85298e-10	1.4446e-09	571.944	396.01	490.895	237.559	225.908	216.443	DAPP1
ENSG00000070404	1.91898	8.72712e-26	2.46775e-24	130.704	164.175	126.752	613.234	537.401	443.293	FSTL3
ENSG00000070526	-2.60781	9.60273e-30	3.44095e-28	317.026	276.61	415.703	55.2463	42.7931	67.6385	ST6GALNAC1
ENSG00000070540	-1.89753	9.87604e-29	3.30433e-27	942.735	714.41	1020.46	275.311	219.937	222.687	WIPI1
ENSG00000070669	-3.50975	4.77231e-123	4.55067e-120	5722.22	4552.12	6253.8	530.364	502.57	417.278	ASNS
ENSG00000070961	-1.98209	1.47456e-36	7.25197e-35	3513.24	2533.27	3843.37	915.246	810.083	777.323	ATP2B1
ENSG00000071054	-1.17895	4.01112e-15	5.08846e-14	4751.68	3803.88	5729.61	2294.56	1977.44	2036.44	MAP4K4
ENSG00000071073	-1.06504	5.89188e-05	0.000205556	103.821	163.18	125.678	69.9786	46.7738	70.7603	MGAT4A
ENSG00000071282	3.94849	3.821e-48	2.91483e-46	19.4665	22.885	13.9642	313.983	306.518	252.864	LMCD1
ENSG00000071537	-2.72389	4.79971e-83	1.32875e-80	6731.7	5573.99	7612.62	1120.58	943.438	950.061	SEL1L
ENSG00000072274	-1.25638	3.48629e-22	7.7915e-21	8703.38	9914.18	9769.55	4537.56	3459.27	3884.53	TFRC
ENSG00000072506	1.07223	4.45811e-13	4.66294e-12	427.336	344.27	457.595	884.861	806.102	892.829	HSD17B10
ENSG00000072571	1.25931	0.0140675	0.0288511	144.608	54.725	198.721	341.606	273.677	337.152	HMMR
ENSG00000073060	2.0261	2.03265e-57	2.1404e-55	398.6	389.045	436.112	1664.75	1594.29	1723.22	SCARB1
ENSG00000073464	-2.07122	6.12516e-11	5.01346e-10	136.265	170.145	90.2301	43.2762	28.8604	21.8525	CLCN4
ENSG00000073584	1.13696	3.32923e-20	6.54557e-19	983.522	995	944.193	2207.09	1927.68	2293.47	SMARCE1
ENSG00000073712	-2.0298	7.92061e-25	2.10123e-23	1048.41	683.565	1217.03	258.737	201.028	262.229	FERMT2
ENSG00000073756	-1.64599	1.17239e-16	1.73474e-15	1764.04	1797.96	3265.47	680.45	699.617	801.257	PTGS2
ENSG00000074181	-1.36127	9.55214e-21	1.93569e-19	2287.78	2799.93	1971.1	980.621	868.799	898.032	NOTCH3
ENSG00000074219	1.28652	0.000125712	0.000410916	35.2251	48.755	21.4833	107.73	62.6968	87.4098	TEAD2
ENSG00000074276	1.0936	0.000329081	0.000992855	29.6632	43.78	36.5217	81.0279	88.5717	64.5168	CDHR2
ENSG00000074416	-1.12653	1.36285e-21	2.92765e-20	3294.47	3641.7	3304.14	1666.6	1453.97	1569.21	MGLL
ENSG00000074527	-1.80773	4.66029e-54	4.41929e-52	3287.98	3336.23	3286.95	951.157	871.785	1008.33	NTN4
ENSG00000074590	-2.74249	2.9794e-36	1.44052e-34	307.756	379.095	321.176	62.6124	46.7738	40.5831	NUAK1
ENSG00000074695	-2.29607	6.31797e-74	1.19167e-71	5541.46	4985.94	5615.75	1210.81	967.323	1108.23	LMAN1
ENSG00000074842	-1.38651	6.70988e-24	1.68375e-22	2661.35	2029.8	2461.99	934.583	835.958	965.67	MYDGF
ENSG00000074935	-2.6757	7.76322e-50	6.19757e-48	811.104	656.7	880.817	115.096	148.283	104.059	TUBE1
ENSG00000075218	2.51515	8.05725e-05	0.000274394	59.3265	23.88	128.9	409.743	386.133	415.197	GTSE1
ENSG00000075420	-1.03551	1.3878e-13	1.51239e-12	3033.99	2519.34	3443.78	1599.38	1415.16	1373.58	FNDC3B
ENSG00000075461	1.10615	4.977e-18	8.22187e-17	836.133	799.98	732.582	1856.27	1589.31	1654.54	CACNG4
ENSG00000075643	-3.13631	1.43787e-81	3.62936e-79	2349.88	2035.77	2376.06	327.795	208.989	231.012	MOCOS
ENSG00000075891	7.03009	9.60128e-08	5.32804e-07	0	0	0	17.4947	38.8123	15.6089	PAX2
ENSG00000076003	1.33183	0.00303252	0.00736212	372.644	155.22	435.038	979.7	744.401	699.279	MCM6
ENSG00000076067	-1.23036	1.26826e-18	2.18998e-17	1013.18	911.42	1106.39	460.386	400.066	430.806	RBMS2
ENSG00000076258	1.74681	3.58129e-08	2.11017e-07	25.9553	24.875	20.4092	81.0279	79.615	79.0851	FMO4
ENSG00000076351	-1.48333	1.08947e-14	1.32905e-13	1026.16	1599.96	899.078	471.435	404.046	385.019	SLC46A1
ENSG00000076382	1.66358	0.00717317	0.0159091	297.559	107.46	541.38	998.116	971.303	1028.11	SPAG5
ENSG00000076555	1.07848	0.000146169	0.000472476	35.2251	61.69	73.0434	106.809	142.312	108.222	ACACB
ENSG00000077044	-1.26198	1.4947e-19	2.80076e-18	997.426	1034.8	1091.35	406.06	494.608	401.669	DGKD
ENSG00000077232	-1.69748	3.83499e-52	3.41055e-50	4562.58	4442.67	4539.43	1474.15	1320.61	1380.87	DNAJC10
ENSG00000077585	1.80547	0.0088416	0.0191961	1.85395	8.955	4.29667	13.8116	15.923	22.893	GPR137B
ENSG00000077616	-1.07459	0.00215623	0.00541472	54.6916	46.765	51.56	24.8608	24.8797	22.893	NAALAD2
ENSG00000077782	1.7169	1.22425e-25	3.43166e-24	238.233	366.16	268.542	940.107	974.289	954.224	FGFR1
ENSG00000078018	-2.13772	2.30254e-64	2.97149e-62	2992.28	2849.68	2648.9	677.688	674.737	576.489	MAP2
ENSG00000078081	-1.47906	3.97576e-17	6.06578e-16	380.06	436.805	355.549	155.61	129.374	135.277	LAMP3
ENSG00000078804	1.23786	8.91623e-11	7.16136e-10	221.547	366.16	258.874	743.983	550.339	701.36	TP53INP2
ENSG00000079150	1.67167	4.18899e-08	2.44724e-07	28.7363	29.85	25.78	105.889	78.6198	84.288	FKBP7
ENSG00000079337	-2.29507	3.78354e-23	9.05727e-22	476.466	264.67	488.746	86.5525	77.6247	86.3692	RAPGEF3
ENSG00000079616	1.4075	0.0126987	0.0263971	398.6	148.255	636.981	1076.38	1048.93	1014.58	KIF22
ENSG00000079691	-1.1996	6.07634e-17	9.1647e-16	1769.6	1478.57	1891.61	845.268	676.728	714.887	CARMIL1
ENSG00000080031	-2.15915	2.53006e-78	5.71393e-76	3212.9	3158.13	3333.14	697.024	719.521	756.511	PTPRH
ENSG00000080293	2.67485	3.34966e-13	3.54025e-12	11.1237	18.905	10.7417	81.0279	103.5	75.9633	SCTR
ENSG00000080493	3.8403	1.41413e-12	1.39897e-11	4.63488	3.98	3.2225	63.5332	47.769	59.3138	SLC4A4
ENSG00000080546	1.61511	4.16139e-11	3.4808e-10	53.7646	55.72	59.0792	177.709	132.36	206.037	SESN1
ENSG00000080561	-1.34553	7.97075e-08	4.47642e-07	126.996	117.41	137.493	55.2463	41.7979	53.0702	MID2
ENSG00000080573	1.30309	0.00781694	0.0171748	12.9777	7.96	16.1125	20.257	37.8171	33.299	COL5A3
ENSG00000080644	-2.29451	1.13551e-08	7.13391e-08	84.3548	47.76	64.45	17.4947	9.95188	12.4871	CHRNA3
ENSG00000080986	1.95657	0.00147738	0.00385903	67.6693	28.855	145.013	319.508	345.33	271.595	NDC80
ENSG00000081041	-1.46385	3.44501e-11	2.90709e-10	424.555	358.2	711.099	185.996	179.134	175.86	CXCL2
ENSG00000081059	1.12163	5.34915e-06	2.23552e-05	63.0344	47.76	59.0792	129.829	126.389	113.425	TCF7
ENSG00000081181	-3.01961	3.4263e-27	1.04457e-25	259.553	152.235	241.688	26.7024	27.8653	26.0148	ARG2
ENSG00000081248	-2.30069	3.3572e-25	9.17562e-24	417.139	301.485	301.841	53.4047	84.591	69.7197	CACNA1S
ENSG00000081803	-1.0403	3.38968e-05	0.00012329	98.2595	125.37	140.716	60.7709	56.7257	59.3138	CADPS2
ENSG00000081870	1.03849	3.26535e-11	2.76909e-10	337.419	255.715	342.659	606.788	657.819	657.655	HSPB11
ENSG00000082153	-1.18645	8.96512e-16	1.20311e-14	3521.58	2705.4	3534.01	1625.16	1229.06	1433.94	BZW1
ENSG00000082196	1.95032	0.000120932	0.000396956	7.41581	10.945	7.51917	23.0193	41.7979	35.3802	C1QTNF3
ENSG00000082212	-1.23153	2.36782e-17	3.66137e-16	1491.5	1197.98	1418.98	629.807	500.579	619.153	ME2
ENSG00000082269	-1.14701	1.28215e-14	1.55415e-13	671.131	655.705	745.472	341.606	318.46	274.717	FAM135A
ENSG00000082438	-1.22566	3.4069e-19	6.23412e-18	765.682	777.095	827.109	324.111	357.272	331.949	COBLL1
ENSG00000082641	-1.99401	1.85158e-63	2.28637e-61	16054.3	15774.7	16343.5	4546.77	3672.24	3873.09	NFE2L1
ENSG00000083312	-1.66666	8.21547e-28	2.57788e-26	6677.94	5319.27	8136.82	2329.55	1986.39	2024.99	TNPO1
ENSG00000083799	-1.04994	4.55094e-14	5.17987e-13	749.924	665.655	706.802	335.161	333.388	356.923	CYLD
ENSG00000084112	-2.02438	2.11967e-48	1.63148e-46	3428.88	2869.58	3630.69	881.178	848.895	709.684	SSH1
ENSG00000084234	-1.46414	5.20051e-28	1.65606e-26	25984.1	23750.6	26580.3	10515.2	7647.02	9497.49	APLP2
ENSG00000084444	-1.34408	7.37082e-09	4.75076e-08	183.541	198.005	149.309	84.7109	63.692	60.3544	FAM234B
ENSG00000084636	-1.46572	1.90591e-20	3.80384e-19	732.311	925.35	686.393	282.677	298.556	267.432	COL16A1
ENSG00000085449	-1.20713	1.32433e-16	1.94946e-15	1584.2	1417.87	1760.56	758.715	577.209	726.334	WDFY1
ENSG00000085563	-2.40967	6.60411e-63	7.92678e-61	2729.02	2081.54	2452.32	487.088	402.056	477.632	ABCB1
ENSG00000085831	-1.01794	4.48953e-13	4.69296e-12	741.581	890.525	869.001	391.328	413.998	429.765	TTC39A
ENSG00000085982	-1.13014	1.25549e-19	2.37065e-18	2005.05	2154.17	1807.82	950.236	874.77	901.154	USP40
ENSG00000086062	-1.12815	1.02088e-19	1.93618e-18	3856.22	3839.7	3941.12	2019.25	1603.25	1700.33	B4GALT1
ENSG00000086289	1.32748	8.27095e-20	1.57561e-18	734.165	731.325	771.252	2137.11	1514.68	1960.48	EPDR1
ENSG00000086300	1.32115	1.94517e-05	7.38486e-05	42.6409	23.88	53.7084	107.73	80.6102	111.343	SNX10
ENSG00000086548	-1.01659	5.10223e-13	5.28514e-12	13694.2	12563.9	16396.1	7737.24	5940.28	7404.86	CEACAM6
ENSG00000086598	-1.12627	1.46061e-14	1.75191e-13	9260.49	7732.14	9589.09	4485.08	3248.29	4443.33	TMED2
ENSG00000086696	1.79412	2.42375e-09	1.65808e-08	42.6409	108.455	48.3375	199.807	185.105	306.975	HSD17B2
ENSG00000086730	-1.71192	4.83145e-19	8.79395e-18	342.981	271.635	330.844	98.5225	102.504	87.4098	LAT2
ENSG00000086758	-1.02257	4.67575e-17	7.10847e-16	5225.36	5368.02	5832.73	2896.75	2803.44	2384	HUWE1
ENSG00000087074	-2.73928	3.21834e-81	8.00573e-79	27474.6	19534.8	26948.7	3903.15	3356.77	3815.85	PPP1R15A
ENSG00000087085	1.04569	0.0095148	0.0204703	25.9553	33.83	12.89	34.0685	60.7065	56.192	ACHE
ENSG00000087086	-1.07052	7.05214e-19	1.26482e-17	112579	99038.3	104807	52654.3	44075.9	53935	FTL
ENSG00000087266	-2.01216	5.04609e-55	4.97764e-53	1747.35	1861.64	1817.49	418.03	496.599	430.806	SH3BP2
ENSG00000087884	1.5959	7.6091e-11	6.15179e-10	54.6916	53.73	85.9334	157.452	214.961	213.322	AAMDC
ENSG00000088002	1.80751	9.33374e-38	4.89921e-36	280.874	260.69	319.028	986.146	975.284	1048.92	SULT2B1
ENSG00000088305	2.55636	2.16206e-63	2.65069e-61	472.758	361.185	553.196	2551.46	2825.34	2778.38	DNMT3B
ENSG00000088325	1.59337	0.0130365	0.0269784	625.709	229.845	1196.62	2278.91	1749.54	2163.39	TPX2
ENSG00000088387	-1.16898	1.6235e-19	3.02559e-18	1700.07	1729.31	1933.5	880.257	754.352	749.227	DOCK9
ENSG00000088826	-1.94545	5.34262e-37	2.68131e-35	1090.12	942.265	1070.94	306.617	224.912	273.676	SMOX
ENSG00000088881	2.93184	6.54466e-13	6.67454e-12	10.1967	15.92	7.51917	59.8501	80.6102	117.587	EBF4
ENSG00000088899	-2.65545	3.06497e-92	1.1193e-89	2009.68	1985.02	1912.02	282.677	316.47	339.233	LZTS3
ENSG00000088986	1.15099	9.23612e-21	1.87608e-19	830.571	929.33	815.293	1807.47	1904.79	2007.3	DYNLL1
ENSG00000089220	1.10966	6.30909e-17	9.49074e-16	630.344	694.51	688.541	1480.6	1284.79	1578.58	PEBP1
ENSG00000089351	1.2923	5.09317e-12	4.72537e-11	233.598	300.49	216.982	541.413	529.44	770.039	GRAMD1A
ENSG00000089558	1.93384	0.00537514	0.0123242	2.78093	2.985	7.51917	17.4947	16.9182	15.6089	KCNH4
ENSG00000089685	1.86139	0.00320729	0.00774696	280.874	85.57	446.854	1065.33	900.645	988.563	BIRC5
ENSG00000090020	-1.82914	8.92727e-43	5.80408e-41	1444.23	1344.24	1488.8	443.812	375.186	383.979	SLC9A1
ENSG00000090266	1.20301	1.03855e-16	1.54201e-15	336.492	300.49	324.399	685.974	712.554	815.825	NDUFB2
ENSG00000090339	-1.53375	5.20437e-09	3.41859e-08	124.215	132.335	184.757	41.4347	49.7594	61.395	ICAM1
ENSG00000090520	-2.29355	1.13458e-46	8.35791e-45	5308.79	3647.67	5654.42	1080.99	991.207	907.397	DNAJB11
ENSG00000090530	-1.30024	7.2887e-08	4.1166e-07	181.687	132.335	177.238	78.2655	67.6728	53.0702	P3H2
ENSG00000090565	1.03908	2.95148e-13	3.13098e-12	709.137	904.455	675.651	1498.09	1527.61	1679.52	RAB11FIP3
ENSG00000090861	-2.67633	4.15372e-103	2.29982e-100	11989.5	10848.5	13146.7	2060.69	1740.58	1827.28	AARS
ENSG00000090924	-1.23165	2.15026e-21	4.55642e-20	1010.4	929.33	989.308	417.109	414.993	415.197	PLEKHG2
ENSG00000091128	2.00284	0.000470403	0.00137147	4.63488	22.885	2.14833	33.1478	50.7546	35.3802	LAMB4
ENSG00000091129	-1.32861	3.28308e-30	1.21708e-28	4267.8	4573.02	4578.1	1915.2	1639.07	1787.74	NRCAM
ENSG00000091409	-1.85484	5.64194e-41	3.4462e-39	8389.13	7286.38	9045.56	2671.16	2107.81	2054.13	ITGA6
ENSG00000091482	3.46927	7.52932e-07	3.63117e-06	1.85395	3.98	2.14833	19.3362	36.822	32.2584	SMPX
ENSG00000091490	-1.14212	1.25877e-17	2.00051e-16	5803.8	5157.08	6045.41	2888.46	2181.45	2634.78	SEL1L3
ENSG00000091527	-1.06639	1.78657e-13	1.92981e-12	2617.78	2193.97	2903.47	1415.23	1136.5	1131.12	CDV3
ENSG00000091583	4.25129	5.66661e-22	1.24535e-20	6.48883	4.975	5.37084	108.651	92.5525	120.709	APOH
ENSG00000091651	1.58942	0.0120079	0.0250948	137.192	42.785	225.575	366.467	452.81	400.628	ORC6
ENSG00000091831	-2.13126	4.00457e-14	4.59148e-13	159.44	133.33	142.864	46.9593	24.8797	27.0554	ESR1
ENSG00000091972	3.0939	3.44365e-07	1.75495e-06	6.48883	5.97	0	40.5139	27.8653	40.5831	CD200
ENSG00000092068	1.86603	0.00363522	0.00867319	6.48883	4.975	4.29667	23.94	12.9374	20.8119	SLC7A8
ENSG00000092148	-1.1015	4.74266e-16	6.55418e-15	2579.77	2398.94	3051.71	1351.69	1271.85	1117.6	HECTD1
ENSG00000092470	1.28141	6.05044e-07	2.97308e-06	92.6976	48.755	99.8976	177.709	235.86	172.738	WDR76
ENSG00000092529	1.71744	0.0116952	0.0245368	2.78093	9.95	3.2225	12.8908	20.8989	18.7307	CAPN3
ENSG00000092607	1.25101	0.00899994	0.0194943	9.26976	19.9	9.66751	32.227	25.8749	34.3396	TBX15
ENSG00000092758	2.12882	1.68349e-06	7.63619e-06	10.1967	7.96	13.9642	47.8801	35.8268	56.192	COL9A3
ENSG00000092841	1.45131	8.57728e-38	4.51596e-36	1700.07	1564.14	1774.52	4470.34	4710.22	4597.34	MYL6
ENSG00000092853	1.78693	0.00228835	0.00571222	73.2311	32.835	151.458	284.518	327.417	275.757	CLSPN
ENSG00000092969	-1.40125	8.80975e-16	1.18318e-14	812.031	670.63	920.562	364.625	248.797	295.528	TGFB2
ENSG00000093134	-3.64631	4.31587e-15	5.46698e-14	63.9614	70.645	87.0076	7.36617	2.98556	7.28415	VNN 3.00
ENSG00000094755	2.90998	1.25377e-16	1.84719e-15	14.8316	6.965	27.9284	126.146	109.471	134.237	GABRP
ENSG00000095139	-1.39978	1.28315e-21	2.76335e-20	4274.29	3528.27	4936.87	1824.97	1460.94	1541.12	ARCN1
ENSG00000095203	-1.51504	1.10959e-16	1.64464e-15	293.851	345.265	305.064	112.334	102.504	115.506	EPB41L4B
ENSG00000095380	-1.11373	3.53023e-11	2.97438e-10	825.936	613.915	928.081	376.595	333.388	383.979	NANS
ENSG00000095383	-1.00312	3.10563e-12	2.95975e-11	1701	1359.17	1820.71	863.683	735.444	835.596	TBC1D2
ENSG00000095585	1.06238	0.0151577	0.0308291	11.1237	16.915	21.4833	28.5439	33.8364	40.5831	BLNK
ENSG00000095752	-1.27313	5.1292e-07	2.55552e-06	213.205	152.235	127.826	63.5332	81.6054	59.3138	IL11
ENSG00000095951	-1.4259	2.2352e-21	4.73058e-20	714.699	593.02	711.099	257.816	247.802	245.58	HIVEP1
ENSG00000096092	2.25658	1.7033e-39	9.68062e-38	164.075	164.175	199.795	880.257	681.704	958.386	TMEM14A
ENSG00000099219	-1.37941	7.33996e-19	1.31096e-17	6611.19	5594.88	7613.7	2902.27	2023.22	2692.01	ERMP1
ENSG00000099282	1.41547	3.91556e-27	1.1895e-25	764.755	843.76	759.436	2295.48	1851.05	2169.64	TSPAN15
ENSG00000099330	1.04064	7.27358e-05	0.000249914	57.4725	104.475	54.7825	145.482	138.331	162.333	OCEL1
ENSG00000099377	1.37502	1.674e-07	8.93704e-07	39.86	48.755	48.3375	99.4433	123.403	132.155	HSD3B7
ENSG00000099617	2.38194	0.00039815	0.00118028	4.63488	6.965	1.07417	24.8608	14.9278	27.0554	EFNA2
ENSG00000099625	-1.22606	0.000109962	0.00036429	86.2088	94.525	62.3017	33.1478	44.7835	26.0148	CBARP
ENSG00000099783	1.05496	2.54221e-13	2.70854e-12	2551.97	1963.13	2423.32	5131.46	4027.53	5257.08	HNRNPM
ENSG00000099860	-1.31224	2.20343e-11	1.90431e-10	949.224	585.06	1119.28	359.101	352.296	356.923	GADD45B
ENSG00000099864	1.94242	1.56303e-06	7.13129e-06	17.6125	9.95	15.0383	42.3555	64.6872	57.2326	PALM
ENSG00000099875	-2.566	3.03073e-96	1.26877e-93	2818.93	2766.1	2725.16	437.366	453.806	513.012	MKNK2
ENSG00000099957	2.18266	3.79103e-06	1.62551e-05	4.63488	16.915	8.59334	47.8801	49.7594	38.5019	P2RX6
ENSG00000099974	1.08496	0.00011383	0.000376087	52.8376	31.84	53.7084	91.1563	101.509	100.938	DDTL
ENSG00000100003	1.1081	3.68945e-12	3.48135e-11	307.756	250.74	340.511	697.944	585.17	653.492	SEC14L2
ENSG00000100027	1.30595	0.00472758	0.0109818	6.48883	18.905	20.4092	45.1178	36.822	30.1772	YPEL1
ENSG00000100031	1.16053	5.37311e-26	1.54042e-24	3953.55	3758.11	3954.01	8695.76	8143.62	9238.39	GGT1
ENSG00000100033	-2.59904	0.000856888	0.00236002	21.3205	5.97	45.115	0.920771	7.9615	3.12178	PRODH
ENSG00000100075	1.61279	2.96696e-37	1.51113e-35	752.705	639.785	779.846	2290.88	2187.42	2164.43	SLC25A1
ENSG00000100097	-1.81817	6.82917e-21	1.40378e-19	413.431	320.39	433.964	105.889	96.5332	129.034	LGALS1
ENSG00000100124	1.02674	4.97978e-08	2.8837e-07	163.148	191.04	138.568	283.597	347.321	374.613	ANKRD54
ENSG00000100129	-1.02366	6.77713e-12	6.2105e-11	2124.63	2187.01	1991.51	1239.36	829.987	1030.19	EIF3L
ENSG00000100139	-1.00451	1.07767e-16	1.59872e-15	2412.92	2167.11	2537.18	1240.28	1149.44	1157.14	MICALL1
ENSG00000100162	1.71506	1.16895e-08	7.33061e-08	69.5232	23.88	76.2659	183.233	163.211	210.2	CENPM
ENSG00000100191	1.66372	0.00185998	0.00473661	6.48883	13.93	7.51917	17.4947	36.822	34.3396	SLC5A4
ENSG00000100218	2.1295	0.00422589	0.00992652	6.48883	0.995	4.29667	10.1285	15.923	26.0148	RSPH14
ENSG00000100219	-2.73783	7.36594e-109	4.86265e-106	3462.26	3427.77	3568.38	533.126	467.738	567.123	XBP1
ENSG00000100221	-1.54351	8.15174e-39	4.51343e-37	2640.96	2427.8	2523.22	916.167	818.044	869.936	JOSD1
ENSG00000100226	-1.53081	3.21652e-26	9.32574e-25	1127.2	1049.72	1266.44	446.574	388.123	355.883	GTPBP1
ENSG00000100228	2.09877	1.03461e-27	3.22875e-26	74.1581	80.595	66.5984	324.111	304.527	320.503	RAB36
ENSG00000100234	-3.41895	1.13152e-12	1.12849e-11	63.9614	57.71	56.9309	5.52463	5.97113	5.20297	TIMP3
ENSG00000100292	1.20567	9.15261e-10	6.59234e-09	1575.86	735.305	1201.99	2776.12	2700.94	2627.5	HMOX1
ENSG00000100297	1.39133	0.00246639	0.00611751	362.448	132.335	397.442	804.754	761.319	774.201	MCM5
ENSG00000100335	-1.17729	1.16053e-16	1.71866e-15	1179.11	1142.26	1266.44	609.55	459.777	516.134	MIEF1
ENSG00000100342	1.05241	6.62896e-11	5.40263e-10	674.839	772.12	663.836	1352.61	1204.18	1822.08	APOL1
ENSG00000100344	1.33706	1.49097e-06	6.82973e-06	44.4949	50.745	47.2634	88.394	154.254	117.587	PNPLA3
ENSG00000100385	2.84472	0.000208665	0.000653681	0.926976	3.98	3.2225	21.1777	23.8845	12.4871	IL2RB
ENSG00000100429	1.57785	3.26557e-17	5.00895e-16	115.872	112.435	126.752	293.726	380.162	386.06	HDAC10
ENSG00000100442	1.19478	4.44775e-14	5.06577e-13	454.218	413.92	558.567	1108.61	926.52	1228.94	FKBP3
ENSG00000100504	-1.09183	9.96959e-12	8.94969e-11	4134.31	2818.83	4209.66	1973.21	1549.51	1713.86	PYGL
ENSG00000100583	2.39408	2.68424e-07	1.39149e-06	6.48883	11.94	7.51917	52.484	37.8171	45.7861	SAMD15
ENSG00000100604	1.27163	0.0238317	0.0457854	8.34279	8.955	7.51917	18.4154	23.8845	17.6901	CHGA
ENSG00000100625	-1.26381	3.27555e-11	2.77637e-10	272.531	273.625	307.212	139.957	108.475	106.14	SIX4
ENSG00000100664	-1.03695	8.3731e-19	1.4862e-17	5240.2	4829.73	5676.98	2699.7	2538.72	2434.99	EIF5
ENSG00000100665	2.24456	8.56664e-08	4.79107e-07	5.56186	20.895	12.89	55.2463	67.6728	62.4356	SERPINA4
ENSG00000100711	1.17744	1.39804e-15	1.84869e-14	242.868	237.805	258.874	546.938	537.401	587.935	ZFYVE21
ENSG00000100731	-1.1244	8.05202e-17	1.20388e-15	1008.55	972.115	1001.12	497.216	461.767	407.912	PCNX1
ENSG00000100767	1.65821	3.75779e-20	7.3763e-19	306.829	464.665	276.061	1009.17	1213.13	1085.34	PAPLN
ENSG00000100814	-1.17413	1.95806e-16	2.81948e-15	895.459	857.69	770.178	411.585	346.325	360.045	CCNB1IP1
ENSG00000100889	-2.98207	1.60801e-80	3.83331e-78	1603.67	1485.53	1932.43	245.846	190.081	198.753	PCK2
ENSG00000100890	1.18159	2.76585e-06	1.2092e-05	58.3995	51.74	52.6342	127.987	139.326	101.978	KIAA0391
ENSG00000100994	-1.70518	1.55047e-26	4.5647e-25	7789.38	6416.75	10040.2	2839.66	2282.96	2312.2	PYGB
ENSG00000101003	1.77336	0.00266664	0.0065658	192.811	54.725	244.91	606.788	495.604	580.651	GINS1
ENSG00000101057	1.41554	0.00930923	0.0200784	395.819	143.28	554.27	1142.68	859.842	913.641	MYBL2
ENSG00000101076	1.95182	5.17156e-59	5.76394e-57	820.374	876.595	907.672	3520.11	3083.09	3470.38	HNF4A
ENSG00000101104	-1.51037	1.72821e-27	5.3447e-26	4102.8	3823.78	3622.09	1240.28	1617.18	1196.68	PABPC1L
ENSG00000101144	3.69354	5.78788e-33	2.44687e-31	13.9046	13.93	15.0383	212.698	170.177	170.657	BMP7
ENSG00000101162	1.2898	0.0174634	0.0348861	10.1967	8.955	8.59334	18.4154	30.8508	18.7307	TUBB1
ENSG00000101166	-1.0818	1.92597e-17	3.01618e-16	2586.26	2387	2697.23	1255.01	1063.86	1304.9	PRELID3B
ENSG00000101187	-2.63254	6.82402e-14	7.62053e-13	93.6246	88.555	80.5626	11.0493	15.923	15.6089	SLCO4A1
ENSG00000101197	8.18568	4.13497e-11	3.46039e-10	0	0	0	60.7709	60.7065	38.5019	BIRC7
ENSG00000101198	4.42742	1.42639e-13	1.55247e-12	6.48883	0	2.14833	65.3747	69.6631	56.192	NKAIN4
ENSG00000101210	-1.14731	1.18881e-16	1.75751e-15	1987.44	2204.92	1763.78	909.722	789.184	990.645	EEF1A2
ENSG00000101222	4.40437	4.37208e-07	2.1955e-06	1.85395	0.995	1.07417	23.94	24.8797	35.3802	SPEF1
ENSG00000101255	-3.39477	1.3626e-142	3.34109e-139	8395.62	7148.08	8671.75	875.653	706.583	719.05	TRIB3
ENSG00000101266	-1.38186	1.12792e-22	2.62681e-21	5710.17	4628.74	5667.31	2314.82	1726.65	2099.92	CSNK2A1
ENSG00000101294	-1.12372	4.71598e-25	1.27674e-23	4999.18	4635.7	4852.01	2274.3	2212.3	2161.31	HM13
ENSG00000101310	-1.95216	4.87904e-30	1.78558e-28	3838.61	2820.82	4493.24	1150.04	853.871	877.22	SEC23B
ENSG00000101384	-1.66944	2.22138e-25	6.12985e-24	17527.3	12496.2	19991.3	5462.93	5665.6	4594.22	JAG1
ENSG00000101400	1.00338	5.49326e-07	2.72032e-06	93.6246	91.54	102.046	191.52	184.11	199.794	SNTA1
ENSG00000101412	1.10326	1.13064e-05	4.45301e-05	194.665	87.56	236.317	370.15	389.118	353.802	E2F1
ENSG00000101439	1.02113	3.48184e-17	5.33592e-16	1733.45	1488.52	1673.55	3136.15	3233.37	3567.15	CST3
ENSG00000101447	1.92828	0.000478384	0.00139279	100.113	49.75	192.276	497.216	330.402	473.47	FAM83D
ENSG00000101493	-1.08113	1.99548e-15	2.60261e-14	737.873	778.09	743.324	356.338	374.191	337.152	ZNF516
ENSG00000101654	-1.3432	1.53796e-19	2.87869e-18	1143.89	1045.74	1257.85	530.364	411.013	416.237	RNMT
ENSG00000101665	1.50999	8.5868e-23	2.01344e-21	284.582	295.515	244.91	818.565	682.699	850.165	SMAD7
ENSG00000101670	2.76422	1.81743e-23	4.41845e-22	25.9553	18.905	24.7059	155.61	160.225	157.13	LIPG
ENSG00000101849	1.8116	2.52967e-08	1.51709e-07	24.1014	40.795	18.2608	96.681	82.6006	113.425	TBL1X
ENSG00000101856	1.07184	8.70694e-13	8.7703e-12	419.92	414.915	446.854	901.435	759.328	1033.31	PGRMC1
ENSG00000101871	1.6606	3.83564e-29	1.31934e-27	287.363	225.865	243.836	797.388	824.016	774.201	MID1
ENSG00000101898	-1.13614	0.00101996	0.00276623	62.1074	45.77	62.3017	28.5439	26.8701	21.8525	MCTS2P
ENSG00000101972	-1.00526	1.47532e-11	1.29526e-10	1941.09	1644.73	2047.36	1085.59	780.227	939.656	STAG2
ENSG00000102003	2.75259	4.37739e-07	2.19753e-06	1.85395	12.935	5.37084	35.9101	62.6968	36.4208	SYP
ENSG00000102007	1.20053	3.93575e-20	7.70276e-19	1491.5	1168.13	1406.09	3288.99	2891.02	3164.44	PLP2
ENSG00000102048	4.07012	2.13276e-17	3.31583e-16	2.78093	3.98	8.59334	80.1071	75.6343	96.7752	ASB9
ENSG00000102078	1.36535	3.94694e-13	4.15106e-12	104.748	117.41	103.12	292.805	249.792	295.528	SLC25A14
ENSG00000102109	1.85906	1.18383e-29	4.22437e-28	166.856	220.89	166.496	614.154	692.651	704.481	PCSK1N
ENSG00000102158	-1.49153	9.32136e-31	3.56329e-29	5134.52	4660.58	5145.26	1952.96	1509.7	1850.17	MAGT1
ENSG00000102271	1.39964	2.31742e-09	1.58787e-08	85.2818	109.45	90.2301	323.191	179.134	248.702	KLHL4
ENSG00000102287	1.33369	2.92231e-22	6.59982e-21	6742.82	6786.89	7217.33	15400.8	21149.7	15741.1	GABRE
ENSG00000102309	1.38991	5.17479e-18	8.50768e-17	168.71	190.045	194.424	441.049	514.512	493.241	PIN4
ENSG00000102349	-1.15659	8.38944e-09	5.35701e-08	231.744	250.74	211.611	99.4433	121.413	90.5316	KLF8
ENSG00000102384	1.88508	2.3039e-07	1.20378e-06	36.1521	9.95	42.9667	134.433	88.5717	105.1	CENPI
ENSG00000102554	-1.49112	7.7281e-22	1.6876e-20	7201.68	5855.57	7666.33	2390.32	2007.29	2975.06	KLF5
ENSG00000102572	-1.13708	6.71777e-14	7.51556e-13	3496.55	2913.36	3254.73	1768.8	1179.3	1445.38	STK24
ENSG00000102580	-1.97043	1.0717e-33	4.68058e-32	4872.19	3611.85	5429.92	1353.53	988.222	1208.13	DNAJC3
ENSG00000102595	-1.47278	1.81628e-26	5.31084e-25	1073.44	963.16	1056.98	370.15	407.032	337.152	UGGT2
ENSG00000102837	2.46534	4.168e-11	3.48463e-10	196.519	210.94	369.514	1445.61	1053.9	1788.78	OLFM4
ENSG00000102878	1.02491	2.5336e-12	2.43486e-11	320.734	368.15	350.179	630.728	762.314	721.131	HSF4
ENSG00000102901	1.15017	3.08953e-20	6.10226e-19	533.938	564.165	537.084	1157.41	1240	1232.06	CENPT
ENSG00000102904	3.29111	8.65887e-12	7.81392e-11	3.7079	10.945	4.29667	70.8994	49.7594	64.5168	TSNAXIP1
ENSG00000102921	-1.10279	4.75577e-16	6.56701e-15	1026.16	1059.67	1133.25	557.987	477.69	462.023	N4BP1
ENSG00000102931	-1.39371	1.12536e-09	8.01484e-09	461.634	351.235	464.04	209.015	97.5284	178.982	ARL2BP
ENSG00000102962	-5.279	1.88958e-33	8.14891e-32	175.198	180.095	214.833	9.20771	2.98556	2.08119	CCL22
ENSG00000102970	-2.87272	2.11238e-07	1.11013e-06	35.2251	35.82	37.5959	2.76231	5.97113	6.24356	CCL17
ENSG00000103034	1.15937	1.34822e-24	3.51152e-23	1232.88	1289.52	1331.97	2928.97	2920.88	2757.57	NDRG4
ENSG00000103044	-2.30656	1.45915e-34	6.57343e-33	3878.47	2496.45	4422.35	846.189	743.405	592.097	HAS3
ENSG00000103064	-1.36727	6.27277e-19	1.13692e-17	795.346	734.31	853.963	302.934	356.277	264.311	SLC7A6
ENSG00000103154	-2.00378	0.000111675	0.00036968	25.0284	52.735	27.9284	11.97	7.9615	6.24356	NECAB2
ENSG00000103222	-1.98548	5.94408e-47	4.41663e-45	16071.9	13065.3	18480	4094.67	3728.97	4200.87	ABCC1
ENSG00000103226	-1.91168	3.08221e-11	2.62026e-10	119.58	110.445	94.5267	31.3062	27.8653	27.0554	NOMO3
ENSG00000103253	-1.11564	1.50843e-08	9.35286e-08	235.452	300.49	256.726	114.176	143.307	108.222	HAGHL
ENSG00000103257	-1.48398	2.9078e-33	1.24774e-31	72512.7	69286.8	67810	28347.8	21736.9	24850.4	SLC7A5
ENSG00000103264	-1.01829	2.43394e-13	2.60126e-12	621.074	615.905	634.833	304.775	316.47	302.813	FBXO31
ENSG00000103423	-1.19553	4.43894e-25	1.20363e-23	2705.84	2592.97	2590.89	1210.81	1079.78	1154.02	DNAJA3
ENSG00000103460	-2.27869	5.61009e-07	2.76859e-06	52.8376	53.73	37.5959	5.52463	9.95188	14.5683	TOX3
ENSG00000103512	-1.02994	7.36764e-13	7.47831e-12	865.796	836.795	1047.31	477.88	431.912	436.008	NOMO1
ENSG00000103534	-1.06936	0.0138605	0.0284572	35.2251	93.53	31.1509	19.3362	25.8749	31.2178	TMC5
ENSG00000103742	-5.07278	5.1199e-18	8.44169e-17	82.5009	94.525	88.0817	1.84154	2.98556	3.12178	IGDCC4
ENSG00000103811	1.71254	4.55571e-50	3.70589e-48	4513.45	3971.04	4799.38	14771.9	14154.6	14607.8	CTSH
ENSG00000104081	3.47055	1.21881e-07	6.63905e-07	81.5739	263.675	58.005	1393.13	1377.34	1700.33	BMF
ENSG00000104140	1.39148	2.98226e-06	1.29819e-05	26.8823	46.765	38.67	93.9186	83.5958	116.546	RHOV
ENSG00000104147	1.38814	3.64371e-05	0.00013197	38.933	21.89	78.4142	135.353	110.466	116.546	OIP5
ENSG00000104177	-1.18248	1.37733e-09	9.7298e-09	206.716	236.81	230.946	94.8394	105.49	96.7752	MYEF2
ENSG00000104219	-2.27081	2.36219e-16	3.3731e-15	145.535	162.185	122.455	32.227	33.8364	22.893	ZDHHC2
ENSG00000104231	-2.321	1.08366e-73	2e-71	2432.39	2067.61	2297.64	476.959	440.868	442.252	ZFAND1
ENSG00000104267	-1.07632	5.44217e-07	2.69736e-06	229.89	169.15	240.614	99.4433	89.5669	114.465	CA2
ENSG00000104327	-1.18728	0.0100513	0.0214791	25.0284	33.83	31.1509	11.0493	12.9374	15.6089	CALB1
ENSG00000104356	1.12635	9.29866e-10	6.69192e-09	239.16	161.19	257.8	521.156	457.786	456.82	POP1
ENSG00000104368	-3.22629	2.87868e-14	3.35892e-13	2107.94	1145.24	3202.09	249.529	228.893	211.24	PLAT
ENSG00000104369	-2.77461	0.000165043	0.000528507	19.4665	18.905	22.5575	0.920771	5.97113	2.08119	JPH1
ENSG00000104375	-1.2084	2.70221e-14	3.16377e-13	998.353	794.01	1074.17	453.94	355.282	430.806	STK3
ENSG00000104413	-1.64263	3.35259e-33	1.43144e-31	5748.18	5202.85	6197.95	2011.88	1522.64	1957.36	ESRP1
ENSG00000104432	-1.55174	0.000788951	0.00219616	38.933	38.805	27.9284	16.5739	9.95188	9.36534	IL7
ENSG00000104447	-3.49651	2.69336e-29	9.3961e-28	160.367	199	160.051	18.4154	17.9134	9.36534	TRPS1
ENSG00000104537	3.65322	5.87798e-34	2.60025e-32	18.5395	14.925	18.2608	214.54	168.187	268.473	ANXA13
ENSG00000104635	-1.91109	7.36034e-45	5.13548e-43	1828.92	1846.72	2069.92	575.482	452.81	498.444	SLC39A14
ENSG00000104689	-1.96129	8.49692e-33	3.5571e-31	953.858	765.155	1091.35	248.608	216.951	255.986	TNFRSF10A
ENSG00000104722	2.4028	4.37201e-18	7.27144e-17	25.9553	36.815	27.9284	154.69	131.365	193.55	NEFM
ENSG00000104728	-1.0684	1.3369e-06	6.17508e-06	207.643	161.19	189.053	85.6317	106.485	73.8821	ARHGEF10
ENSG00000104738	1.45979	0.00108023	0.00291114	508.91	222.88	661.687	1443.77	1175.32	1213.33	MCM4
ENSG00000104805	-1.17122	2.57974e-18	4.37105e-17	6401.7	6358.05	5570.63	2939.1	2265.05	2935.51	NUCB1
ENSG00000104883	1.32585	0.000446395	0.00130817	25.9553	48.755	16.1125	56.167	101.509	70.7603	PEX11G
ENSG00000104980	-1.21749	5.10373e-18	8.42312e-17	1537.85	1221.86	1599.44	602.184	617.016	655.574	TIMM44
ENSG00000105011	2.45875	6.00982e-29	2.03859e-27	132.558	73.63	175.089	760.557	650.853	680.548	ASF1B
ENSG00000105088	1.43989	1.4667e-24	3.80278e-23	320.734	391.035	322.25	923.533	922.539	959.427	OLFM2
ENSG00000105136	-1.20247	9.08418e-14	1.00724e-12	434.752	440.785	406.035	172.184	205.009	180.023	ZNF419
ENSG00000105173	1.20046	3.70043e-05	0.000133855	55.6186	30.845	77.3401	121.542	139.326	114.465	CCNE1
ENSG00000105186	-1.19665	1.64509e-23	4.00515e-22	2615.93	2613.86	2848.69	1255.93	1085.75	1182.11	ANKRD27
ENSG00000105227	-1.04071	2.52012e-07	1.31037e-06	211.351	229.845	192.276	114.176	89.5669	104.059	PRX
ENSG00000105281	-1.68981	4.99922e-54	4.71465e-52	17273.3	17451.3	17701.2	5748.37	4999.82	5501.62	SLC1A5
ENSG00000105327	-2.47877	1.6037e-51	1.3902e-49	828.717	903.46	822.812	131.67	140.321	187.307	BBC3
ENSG00000105369	2.04602	5.66453e-17	8.55862e-16	56.5455	31.84	50.4859	188.758	196.052	189.388	CD79A
ENSG00000105388	-3.51614	4.16675e-128	4.46988e-125	2263.68	2013.88	2399.69	208.094	165.201	210.2	CEACAM5
ENSG00000105409	2.03793	7.41292e-29	2.50463e-27	87.1358	87.56	79.4884	347.131	355.282	342.355	ATP1A3
ENSG00000105419	-1.90315	4.46093e-12	4.17261e-11	144.608	186.065	113.862	36.8308	47.769	34.3396	MEIS3
ENSG00000105427	3.30629	1.1503e-06	5.37097e-06	0.926976	5.97	2.14833	23.94	33.8364	31.2178	CNFN
ENSG00000105479	1.72249	0.00233701	0.00582185	6.48883	8.955	5.37084	23.0193	21.8941	23.9336	CCDC114
ENSG00000105486	1.31227	5.64211e-12	5.20092e-11	678.547	384.07	747.621	1522.03	1496.76	1475.56	LIG1
ENSG00000105499	-1.08307	0.000228834	0.000712443	106.602	129.35	68.7467	40.5139	51.7498	52.0297	PLA2G4C
ENSG00000105519	1.05438	2.57205e-07	1.33575e-06	169.637	194.025	116.01	282.677	371.205	344.436	CAPS
ENSG00000105647	1.46113	0.000195322	0.00061593	18.5395	14.925	16.1125	43.2762	49.7594	43.7049	PIK3R2
ENSG00000105650	-1.26191	0.0230914	0.0445576	16.6856	42.785	16.1125	10.1285	8.95669	12.4871	PDE4C
ENSG00000105656	-1.20367	8.84087e-15	1.08856e-13	675.766	536.305	624.091	271.627	244.816	280.96	ELL
ENSG00000105738	1.10807	1.47121e-16	2.1546e-15	1075.29	1389.02	1109.62	2484.24	2481	2738.84	SIPA1L3
ENSG00000105835	-1.62974	2.67349e-18	4.52542e-17	25132.2	17174.7	32181	8574.22	6533.41	8962.63	NAMPT
ENSG00000105866	-1.86431	4.81499e-22	1.06227e-20	316.099	319.395	412.48	88.394	98.5236	100.938	SP4
ENSG00000105875	1.35312	4.2639e-18	7.1054e-17	768.463	670.63	1035.5	1989.79	2194.39	2134.26	WDR91
ENSG00000105877	-2.20396	1.47215e-12	1.45386e-11	88.9897	159.2	127.826	25.7816	33.8364	21.8525	DNAH11
ENSG00000105926	1.06013	6.64086e-15	8.26568e-14	699.867	780.08	885.114	1721.84	1488.8	1718.02	MPP6
ENSG00000105963	-1.26794	1.84118e-17	2.89131e-16	736.019	639.785	754.066	269.786	291.59	323.624	ADAP1
ENSG00000105968	1.10633	5.55212e-15	6.98144e-14	759.193	699.485	957.083	1787.22	1643.06	1767.97	H2AFV
ENSG00000105976	-2.28001	7.74972e-72	1.35731e-69	7363.9	6613.76	7815.64	1663.83	1336.54	1485.97	MET
ENSG00000105982	1.06101	0.000140496	0.000455166	73.2311	132.335	52.6342	171.263	210.98	157.13	RNF32
ENSG00000106003	5.80239	2.63818e-109	1.88674e-106	14.8316	16.915	11.8158	776.21	806.102	859.53	LFNG
ENSG00000106012	1.31255	7.72214e-13	7.81964e-12	483.882	758.19	418.925	1382.08	1333.55	1411.04	IQCE
ENSG00000106025	1.34591	2.96272e-07	1.52434e-06	39.86	40.795	56.9309	120.621	117.432	110.303	TSPAN12
ENSG00000106069	1.84001	1.40192e-05	5.43781e-05	19.4665	13.93	9.66751	45.1178	70.6583	39.5425	CHN2
ENSG00000106070	-2.67727	1.10871e-24	2.9009e-23	199.3	308.45	198.721	30.3854	40.8027	39.5425	GRB10
ENSG00000106078	-4.2886	1.21301e-07	6.61165e-07	25.9553	44.775	25.78	0	3.98075	1.04059	COBL
ENSG00000106080	-1.90547	2.62972e-27	8.06008e-26	1025.24	803.96	1266.44	280.835	303.532	241.418	FKBP14
ENSG00000106086	-1.14591	6.37787e-15	7.95565e-14	704.502	666.65	751.917	359.101	294.576	304.894	PLEKHA8
ENSG00000106105	-2.90541	2.16632e-69	3.41125e-67	7166.45	5390.91	7705	1104	752.362	847.043	GARS
ENSG00000106211	2.67467	3.92968e-99	1.87358e-96	6146.78	4870.52	6096.97	36008.6	34182.7	39082.6	HSPB1
ENSG00000106268	1.26078	5.88002e-11	4.82893e-10	144.608	101.49	131.048	275.311	298.556	330.909	NUDT1
ENSG00000106351	-1.10528	4.7798e-12	4.44905e-11	583.068	637.795	522.045	308.458	261.734	239.336	AGFG2
ENSG00000106366	3.19201	1.2242e-108	7.78227e-106	1183.75	997.985	1365.27	12354	10469.4	9583.86	SERPINE1
ENSG00000106399	1.24847	9.08055e-09	5.76827e-08	181.687	105.47	206.24	344.368	382.152	445.374	RPA3
ENSG00000106483	3.26525	5.39146e-13	5.56458e-12	4.63488	11.94	5.37084	71.8201	55.7305	83.2474	SFRP4
ENSG00000106526	1.1028	0.0129645	0.0268489	11.1237	20.895	13.9642	29.4647	33.8364	35.3802	ACTR3C
ENSG00000106541	-2.90774	7.90677e-72	1.37083e-69	5821.41	3852.64	5897.18	734.775	621.992	718.009	AGR2
ENSG00000106610	-1.0579	4.81538e-10	3.58263e-09	350.397	331.335	322.25	158.373	176.148	147.764	STAG3L4
ENSG00000106617	-1.28054	3.99731e-18	6.6806e-17	1010.4	916.395	1214.88	439.208	402.056	451.617	PRKAG2
ENSG00000106638	-1.37924	9.40963e-27	2.79908e-25	1499.85	1419.86	1631.66	606.788	603.084	539.027	TBL2
ENSG00000106785	-1.19474	8.65876e-12	7.81392e-11	364.302	377.105	429.667	197.045	148.283	165.454	TRIM14
ENSG00000106789	-1.13754	2.8484e-19	5.24502e-18	1651.87	1541.25	1672.48	755.032	665.781	790.851	CORO2A
ENSG00000106799	1.03816	2.08223e-15	2.70753e-14	1233.81	1114.4	1370.64	2805.59	2350.63	2478.69	TGFBR1
ENSG00000106852	1.25786	4.10218e-05	0.00014727	35.2251	32.835	26.8542	72.7409	69.6631	85.3286	LHX6
ENSG00000106976	1.59857	4.54126e-21	9.41379e-20	207.643	294.52	221.279	637.174	792.17	761.714	DNM1
ENSG00000107014	1.94407	8.28684e-06	3.36333e-05	9.26976	15.92	9.66751	51.5632	41.7979	40.5831	RLN2
ENSG00000107099	-1.5706	0.00471157	0.010949	20.3935	36.815	26.8542	14.7323	2.98556	10.4059	DOCK8
ENSG00000107104	1.12679	1.16461e-13	1.27809e-12	296.632	386.06	357.698	816.724	693.646	759.633	KANK1
ENSG00000107185	-1.04998	4.63664e-12	4.32283e-11	1139.25	1180.07	1247.11	702.548	507.546	510.931	RGP1
ENSG00000107249	-1.30625	1.24009e-22	2.86858e-21	1710.27	2001.94	1695.04	804.754	704.593	676.385	GLIS3
ENSG00000107290	-1.19537	4.89107e-18	8.0955e-17	3859.93	3147.18	4246.18	1712.63	1716.7	1483.89	SETX
ENSG00000107338	-1.00144	2.73485e-07	1.41602e-06	375.425	281.585	400.664	203.49	144.302	180.023	SHB
ENSG00000107731	-1.37058	6.01543e-21	1.23948e-19	793.492	871.62	754.066	335.161	276.662	323.624	UNC5B
ENSG00000107738	-1.65344	2.47398e-32	1.00863e-30	1589.76	1348.22	1343.78	498.137	408.027	454.739	VSIR
ENSG00000107796	-1.48118	0.0226108	0.0437488	12.9777	18.905	17.1867	8.28694	4.97594	4.16237	ACTA2
ENSG00000107957	-1.26781	3.47405e-23	8.33966e-22	1375.63	1325.34	1496.32	567.195	620.997	554.636	SH3PXD2A
ENSG00000107960	-1.33015	4.60919e-14	5.24269e-13	423.628	392.03	361.994	168.501	129.374	170.657	STN 1.00
ENSG00000107968	1.42029	3.73593e-08	2.19526e-07	43.5679	60.695	47.2634	111.413	139.326	155.048	MAP3K8
ENSG00000107984	-2.62629	1.44434e-14	1.73604e-13	180.76	129.35	248.133	48.8009	12.9374	28.096	DKK 1.00
ENSG00000108187	1.11133	7.33096e-08	4.13774e-07	78.793	97.51	91.3042	201.649	180.129	195.631	PBLD
ENSG00000108244	-1.9578	8.31522e-11	6.70059e-10	85.2818	141.29	149.309	30.3854	27.8653	38.5019	KRT23
ENSG00000108309	1.44429	8.97031e-09	5.70246e-08	43.5679	58.705	47.2634	132.591	152.264	121.749	RUNDC3A
ENSG00000108511	1.71562	3.50646e-15	4.47471e-14	63.0344	87.56	71.9692	203.49	254.768	272.635	HOXB6
ENSG00000108582	-1.68383	3.00174e-46	2.18313e-44	5518.29	5915.27	6308.59	1888.5	1691.82	1941.75	CPD
ENSG00000108691	1.52859	0.00073371	0.00205305	8.34279	14.925	16.1125	29.4647	36.822	46.8267	CCL2
ENSG00000108813	2.36522	3.10374e-05	0.000113636	5.56186	10.945	2.14833	34.9893	37.8171	23.9336	DLX4
ENSG00000108821	2.32335	1.99768e-49	1.5801e-47	315.172	257.705	206.24	1320.39	1324.6	1262.24	COL1A1
ENSG00000108826	1.15763	8.03979e-17	1.20309e-15	412.504	359.195	441.483	862.762	929.505	913.641	MRPL27
ENSG00000108830	1.38277	0.0253783	0.0484101	6.48883	4.975	10.7417	11.0493	26.8701	19.7713	RND2
ENSG00000108848	1.10844	1.85316e-16	2.67967e-15	2573.29	2720.33	2205.27	4681.2	6027.85	5462.07	LUC7L3
ENSG00000108852	1.70607	1.62708e-16	2.37275e-15	92.6976	120.395	88.0817	396.852	281.638	303.853	MPP2
ENSG00000109046	-1.24413	5.0501e-25	1.36075e-23	5304.16	5105.34	4570.58	1993.47	2296.89	2034.36	WSB1
ENSG00000109062	1.9256	5.32429e-38	2.85581e-36	2827.28	2839.73	2965.78	12083.3	8296.88	12414.3	SLC9A3R1
ENSG00000109072	2.04352	4.61131e-21	9.54748e-20	103.821	159.2	84.8592	418.03	444.849	573.367	VTN
ENSG00000109107	1.68685	8.75875e-05	0.000295835	8.34279	20.895	12.89	50.6424	42.7931	41.6237	ALDOC
ENSG00000109193	1.46738	2.04033e-10	1.5832e-09	70.4502	94.525	69.8209	169.422	257.754	222.687	SULT1E1
ENSG00000109321	-3.99149	2.31251e-91	8.1004e-89	4119.48	2497.45	4829.46	239.4	266.71	213.322	AREG
ENSG00000109572	-1.57221	1.00964e-33	4.4321e-32	2707.7	2901.42	2904.55	1079.14	833.967	949.021	CLCN3
ENSG00000109667	-2.35408	0.000111813	0.000370066	27.8093	22.885	24.7059	3.68308	7.9615	3.12178	SLC2A9
ENSG00000109686	-1.1675	1.5535e-21	3.31646e-20	2890.31	2683.51	3097.9	1400.49	1228.06	1231.02	SH3D19
ENSG00000109738	-1.08943	0.00109614	0.00294986	70.4502	120.395	63.3759	48.8009	26.8701	43.7049	GLRB
ENSG00000109775	-1.06682	3.83636e-10	2.89184e-09	347.616	301.485	342.659	160.214	162.216	150.886	UFSP2
ENSG00000109787	-1.25066	6.09801e-18	1.00063e-16	2031.93	2464.61	2053.81	1011.01	762.314	979.198	KLF3
ENSG00000109790	-1.48545	1.13364e-25	3.18981e-24	2932.03	2632.77	3137.64	1129.79	850.886	1126.96	KLHL5
ENSG00000109805	1.66916	0.0041901	0.00985594	140.9	52.735	237.391	501.82	470.724	397.507	NCAPG
ENSG00000109819	-1.52313	0.00260827	0.00643407	19.4665	57.71	27.9284	10.1285	11.9423	14.5683	PPARGC1A
ENSG00000109881	1.69613	3.89512e-11	3.27404e-10	65.8153	34.825	71.9692	166.66	206.004	186.266	CCDC34
ENSG00000110046	-1.3438	9.96879e-29	3.32888e-27	2357.3	2116.36	2430.84	941.949	902.635	875.139	ATG2A
ENSG00000110048	-1.0406	3.87229e-12	3.64386e-11	2990.43	2564.11	3425.52	1722.76	1294.74	1346.53	OSBP
ENSG00000110203	-2.77039	1.46484e-10	1.15386e-09	86.2088	60.695	47.2634	8.28694	11.9423	8.32474	FOLR3
ENSG00000110328	1.21802	7.26371e-14	8.10099e-13	395.819	319.395	447.928	1041.39	809.088	853.286	GALNT18
ENSG00000110395	-1.12234	2.39323e-16	3.41459e-15	1674.12	1477.57	1816.42	803.833	805.107	672.223	CBL
ENSG00000110442	1.2575	7.59478e-08	4.27119e-07	78.793	117.41	71.9692	211.777	177.143	252.864	COMMD9
ENSG00000110619	-2.07009	6.98192e-61	7.93627e-59	2290.56	1995.97	2337.39	527.602	529.44	520.297	CARS
ENSG00000110651	-1.47876	1.89898e-06	8.55038e-06	95.4785	75.62	83.7851	32.227	21.8941	37.4613	CD81
ENSG00000110719	1.03784	4.76819e-17	7.23618e-16	909.364	867.64	834.628	1633.45	1869.96	1860.58	TCIRG1
ENSG00000110777	1.60903	1.91294e-09	1.32608e-08	45.4218	48.755	33.2992	130.749	108.475	150.886	POU2AF1
ENSG00000110921	1.51838	2.24479e-21	4.74502e-20	184.468	200.99	186.905	567.195	592.137	479.713	MVK
ENSG00000111057	-1.14249	1.25361e-13	1.37226e-12	13553.3	9292.3	14577.5	5840.45	5760.15	5350.73	KRT18
ENSG00000111087	-2.00706	8.47697e-05	0.00028732	46.3488	61.69	18.2608	11.0493	6.96631	13.5277	GLI1
ENSG00000111110	1.55038	5.97077e-07	2.93561e-06	29.6632	107.46	58.005	177.709	195.057	197.713	PPM1H
ENSG00000111206	1.44874	2.1746e-10	1.68281e-09	202.081	116.415	281.432	571.799	499.584	564.001	FOXM1
ENSG00000111247	1.25803	0.0258218	0.0491685	107.529	37.81	156.828	250.45	195.057	276.798	RAD51AP1
ENSG00000111266	-1.63171	1.23782e-22	2.8672e-21	477.393	591.03	495.191	181.392	152.264	170.657	DUSP16
ENSG00000111319	-1.39668	5.36384e-14	6.05691e-13	448.656	656.7	511.304	187.837	183.115	243.499	SCNN1A
ENSG00000111328	1.08146	6.84231e-16	9.30598e-15	476.466	456.705	437.186	918.009	931.496	1052.04	CDK2AP1
ENSG00000111344	-2.19072	2.82157e-12	2.69953e-11	113.091	98.505	93.4526	23.94	15.923	27.0554	RASAL1
ENSG00000111371	-1.87482	1.35204e-61	1.55747e-59	9977.04	9426.63	10782.5	2899.51	2636.25	2694.1	SLC38A1
ENSG00000111404	2.15986	1.93637e-06	8.70275e-06	13.9046	7.96	7.51917	48.8009	38.8123	44.7455	RERGL
ENSG00000111490	-1.37044	1.3817e-11	1.21993e-10	262.334	222.88	308.286	114.176	99.5188	92.6128	TBC1D30
ENSG00000111647	-1.65687	1.17525e-21	2.53736e-20	593.265	462.675	654.168	181.392	192.071	168.576	UHRF1BP1L
ENSG00000111664	3.72767	1.87626e-07	9.92728e-07	1.85395	0.995	4.29667	24.8608	35.8268	32.2584	GNB3
ENSG00000111665	2.64088	6.23658e-05	0.000216602	77.866	20.895	121.381	399.615	441.863	530.702	CDCA3
ENSG00000111679	1.13788	9.74724e-13	9.78945e-12	361.521	414.915	308.286	757.795	718.526	912.6	PTPN6
ENSG00000111696	-1.03818	2.0612e-07	1.08523e-06	698.94	502.475	917.339	352.655	391.109	287.204	NT5DC3
ENSG00000111700	-4.84672	8.44408e-09	5.38989e-08	40.787	43.78	29.0025	0	1.99038	2.08119	SLCO1B3
ENSG00000111799	-2.11723	1.8561e-45	1.31104e-43	2475.95	1740.25	2311.61	508.266	516.502	479.713	COL12A1
ENSG00000111801	1.20976	4.56566e-05	0.000162448	46.3488	58.705	27.9284	108.651	114.447	85.3286	BTN3A3
ENSG00000111817	-1.51522	7.14322e-12	6.52856e-11	227.109	194.025	287.877	95.7602	73.6439	78.0445	DSE
ENSG00000111834	1.64844	0.00200526	0.00506748	10.1967	4.975	10.7417	22.0985	24.8797	34.3396	RSPH4A
ENSG00000111863	-1.79031	1.12838e-12	1.12602e-11	146.462	152.235	125.678	42.3555	40.8027	39.5425	ADTRP
ENSG00000111911	-1.18581	2.03608e-15	2.65153e-14	839.84	836.795	920.562	428.159	318.46	394.385	HINT3
ENSG00000111962	-1.34664	3.51722e-14	4.06529e-13	412.504	566.155	410.332	185.075	184.11	176.901	UST
ENSG00000111981	-4.42753	7.33849e-19	1.31096e-17	90.8437	94.525	89.1559	6.4454	0	6.24356	ULBP1
ENSG00000112096	-1.15405	5.31714e-09	3.49133e-08	2343.4	2542.22	4222.55	1447.45	1081.77	1562.97	SOD2
ENSG00000112118	1.52541	3.98501e-22	8.85994e-21	508.91	350.24	516.675	1358.14	1242.99	1359.01	MCM3
ENSG00000112139	1.28428	1.03819e-16	1.54201e-15	346.689	379.095	456.521	945.632	1080.77	850.165	MDGA1
ENSG00000112182	-2.37282	0.000189646	0.000599575	29.6632	21.89	19.335	4.60386	6.96631	2.08119	BACH2
ENSG00000112210	-1.05089	0.00123683	0.00328317	89.9167	89.55	107.417	67.2163	22.8893	47.8673	RAB23
ENSG00000112245	-1.10907	6.05568e-17	9.14157e-16	4634.88	4138.2	5223.68	2289.04	1905.78	2293.47	PTP4A1
ENSG00000112299	-1.00031	0.011305	0.0237996	33.3711	40.795	41.8925	20.257	18.9086	18.7307	VNN 1.00
ENSG00000112303	-1.31276	7.797e-10	5.66346e-09	543.208	519.39	798.106	241.242	181.124	326.746	VNN 2.00
ENSG00000112312	1.30684	8.61262e-09	5.49134e-08	189.103	90.545	179.386	398.694	334.383	402.71	GMNN
ENSG00000112339	-1.29853	2.21171e-17	3.43546e-16	1097.54	912.415	1195.55	485.246	379.167	438.09	HBS1L
ENSG00000112379	-1.78545	3.97265e-48	3.0171e-46	1908.64	2143.23	2133.3	592.977	585.17	616.031	ARFGEF3
ENSG00000112419	-1.32449	1.15862e-18	2.01077e-17	685.962	676.6	829.257	308.458	273.677	292.407	PHACTR2
ENSG00000112561	1.04817	2.21158e-07	1.1573e-06	110.31	89.55	109.565	211.777	192.071	236.215	TFEB
ENSG00000112599	-1.93032	4.23139e-05	0.000151402	40.787	61.69	31.1509	14.7323	14.9278	5.20297	GUCA1B
ENSG00000112658	-1.02598	3.51554e-12	3.32822e-11	1695.44	1299.47	1761.63	830.536	701.607	803.338	SRF
ENSG00000112715	-2.74512	8.00536e-101	4.0413e-98	9865.81	10499.2	9337.74	1369.19	1713.71	1347.57	VEGFA
ENSG00000112812	-1.70753	2.85768e-22	6.47088e-21	376.352	400.985	342.659	112.334	121.413	109.262	PRSS16
ENSG00000112893	-1.14786	4.39461e-15	5.56261e-14	728.603	836.795	731.508	381.199	311.494	343.396	MAN2A1
ENSG00000112902	1.14217	1.22152e-16	1.80277e-15	572.871	541.28	652.02	1357.22	1157.4	1381.91	SEMA5A
ENSG00000112977	-1.3813	1.22237e-21	2.63577e-20	1377.49	1290.51	1463.02	603.105	441.863	540.068	DAP
ENSG00000112984	3.56924	3.61798e-14	4.17613e-13	61.1804	32.835	108.491	856.317	722.506	821.028	KIF20A
ENSG00000112992	-2.25798	0.00155141	0.00403114	22.2474	20.895	13.9642	1.84154	1.99038	8.32474	NNT
ENSG00000113013	-1.5979	5.19499e-29	1.76568e-27	11273	8949.03	12820.2	3835.93	3278.15	3801.29	HSPA9
ENSG00000113070	-3.54843	1.21777e-87	3.94374e-85	2733.65	1825.82	3036.67	229.272	195.057	224.768	HBEGF
ENSG00000113140	3.06953	3.2469e-05	0.000118473	3.7079	1.99	2.14833	14.7323	24.8797	27.0554	SPARC
ENSG00000113209	1.19271	0.00425962	0.00999481	13.9046	34.825	13.9642	40.5139	45.7786	57.2326	PCDHB5
ENSG00000113361	2.83145	2.68827e-71	4.56847e-69	521.888	575.11	814.219	4951.91	4345.99	4292.45	CDH6
ENSG00000113368	2.61866	9.82036e-37	4.87158e-35	152.024	80.595	163.273	906.039	724.497	799.175	LMNB1
ENSG00000113369	1.19422	3.23562e-13	3.42182e-12	230.817	187.06	255.652	526.681	479.681	533.824	ARRDC3
ENSG00000113407	-1.61378	1.98099e-31	7.85257e-30	2799.47	2336.26	3065.67	978.78	824.016	876.179	TARS
ENSG00000113448	1.76935	1.21078e-18	2.09494e-17	76.012	67.66	79.4884	252.291	269.696	238.296	PDE4D
ENSG00000113578	4.86222	1.51667e-45	1.07571e-43	3.7079	12.935	13.9642	361.863	264.72	246.621	FGF1
ENSG00000113657	2.20168	3.20292e-30	1.18993e-28	293.851	193.03	327.621	1545.05	1109.63	1089.5	DPYSL3
ENSG00000113712	-1.99707	7.47245e-38	3.94637e-36	3175.82	2718.34	3418	961.285	692.651	677.426	CSNK1A1
ENSG00000113732	1.27751	4.52876e-19	8.25177e-18	837.059	812.915	905.523	2203.41	1687.84	2302.83	ATP6V0E1
ENSG00000113739	-4.66035	4.19383e-108	2.57082e-105	1101.25	1200.96	877.595	37.7516	56.7257	31.2178	STC2
ENSG00000113742	-1.22416	8.76807e-16	1.17943e-14	543.208	519.39	589.718	252.291	237.85	216.443	CPEB4
ENSG00000113810	1.22948	0.0042188	0.00991531	986.303	504.465	1472.68	2359.02	2188.42	2400.65	SMC4
ENSG00000113916	-1.34914	1.97809e-20	3.9433e-19	737.873	770.13	665.984	307.538	266.71	278.879	BCL6
ENSG00000113946	-2.80518	2.06405e-06	9.2331e-06	34.2981	38.805	23.6317	2.76231	3.98075	7.28415	CLDN16
ENSG00000114019	-1.7447	5.00657e-49	3.88836e-47	2389.74	2244.72	2310.53	729.251	678.718	663.898	AMOTL2
ENSG00000114054	-1.37384	1.006e-15	1.34164e-14	728.603	593.02	906.597	306.617	274.672	277.838	PCCB
ENSG00000114115	-1.51201	0.0043707	0.0102238	23.1744	22.885	26.8542	8.28694	9.95188	7.28415	RBP1
ENSG00000114251	-2.48804	1.39962e-65	1.9066e-63	24441.6	18890.1	25664	3526.55	4137.99	4634.8	WNT5A
ENSG00000114268	1.18797	6.89668e-11	5.60751e-10	153.878	187.06	131.048	334.24	352.296	390.222	PFKFB4
ENSG00000114270	1.91367	2.46522e-38	1.35619e-36	1695.44	2183.03	1621.99	6368.97	8051.07	6304.95	COL7A1
ENSG00000114315	1.48927	6.79892e-26	1.93848e-24	429.19	389.045	429.667	1013.77	1221.1	1269.52	HES1
ENSG00000114331	-1.41385	3.09032e-26	8.975e-25	2337.83	2008.9	2594.11	896.831	892.683	814.784	ACAP2
ENSG00000114378	-1.44796	8.12344e-08	4.55656e-07	101.04	133.33	133.197	42.3555	55.7305	36.4208	HYAL1
ENSG00000114395	1.06666	2.20177e-07	1.15358e-06	95.4785	89.55	84.8592	187.837	173.163	204.997	CYB561D2
ENSG00000114450	1.20972	6.78242e-10	4.95798e-09	124.215	117.41	147.161	359.101	265.715	272.635	GNB4
ENSG00000114455	2.68497	1.13016e-05	4.45216e-05	7.41581	1.99	4.29667	32.227	35.8268	20.8119	HHLA2
ENSG00000114473	2.20987	3.22818e-20	6.36209e-19	50.9837	63.68	32.225	235.717	227.898	218.525	IQCG
ENSG00000114554	-1.45149	1.204e-35	5.64631e-34	6275.63	5854.58	6808.07	2356.25	2405.37	2162.35	PLXNA1
ENSG00000114631	1.42995	5.33862e-07	2.64909e-06	32.4442	51.74	36.5217	95.7602	100.514	129.034	PODXL2
ENSG00000114646	2.09283	4.05438e-05	0.000145706	7.41581	5.97	9.66751	35.9101	33.8364	28.096	CSPG5
ENSG00000114698	1.98038	3.18156e-15	4.07524e-14	36.1521	64.675	44.0409	201.649	165.201	203.956	PLSCR4
ENSG00000114812	1.54672	2.16709e-30	8.08606e-29	808.323	1021.86	937.748	2588.29	2993.53	2502.63	VIPR1
ENSG00000114850	-1.24728	2.46538e-21	5.17941e-20	3467.82	3249.67	3822.96	1663.83	1300.71	1474.52	SSR3
ENSG00000114854	1.50802	2.75711e-07	1.42582e-06	32.4442	26.865	38.67	83.7902	92.5525	101.978	TNNC1
ENSG00000114933	-1.08499	4.02511e-14	4.61195e-13	736.946	782.07	780.92	337.002	410.017	337.152	INO80D
ENSG00000115008	-1.3867	5.44124e-12	5.02927e-11	4414.26	2564.11	5629.71	1659.23	1624.15	1538	IL1A
ENSG00000115009	-1.90622	8.97102e-15	1.103e-13	660.007	381.085	951.712	156.531	168.187	207.078	CCL20
ENSG00000115129	1.20568	1.88481e-13	2.03082e-12	340.2	265.665	402.813	798.309	806.102	720.09	TP53I3
ENSG00000115221	1.38736	5.79412e-25	1.54907e-23	1905.86	1624.83	2010.84	5505.29	4408.68	4580.69	ITGB6
ENSG00000115226	-1.20924	0.00151157	0.00393757	48.2028	38.805	47.2634	18.4154	18.9086	20.8119	FNDC4
ENSG00000115255	1.85371	5.12567e-18	8.44309e-17	54.6916	57.71	64.45	209.936	217.946	210.2	REEP6
ENSG00000115257	1.20414	1.55084e-05	5.97099e-05	49.1297	79.6	47.2634	100.364	165.201	140.48	PCSK4
ENSG00000115271	1.01766	1.50951e-12	1.48989e-11	322.588	284.57	337.289	632.57	657.819	621.234	GCA
ENSG00000115290	-1.14707	4.40459e-06	1.86575e-05	211.351	131.34	236.317	95.7602	96.5332	68.6791	GRB14
ENSG00000115295	-1.90548	4.54079e-38	2.45088e-36	3391.81	2417.85	3409.41	797.388	852.876	810.622	CLIP4
ENSG00000115297	1.25141	0.000164231	0.000526102	32.4442	60.695	24.7059	77.3448	117.432	86.3692	TLX2
ENSG00000115306	-1.01218	7.30766e-16	9.90748e-15	15195	15055.3	16613.1	8814.54	7618.16	6800.28	SPTBN1
ENSG00000115355	-1.17658	6.006e-11	4.92768e-10	805.542	511.43	681.022	298.33	325.426	260.148	CCDC88A
ENSG00000115380	-1.31184	4.24301e-05	0.000151755	85.2818	62.685	75.1917	37.7516	25.8749	26.0148	EFEMP1
ENSG00000115414	-1.41021	1.41003e-28	4.65419e-27	29814.3	36461.8	38787.1	14113.6	12784.2	12631.8	FN1
ENSG00000115423	1.20462	0.00128065	0.00338847	34.2981	32.835	18.2608	54.3255	96.5332	46.8267	DNAH6
ENSG00000115425	-1.40077	5.04101e-16	6.933e-15	644.248	636.8	510.23	246.767	182.119	249.742	PECR
ENSG00000115457	-1.3093	0.00195251	0.00495093	55.6186	25.87	68.7467	25.7816	17.9134	16.6495	IGFBP2
ENSG00000115464	-1.25515	8.06469e-23	1.8962e-21	2507.47	2535.26	2922.81	1165.7	1170.34	1000.01	USP34
ENSG00000115504	-1.59488	1.7578e-39	9.95737e-38	4024	3873.53	4017.39	1444.69	1172.33	1326.76	EHBP1
ENSG00000115602	-4.55397	2.09289e-41	1.29217e-39	374.498	198.005	325.473	12.8908	18.9086	6.24356	IL1RL1
ENSG00000115616	-1.71286	1.79388e-16	2.60051e-15	1156.87	719.385	1439.38	301.092	397.08	313.219	SLC9A2
ENSG00000115661	-1.37691	1.76991e-16	2.56794e-15	652.591	721.375	513.452	261.499	224.912	240.377	STK16
ENSG00000115677	-1.54747	7.08313e-35	3.23337e-33	14784.3	12233.5	14995.4	5216.17	4422.61	4733.66	HDLBP
ENSG00000115687	1.21095	1.55316e-13	1.68404e-12	330.004	332.33	353.401	690.578	967.323	693.035	PASK
ENSG00000115718	2.36656	3.70957e-13	3.9086e-12	22.2474	68.655	21.4833	172.184	206.999	200.834	PROC
ENSG00000115738	3.38003	7.37384e-58	7.91029e-56	135.339	135.32	97.7492	1077.3	1004.14	1761.72	ID2
ENSG00000115758	-1.25113	1.8533e-10	1.4446e-09	3475.23	2320.34	4564.14	1639.89	1186.26	1525.51	ODC1
ENSG00000115841	1.94726	4.75407e-12	4.42751e-11	24.1014	32.835	44.0409	127.066	117.432	142.561	RMDN2
ENSG00000115844	-2.28277	1.05856e-05	4.19418e-05	50.0567	53.73	21.4833	4.60386	8.95669	12.4871	DLX2
ENSG00000115884	-1.13893	1.46906e-24	3.80316e-23	14384.8	13380.8	14197.3	6881.84	6004.96	6167.59	SDC1
ENSG00000115902	-1.12378	1.85476e-13	2.00095e-12	1355.24	1371.11	1110.69	644.54	481.671	634.762	SLC1A4
ENSG00000115963	-1.05274	6.38218e-11	5.21637e-10	6088.38	4240.69	6741.48	2995.27	2442.19	2790.87	RND3
ENSG00000116044	-1.0468	9.37553e-13	9.42716e-12	3227.73	2559.14	3569.46	1601.22	1321.61	1605.64	NFE2L2
ENSG00000116096	1.56484	9.88874e-35	4.47837e-33	667.423	719.385	741.176	1911.52	2094.87	2288.26	SPR
ENSG00000116117	-2.16768	8.08626e-06	3.28503e-05	38.933	50.745	30.0767	5.52463	11.9423	9.36534	PARD3B
ENSG00000116141	-1.15234	1.43993e-09	1.01457e-08	262.334	267.655	220.204	116.938	113.451	107.181	MARK1
ENSG00000116199	-1.09484	1.40047e-10	1.10569e-09	1019.67	822.865	1255.7	541.413	412.008	496.363	FAM20B
ENSG00000116260	-1.55175	7.21905e-35	3.28668e-33	2144.1	2098.45	2254.68	819.486	676.728	719.05	QSOX1
ENSG00000116285	-2.40498	1.46043e-48	1.12914e-46	5121.54	3612.84	5846.69	955.76	819.04	978.157	ERRFI1
ENSG00000116514	-2.1161	1.35437e-35	6.33415e-34	1089.2	861.67	1261.07	280.835	216.951	242.458	RNF19B
ENSG00000116584	-2.33309	2.54069e-70	4.114e-68	2856.01	2328.3	2754.17	526.681	554.32	494.282	ARHGEF2
ENSG00000116604	-1.73715	6.42062e-38	3.40134e-36	1664.85	1514.39	1493.09	510.107	479.681	411.034	MEF2D
ENSG00000116701	-5.20491	2.24443e-136	3.50213e-133	4208.47	2243.72	4181.73	92.0771	98.5236	97.8157	NCF2
ENSG00000116741	-2.66005	5.34668e-10	3.95052e-09	83.4279	42.785	71.9692	11.0493	12.9374	7.28415	RGS2
ENSG00000116761	-1.37171	2.59742e-10	1.99027e-09	242.868	174.125	239.539	86.5525	75.6343	91.5722	CTH
ENSG00000116819	-1.206	0.00510243	0.0117649	39.86	43.78	26.8542	19.3362	12.9374	15.6089	TFAP2E
ENSG00000116852	-3.11978	1.45731e-87	4.6321e-85	1037.29	1101.46	998.976	125.225	134.35	100.938	KIF21B
ENSG00000116962	3.18978	8.56795e-31	3.29156e-29	19.4665	29.85	16.1125	197.045	210.98	190.429	NID1
ENSG00000116990	-1.30525	0.00190044	0.00483175	43.5679	34.825	51.56	24.8608	16.9182	10.4059	MYCL
ENSG00000116991	-2.06752	1.3088e-19	2.46589e-18	202.081	229.845	184.757	53.4047	47.769	45.7861	SIPA1L2
ENSG00000117009	1.87849	0.0015622	0.00405651	9.26976	5.97	3.2225	24.8608	19.9038	23.9336	KMO
ENSG00000117016	1.92763	3.29879e-09	2.22215e-08	25.0284	32.835	16.1125	107.73	97.5284	77.0039	RIMS3
ENSG00000117115	-1.00509	0.0113029	0.0237981	53.7646	28.855	56.9309	28.5439	17.9134	22.893	PADI2
ENSG00000117151	-1.04276	4.50911e-13	4.70768e-12	823.155	806.945	794.884	442.891	341.349	392.304	CTBS
ENSG00000117245	-2.98105	2.87197e-08	1.7128e-07	34.2981	50.745	38.67	6.4454	5.97113	3.12178	KIF17
ENSG00000117318	1.09605	2.78481e-05	0.000102682	215.058	134.325	165.422	296.488	245.811	559.839	ID3
ENSG00000117425	1.37117	1.1314e-06	5.28994e-06	37.079	36.815	33.2992	90.2356	87.5765	99.8969	PTCH2
ENSG00000117500	-1.24469	8.06592e-16	1.08754e-14	2348.96	2030.79	2573.71	1117.82	774.256	1041.63	TMED5
ENSG00000117525	-1.2874	1.03361e-10	8.24009e-10	15420.2	9059.47	19383.4	6110.24	6596.11	5263.32	F3
ENSG00000117632	1.98491	2.34557e-06	1.03815e-05	780.514	389.045	1165.47	3067.09	2833.3	3341.34	STMN1
ENSG00000117724	2.17633	0.00179701	0.00459327	505.202	173.13	1080.61	2783.49	2384.47	2781.51	CENPF
ENSG00000117834	3.91148	1.45593e-16	2.13404e-15	7.41581	2.985	5.37084	69.9786	76.6295	92.6128	SLC5A9
ENSG00000117983	-3.20048	1.07243e-36	5.30469e-35	278.093	451.73	324.399	26.7024	45.7786	42.6643	MUC5B
ENSG00000118094	3.38037	2.55498e-79	5.92616e-77	54.6916	68.655	64.45	627.045	654.834	670.142	TREH
ENSG00000118200	-1.64187	6.74584e-30	2.44274e-28	3451.13	2754.16	3965.83	1150.96	1038.98	1068.69	CAMSAP2
ENSG00000118217	-1.05313	7.99287e-15	9.88398e-14	1365.44	1364.14	1340.56	734.775	563.276	662.858	ATF6
ENSG00000118257	-4.02801	1.7745e-137	3.04575e-134	3456.69	2512.37	2897.03	197.966	196.052	148.805	NRP2
ENSG00000118418	2.12989	3.76614e-38	2.04762e-36	159.44	191.04	200.869	734.775	741.415	934.453	HMGN3
ENSG00000118432	3.87966	7.12463e-11	5.77643e-10	2.78093	5.97	1.07417	43.2762	47.769	55.1514	CNR1
ENSG00000118503	-1.12492	2.95658e-08	1.7596e-07	1735.3	1190.02	2567.26	848.03	803.117	866.814	TNFAIP3
ENSG00000118508	-2.11264	3.18768e-43	2.12067e-41	930.684	841.77	1011.87	226.51	185.105	232.052	RAB32
ENSG00000118515	-1.48517	2.29588e-16	3.28115e-15	383.768	418.895	538.158	173.105	156.244	148.805	SGK1
ENSG00000118557	1.68419	5.92062e-13	6.07058e-12	53.7646	68.655	49.4117	173.105	210.98	168.576	PMFBP1
ENSG00000118596	-1.99058	2.02474e-14	2.39674e-13	150.17	224.87	174.015	43.2762	35.8268	59.3138	SLC16A7
ENSG00000118640	1.29788	2.53759e-21	5.31809e-20	546.916	486.555	576.828	1256.85	1236.02	1466.2	VAMP8
ENSG00000118816	-1.00702	2.74749e-16	3.89735e-15	2966.32	2865.6	2958.26	1534	1278.82	1560.89	CCNI
ENSG00000118898	-1.62514	1.70308e-31	6.78229e-30	8162.03	6360.04	8607.3	2675.76	2240.17	2581.71	PPL
ENSG00000118900	-1.06797	2.98361e-15	3.82741e-14	2727.16	2410.88	2957.18	1441.93	1282.8	1135.29	UBN1
ENSG00000118985	-1.39844	1.23477e-20	2.48751e-19	2241.43	1695.48	2416.88	863.683	735.444	810.622	ELL2
ENSG00000118997	1.68617	7.14584e-06	2.93213e-05	16.6856	31.84	15.0383	50.6424	83.5958	70.7603	DNAH7
ENSG00000119013	1.05075	6.12989e-10	4.50786e-09	238.233	189.05	254.578	424.475	465.748	522.378	NDUFB3
ENSG00000119041	-1.15863	2.34667e-17	3.63415e-16	1258.83	1175.09	1397.49	634.411	532.425	548.393	GTF3C3
ENSG00000119125	-2.31012	1.79361e-56	1.83247e-54	996.499	1000.97	1103.17	188.758	205.009	232.052	GDA
ENSG00000119138	-2.287	2.38917e-29	8.36891e-28	316.099	277.605	283.58	62.6124	54.7353	62.4356	KLF9
ENSG00000119139	-1.16385	1.47292e-16	2.15526e-15	1404.37	1393	1711.15	727.409	595.122	688.873	TJP2
ENSG00000119227	1.06203	0.000284925	0.000870809	43.5679	71.64	37.5959	90.2356	129.374	99.8969	PIGZ
ENSG00000119411	-2.08821	2.35902e-43	1.58165e-41	932.538	861.67	925.932	227.43	179.134	233.093	BSPRY
ENSG00000119431	1.31169	2.7762e-22	6.29468e-21	437.533	497.5	442.557	1128.87	1056.89	1234.14	HDHD3
ENSG00000119446	-1.09784	5.18757e-17	7.85873e-16	1152.23	1132.31	1178.36	586.531	487.642	543.19	RBM18
ENSG00000119508	-2.44234	0.000815623	0.0022614	16.6856	13.93	22.5575	4.60386	2.98556	2.08119	NR4A3
ENSG00000119547	1.05264	4.22767e-12	3.9609e-11	1816.87	2483.52	2107.52	4147.15	5267.53	3876.21	ONECUT2
ENSG00000119630	-2.18453	3.28984e-10	2.49522e-09	113.091	85.57	64.45	20.257	15.923	21.8525	PGF
ENSG00000119632	1.02539	0.000422197	0.00124405	48.2028	36.815	67.6726	81.0279	105.49	123.831	IFI27L2
ENSG00000119640	1.19164	7.03897e-09	4.55397e-08	112.164	105.47	96.6751	192.441	265.715	261.189	ACYP1
ENSG00000119655	1.26625	7.04753e-24	1.76332e-22	723.968	619.885	726.137	1628.84	1651.02	1699.29	NPC2
ENSG00000119698	-1.75848	4.61885e-15	5.83785e-14	492.224	291.535	565.012	151.927	122.408	123.831	PPP4R4
ENSG00000119711	-1.45563	1.57072e-17	2.47792e-16	699.867	528.345	722.915	230.193	211.975	269.514	ALDH6A1
ENSG00000119899	-1.41414	7.96884e-20	1.52144e-18	546.916	571.13	507.007	222.827	194.062	192.51	SLC17A5
ENSG00000119900	-1.07246	4.03316e-08	2.36264e-07	582.141	388.05	649.871	291.884	221.927	255.986	OGFRL1
ENSG00000119906	1.51349	2.2689e-22	5.15807e-21	215.058	213.925	225.575	563.512	703.598	601.463	SLF2
ENSG00000119946	-1.38097	0.0034469	0.0082664	27.8093	42.785	30.0767	7.36617	16.9182	14.5683	CNNM1
ENSG00000119969	1.31002	0.00164727	0.00425233	313.318	134.325	371.662	667.559	676.728	686.791	HELLS
ENSG00000119986	-1.23566	2.70565e-14	3.16403e-13	571.017	546.255	587.57	272.548	196.052	254.945	AVPI1
ENSG00000120053	-2.22254	1.06578e-32	4.44007e-31	1964.26	1263.65	2352.43	410.664	384.143	400.628	GOT1
ENSG00000120075	1.93445	5.8286e-11	4.79129e-10	23.1744	40.795	24.7059	114.176	118.427	106.14	HOXB5
ENSG00000120093	1.20816	3.92092e-06	1.67785e-05	60.2535	102.485	56.9309	131.67	185.105	191.469	HOXB3
ENSG00000120129	-2.66247	1.31625e-37	6.8669e-36	827.79	461.68	670.281	102.206	106.485	100.938	DUSP1
ENSG00000120162	2.20657	6.82396e-42	4.37039e-40	140.9	136.315	178.312	743.062	650.853	704.481	MOB3B
ENSG00000120217	-1.37139	3.45636e-05	0.000125635	97.3325	54.725	128.9	32.227	36.822	39.5425	CD274
ENSG00000120254	-2.08834	3.01481e-44	2.06985e-42	1312.6	1066.64	1422.2	311.221	280.643	301.772	MTHFD1L
ENSG00000120279	-1.78734	0.00122472	0.00325454	39.86	26.865	18.2608	7.36617	4.97594	12.4871	MYCT1
ENSG00000120437	1.28882	1.56398e-13	1.69471e-12	311.464	251.735	392.071	887.623	747.386	696.157	ACAT2
ENSG00000120694	-1.57376	2.23352e-19	4.1355e-18	6651.05	3885.47	4983.06	2010.04	1521.64	1681.6	HSPH1
ENSG00000120708	1.31828	2.5997e-29	9.08783e-28	1709.34	1954.18	1742.3	4786.17	4327.08	4366.33	TGFBI
ENSG00000120742	-1.50017	8.17668e-28	2.57041e-26	4681.23	4016.81	5094.78	1729.21	1398.24	1748.2	SERP1
ENSG00000120802	1.09635	4.18825e-10	3.14329e-09	1189.31	876.595	1525.32	2847.02	2220.26	2608.77	TMPO
ENSG00000120832	1.26614	8.39642e-13	8.46746e-12	140.9	142.285	129.974	313.062	371.205	310.097	MTERF2
ENSG00000120860	1.22504	3.93436e-13	4.14036e-12	204.862	183.08	155.754	424.475	396.085	452.658	WASHC3
ENSG00000120875	-3.55777	1.30615e-132	1.72452e-129	4812.86	6030.69	4281.63	445.653	413.003	425.603	DUSP4
ENSG00000120885	2.14179	6.85366e-35	3.13697e-33	502.421	288.55	375.959	1757.75	1574.39	1822.08	CLU
ENSG00000120889	-1.41804	1.09971e-23	2.70809e-22	5364.41	4342.18	6250.58	2017.41	2069	1884.51	TNFRSF10B
ENSG00000120899	-1.68278	6.0753e-38	3.23306e-36	2196.93	1799.95	1848.64	593.897	603.084	624.356	PTK2B
ENSG00000120992	-1.2944	5.46054e-20	1.05546e-18	1419.2	1272.6	1548.95	596.66	500.579	631.64	LYPLA1
ENSG00000121060	-1.08325	2.66933e-16	3.78961e-15	3800.6	3099.42	3962.6	1854.43	1596.28	1675.35	TRIM25
ENSG00000121068	1.26363	0.010593	0.0224912	11.1237	11.94	9.66751	23.94	30.8508	23.9336	TBX2
ENSG00000121073	-1.17586	1.94707e-14	2.31117e-13	1658.36	1282.55	1835.75	764.24	718.526	630.599	SLC35B1
ENSG00000121207	1.56173	0.000659661	0.00186377	12.0507	12.935	19.335	46.0386	22.8893	61.395	LRAT
ENSG00000121270	1.33619	0.00798273	0.0174943	14.8316	6.965	10.7417	26.7024	32.8412	22.893	ABCC11
ENSG00000121281	-1.87456	8.57216e-31	3.29156e-29	556.186	621.875	524.194	158.373	166.196	139.439	ADCY7
ENSG00000121310	1.3538	1.61247e-28	5.31217e-27	2309.1	2423.82	2359.95	5268.65	6553.31	6307.03	ECHDC2
ENSG00000121350	-1.49269	1.8341e-19	3.41437e-18	425.482	441.78	404.961	165.739	140.321	145.683	PYROXD1
ENSG00000121413	1.56175	4.14184e-08	2.42134e-07	37.079	31.84	56.9309	100.364	126.389	143.602	ZSCAN18
ENSG00000121579	-1.13279	8.11418e-13	8.19728e-12	4388.31	3938.21	4713.45	2399.53	1508.7	2037.48	NAA50
ENSG00000121621	1.66097	0.0218938	0.0425338	50.9837	18.905	127.826	223.747	180.129	220.606	KIF18A
ENSG00000121690	2.32766	1.37856e-29	4.88875e-28	69.5232	54.725	71.9692	326.874	369.215	288.244	DEPDC7
ENSG00000121716	1.43034	1.38725e-24	3.60769e-23	569.163	584.065	640.204	1373.79	1777.41	1681.6	PILRB
ENSG00000121749	-1.1715	3.16295e-18	5.3329e-17	1436.81	1343.25	1568.28	642.698	578.204	709.684	TBC1D15
ENSG00000121858	1.58345	3.70212e-17	5.66339e-16	189.103	298.5	174.015	675.846	647.867	659.736	TNFSF10
ENSG00000121931	-1.3502	1.10235e-18	1.92676e-17	941.808	723.365	815.293	354.497	319.455	298.65	LRIF1
ENSG00000121964	-1.14985	4.49482e-10	3.35723e-09	309.61	256.71	305.064	140.878	117.432	134.237	GTDC1
ENSG00000122218	-1.11323	9.39413e-14	1.04026e-12	7616.04	5995.87	8556.82	3895.78	3007.46	3343.43	COPA
ENSG00000122378	1.18909	1.50424e-24	3.88837e-23	1087.34	1007.93	1083.83	2419.79	2310.83	2518.24	FAM213A
ENSG00000122417	1.29313	6.72286e-19	1.21209e-17	389.33	471.63	395.294	967.73	1151.43	959.427	ODF2L
ENSG00000122432	1.14467	0.00305766	0.0074179	20.3935	28.855	17.1867	47.8801	62.6968	36.4208	SPATA1
ENSG00000122641	-2.40112	2.2668e-05	8.49319e-05	27.8093	26.865	33.2992	6.4454	6.96631	3.12178	INHBA
ENSG00000122707	-1.35629	0.0175803	0.0350911	18.5395	16.915	27.9284	7.36617	5.97113	11.4465	RECK
ENSG00000122786	1.0712	2.31656e-13	2.47889e-12	1834.49	1393.99	2019.43	4002.59	3569.74	3452.69	CALD1
ENSG00000122861	-3.9441	2.01441e-34	9.00398e-33	204.862	186.065	324.399	11.97	12.9374	21.8525	PLAU
ENSG00000122862	-3.05007	1.34446e-22	3.10582e-21	168.71	118.405	177.238	20.257	12.9374	22.893	SRGN
ENSG00000122912	1.27739	1.99921e-16	2.8739e-15	338.346	309.445	328.695	667.559	787.194	913.641	SLC25A16
ENSG00000122952	1.86951	0.00251862	0.00623175	304.048	85.57	423.222	1023.9	891.688	1054.12	ZWINT
ENSG00000123080	2.11177	6.08053e-28	1.92913e-26	157.586	98.505	149.309	615.996	492.618	644.127	CDKN2C
ENSG00000123095	-1.64511	8.87321e-10	6.39915e-09	104.748	117.41	131.048	40.5139	38.8123	33.299	BHLHE41
ENSG00000123146	-2.6967	4.63424e-35	2.13823e-33	322.588	361.185	342.659	58.0086	35.8268	64.5168	ADGRE5
ENSG00000123201	1.08469	0.0107295	0.0227303	20.3935	28.855	10.7417	30.3854	49.7594	47.8673	GUCY1B2
ENSG00000123219	1.11487	3.22067e-05	0.000117616	166.856	71.64	211.611	300.171	305.523	368.37	CENPK
ENSG00000123358	-1.55755	2.0098e-12	1.95336e-11	340.2	210.94	366.291	105.889	98.5236	107.181	NR4A1
ENSG00000123416	1.32163	0.00398604	0.00942763	1356.17	687.545	2149.41	4147.15	2951.73	3380.89	TUBA1B
ENSG00000123485	1.88649	0.00279917	0.00684791	88.0627	41.79	207.314	392.248	431.912	421.44	HJURP
ENSG00000123562	1.07952	6.22125e-16	8.48819e-15	3795.04	3027.78	4118.36	7603.73	7336.52	8181.14	MORF4L2
ENSG00000123700	1.56919	0.0132165	0.0273178	14.8316	1.99	5.37084	22.0985	27.8653	16.6495	KCNJ2
ENSG00000123836	-1.14798	1.503e-17	2.37546e-16	1233.81	1276.58	1439.38	607.709	638.911	534.865	PFKFB2
ENSG00000123892	-1.61448	2.05009e-19	3.80409e-18	1030.8	664.66	902.301	322.27	243.821	282.001	RAB38
ENSG00000123901	2.84651	7.76575e-13	7.85916e-12	6.48883	17.91	9.66751	69.0578	80.6102	94.694	GPR83
ENSG00000123908	-1.18171	4.46863e-16	6.20045e-15	2348.96	2067.61	2564.04	1037.71	1180.29	858.489	AGO2
ENSG00000123933	1.54028	5.65159e-17	8.54659e-16	159.44	264.67	183.683	612.313	559.296	595.219	MXD4
ENSG00000123975	1.0432	8.65622e-06	3.49589e-05	212.278	114.425	266.394	384.882	367.224	469.307	CKS2
ENSG00000123983	-1.95988	3.50483e-53	3.23424e-51	5395	5735.18	5509.41	1625.16	1239.01	1412.08	ACSL3
ENSG00000124003	1.22964	5.81623e-07	2.86538e-06	89.9167	118.405	78.4142	174.026	303.532	195.631	MOGAT1
ENSG00000124097	5.36462	2.30578e-06	1.02132e-05	0.926976	0.995	0	24.8608	29.8556	27.0554	HMGB1P1
ENSG00000124098	1.05017	1.10622e-05	4.36385e-05	63.9614	87.56	55.8567	139.957	144.302	145.683	FAM210B
ENSG00000124102	-3.47822	3.94952e-11	3.31489e-10	44.4949	42.785	89.1559	3.68308	5.97113	6.24356	PI3
ENSG00000124104	1.18237	5.49505e-07	2.72042e-06	63.0344	53.73	59.0792	132.591	128.379	138.399	SNX21
ENSG00000124140	1.78297	8.36098e-07	4.00524e-06	17.6125	21.89	16.1125	51.5632	73.6439	66.598	SLC12A5
ENSG00000124171	-1.8168	5.61752e-30	2.04711e-28	945.516	743.265	951.712	244.925	222.922	282.001	PARD6B
ENSG00000124181	1.36274	1.03943e-26	3.076e-25	642.394	725.355	704.654	1774.33	1914.74	1638.93	PLCG1
ENSG00000124216	-1.2473	0.0199923	0.0392349	19.4665	21.89	29.0025	10.1285	5.97113	13.5277	SNAI1
ENSG00000124225	2.52648	1.1572e-74	2.28302e-72	1537.85	1769.11	1309.41	9854.09	8039.13	8708.72	PMEPA1
ENSG00000124357	1.10086	3.32355e-15	4.24761e-14	474.612	569.14	544.603	1062.57	1263.89	1079.09	NAGK
ENSG00000124486	-1.14434	9.37904e-19	1.65619e-17	2449.07	2276.56	2869.1	1201.61	1087.74	1145.69	USP9X
ENSG00000124593	1.13104	4.50261e-08	2.61976e-07	144.608	253.725	154.68	362.784	421.96	426.643	AL365205.1
ENSG00000124766	2.05945	7.25472e-07	3.50958e-06	749.924	1740.25	736.879	4486.92	4498.25	4466.23	SOX4
ENSG00000124772	2.58699	0.000496363	0.00144131	3.7079	0.995	5.37084	14.7323	31.846	13.5277	CPNE5
ENSG00000124783	-1.07384	1.31587e-12	1.30931e-11	2780.93	2161.14	3150.53	1377.47	1136.5	1329.88	SSR1
ENSG00000124831	-1.69293	3.06821e-29	1.06605e-27	6887.43	4914.3	7476.21	2026.62	1885.88	2049.97	LRRFIP1
ENSG00000124882	-4.33983	2.18973e-29	7.70173e-28	2495.42	1393.99	3395.44	125.225	130.37	104.059	EREG
ENSG00000124915	-2.46719	5.68919e-07	2.8044e-06	28.7363	67.66	45.115	7.36617	11.9423	6.24356	AP002380.1
ENSG00000124935	6.21164	1.48882e-06	6.82353e-06	0.926976	0	0	17.4947	30.8508	31.2178	SCGB1D2
ENSG00000125046	2.7348	6.90019e-09	4.4743e-08	11.1237	5.97	5.37084	42.3555	49.7594	59.3138	SSUH2
ENSG00000125107	-1.36283	4.81611e-28	1.53936e-26	4910.19	4746.15	5631.86	2158.29	1958.53	1826.24	CNOT1
ENSG00000125170	1.22757	2.88921e-13	3.06871e-12	203.008	223.875	170.793	500.899	416.984	482.835	DOK4
ENSG00000125266	-2.43232	8.0864e-19	1.43829e-17	273.458	150.245	187.979	33.1478	35.8268	44.7455	EFNB2
ENSG00000125319	1.0778	7.36807e-06	3.01539e-05	104.748	60.695	125.678	195.203	198.042	220.606	C17orf53
ENSG00000125351	1.38085	2.58186e-20	5.12313e-19	416.212	339.295	423.222	909.722	1021.06	1139.45	UPF3B
ENSG00000125354	1.67447	2.08079e-09	1.43663e-08	35.2251	28.855	37.5959	101.285	102.504	120.709	2025-09-06
ENSG00000125356	1.5408	9.79068e-18	1.57348e-16	170.564	135.32	184.757	407.902	533.421	485.957	NDUFA1
ENSG00000125378	1.2154	1.65677e-06	7.52695e-06	63.9614	58.705	42.9667	141.799	131.365	112.384	BMP4
ENSG00000125430	7.4447	4.87504e-09	3.21402e-08	0	0	0	24.8608	38.8123	32.2584	HS3ST3B1
ENSG00000125459	-1.43235	1.15704e-18	2.01006e-17	1273.67	985.05	1536.06	478.801	463.758	463.064	MSTO1
ENSG00000125462	1.63989	0.00690293	0.0153753	9.26976	6.965	3.2225	16.5739	20.8989	23.9336	C1orf61
ENSG00000125484	-1.50168	3.3307e-28	1.07661e-26	2592.75	2275.56	2646.75	1023.9	815.059	813.744	GTF3C4
ENSG00000125531	-1.52145	0.0182345	0.0362367	14.8316	24.875	13.9642	4.60386	9.95188	4.16237	FNDC11
ENSG00000125538	-2.86892	1.50643e-10	1.18553e-09	605.315	262.68	704.654	66.2955	62.6968	86.3692	IL1B
ENSG00000125629	-1.04969	1.90568e-11	1.65699e-10	1066.95	814.905	1107.47	471.435	434.897	537.987	INSIG2
ENSG00000125657	-1.30906	8.06618e-05	0.000274589	68.5962	54.725	84.8592	23.0193	28.8604	32.2584	TNFSF9
ENSG00000125730	-4.65824	6.25045e-117	5.1087e-114	1217.12	1364.14	1403.94	51.5632	31.846	74.9227	C3
ENSG00000125731	-1.48046	3.33947e-24	8.50425e-23	2627.98	1936.27	2700.46	831.456	912.587	859.53	SH2D3A
ENSG00000125740	-1.03781	1.64748e-08	1.01644e-07	1192.09	706.45	1143.99	549.7	468.733	463.064	FOSB
ENSG00000125746	-2.01458	8.13685e-69	1.2251e-66	6456.39	5559.06	5911.14	1468.63	1448	1520.31	EML2
ENSG00000125772	-1.83227	2.68877e-56	2.71471e-54	3866.42	4448.64	4163.47	1150.04	1152.43	1201.88	GPCPD1
ENSG00000125821	-1.01678	2.30205e-14	2.7119e-13	1444.23	1270.61	1380.31	671.242	607.065	746.105	DTD1
ENSG00000125826	-1.5659	2.70105e-45	1.89228e-43	5528.49	5222.75	5863.88	1896.79	1870.95	1843.93	RBCK1
ENSG00000125845	-1.48232	3.57358e-18	5.99578e-17	736.019	763.165	762.659	345.289	229.888	233.093	BMP2
ENSG00000125848	-1.41078	6.76205e-24	1.69436e-22	1384.9	1686.52	1418.98	628.887	527.45	531.743	FLRT3
ENSG00000125871	1.06332	2.02701e-10	1.57357e-09	406.016	304.47	483.375	825.932	787.194	880.342	MGME1
ENSG00000125977	-1.03247	2.48766e-14	2.92453e-13	4901.85	3921.29	5250.53	2253.13	2149.61	2477.65	EIF2S2
ENSG00000125995	1.21928	1.27445e-14	1.54591e-13	310.537	288.55	354.475	633.49	839.939	746.105	ROMO1
ENSG00000125999	-2.31808	5.63191e-05	0.000197237	28.7363	42.785	22.5575	3.68308	3.98075	11.4465	BPIFB1
ENSG00000126091	-1.37544	4.20832e-13	4.41513e-12	334.638	381.085	352.327	108.651	167.192	136.318	ST3GAL3
ENSG00000126267	1.06998	7.38174e-18	1.20323e-16	1053.97	1124.35	997.902	2019.25	2275.99	2374.63	COX6B1
ENSG00000126368	-1.72219	1.40544e-23	3.43631e-22	458.853	536.305	552.122	179.55	155.249	133.196	NR1D1
ENSG00000126524	-1.13536	7.14952e-16	9.70074e-15	2312.81	1843.73	2270.79	1080.99	856.857	987.523	SBDS
ENSG00000126583	-2.39067	2.62208e-09	1.78735e-08	79.72	96.515	51.56	8.28694	21.8941	13.5277	PRKCG
ENSG00000126603	-1.10308	2.85831e-11	2.4408e-10	428.263	449.74	401.739	217.302	169.182	209.159	GLIS2
ENSG00000126709	1.31331	6.87506e-06	2.82643e-05	28.7363	41.79	41.8925	81.0279	90.5621	107.181	IFI6
ENSG00000126733	1.41648	0.023469	0.0451796	7.41581	4.975	7.51917	14.7323	24.8797	13.5277	DACH2
ENSG00000126752	4.20334	1.34969e-65	1.85328e-63	19.4665	17.91	31.1509	427.238	386.133	438.09	SSX1
ENSG00000126787	2.03365	0.0015467	0.00402113	101.04	34.825	191.202	477.88	414.993	445.374	DLGAP5
ENSG00000126822	-1.7923	4.84275e-21	1.00146e-19	452.364	320.39	392.071	112.334	103.5	120.709	PLEKHG3
ENSG00000126878	-1.32476	0.00067774	0.00190951	38.933	51.74	54.7825	17.4947	25.8749	14.5683	AIF1L
ENSG00000126970	1.13777	9.02945e-08	5.03677e-07	76.939	87.56	82.7109	203.49	171.172	168.576	ZC4H2
ENSG00000127022	-1.95143	2.71857e-67	3.98817e-65	22661.8	22226.3	21349.1	6164.56	5209.81	5751.36	CANX
ENSG00000127084	1.29484	0.00182425	0.0046532	15.7586	20.895	11.8158	35.9101	41.7979	41.6237	FGD3
ENSG00000127152	2.66472	1.73676e-06	7.85916e-06	3.7079	12.935	2.14833	30.3854	48.7642	40.5831	BCL11B
ENSG00000127249	-1.62564	3.71365e-22	8.28882e-21	498.713	674.61	545.677	176.788	193.066	187.307	ATP13A4
ENSG00000127252	-1.41617	0.0196027	0.038616	16.6856	28.855	15.0383	7.36617	3.98075	11.4465	HRASLS
ENSG00000127324	1.86749	3.29448e-11	2.78966e-10	75.0851	48.755	97.7492	238.48	182.119	387.101	TSPAN8
ENSG00000127329	1.22214	0.000732272	0.00204936	24.1014	22.885	19.335	43.2762	53.7401	58.2732	PTPRB
ENSG00000127399	-1.07724	8.29849e-07	3.98025e-06	175.198	228.85	174.015	99.4433	76.6295	97.8157	LRRC61
ENSG00000127481	-1.60456	3.42191e-40	2.01834e-38	7619.74	6967.98	7997.18	2543.17	2661.13	2221.67	UBR4
ENSG00000127561	-2.2987	5.30164e-17	8.02446e-16	175.198	211.935	147.161	24.8608	48.7642	35.3802	SYNGR3
ENSG00000127564	1.34599	0.0137436	0.0282576	185.395	76.615	311.509	529.443	464.753	463.064	PKMYT1
ENSG00000127588	2.73249	0.00109305	0.00294292	2.78093	1.99	3.2225	12.8908	33.8364	6.24356	GNG13
ENSG00000127603	-1.90965	2.86852e-46	2.09512e-44	8416.94	7176.93	8782.39	2277.07	2354.61	1855.38	MACF1
ENSG00000127824	1.73718	2.36624e-42	1.52685e-40	969.617	873.61	1117.13	3409.62	3254.26	3201.9	TUBA4A
ENSG00000127922	1.2543	6.84467e-22	1.49849e-20	927.903	866.645	948.49	1909.68	2404.37	2229.99	SEM1
ENSG00000127947	-1.64503	8.86454e-24	2.19342e-22	4193.64	2838.73	4657.59	1278.95	1170.34	1288.25	PTPN12
ENSG00000128011	1.96722	4.819e-10	3.58377e-09	21.3205	27.86	19.335	88.394	96.5332	83.2474	LRFN1
ENSG00000128165	-2.89619	8.96665e-58	9.55923e-56	514.472	486.555	509.155	61.6917	68.668	72.8415	ADM2
ENSG00000128185	1.30582	9.71327e-19	1.70964e-17	330.004	354.22	357.698	847.109	753.357	975.036	DGCR6L
ENSG00000128228	-2.3558	1.15913e-41	7.26105e-40	3138.74	2057.66	3540.46	597.58	530.435	578.57	SDF2L1
ENSG00000128242	-2.92907	0.00105579	0.00285245	13.9046	33.83	5.37084	0.920771	0.995188	5.20297	GAL3ST1
ENSG00000128272	-1.7681	1.11045e-61	1.28782e-59	9200.24	8981.86	9491.34	2675.76	2629.29	2820.01	ATF4
ENSG00000128298	-2.20698	3.02074e-49	2.36749e-47	1156.87	1214.89	1320.15	228.351	310.499	261.189	BAIAP2L2
ENSG00000128335	1.82331	3.14059e-41	1.93208e-39	637.76	690.53	629.462	2127.9	2133.68	2668.08	APOL2
ENSG00000128342	-1.96892	1.55235e-06	7.08736e-06	56.5455	39.8	65.5242	11.97	17.9134	11.4465	LIF
ENSG00000128536	1.22023	0.000351176	0.00105285	19.4665	26.865	33.2992	61.6917	67.6728	55.1514	CDHR3
ENSG00000128564	-1.61802	0.000385343	0.00114628	40.787	39.8	30.0767	16.5739	9.95188	9.36534	VGF
ENSG00000128590	-2.72044	1.97798e-65	2.63179e-63	987.23	822.865	1036.57	143.64	133.355	155.048	DNAJB9
ENSG00000128595	-1.90645	1.69048e-43	1.13786e-41	3862.71	3258.62	4278.41	1113.21	917.563	1009.38	CALU
ENSG00000128596	2.13085	9.2198e-09	5.85455e-08	12.9777	17.91	13.9642	70.8994	58.7161	66.598	CCDC136
ENSG00000128641	-1.21131	3.50807e-21	7.31623e-20	7769.91	7301.31	8556.82	3773.32	2957.7	3472.46	MYO1B
ENSG00000128683	1.05674	5.76152e-11	4.74296e-10	307.756	362.18	280.358	616.917	761.319	599.382	GAD1
ENSG00000128805	1.38564	0.00187549	0.00477257	10.1967	20.895	12.89	28.5439	45.7786	40.5831	ARHGAP22
ENSG00000128881	-1.21325	1.9317e-14	2.29451e-13	530.23	562.175	518.823	209.015	268.701	217.484	TTBK2
ENSG00000128908	-1.07265	5.81003e-14	6.52639e-13	1206	1083.55	1275.04	649.144	505.555	539.027	INO80
ENSG00000128923	-1.48562	9.62424e-24	2.37343e-22	849.11	704.46	879.743	281.756	287.609	299.691	MINDY2
ENSG00000128965	-4.71797	8.03764e-77	1.72448e-74	676.693	462.675	749.769	22.0985	28.8604	20.8119	CHAC1
ENSG00000129007	1.05661	4.33405e-06	1.8386e-05	68.5962	70.645	65.5242	141.799	158.235	125.912	CALML4
ENSG00000129151	4.61674	1.05729e-41	6.64735e-40	15.7586	5.97	6.445	246.767	215.956	241.418	BBOX1
ENSG00000129167	1.22806	0.0193147	0.0381231	14.8316	20.895	3.2225	23.94	34.8316	33.299	TPH1
ENSG00000129173	1.85573	4.97563e-10	3.69225e-09	36.1521	18.905	46.1892	116.017	121.413	127.993	E2F8
ENSG00000129195	1.81827	1.00561e-10	8.02432e-10	38.006	25.87	53.7084	156.531	132.36	123.831	PIMREG
ENSG00000129235	1.51333	7.33288e-21	1.50372e-19	338.346	239.795	346.956	832.377	942.443	865.773	TXNDC17
ENSG00000129422	-1.04005	4.06285e-14	4.64899e-13	1407.15	1719.36	1321.23	708.994	741.415	712.806	MTUS1
ENSG00000129437	1.08228	0.00436847	0.0102223	19.4665	23.88	24.7059	34.0685	50.7546	59.3138	KLK14
ENSG00000129474	-1.29262	3.96814e-28	1.27307e-26	6997.74	6294.37	7466.54	2999.87	2721.84	2751.33	AJUBA
ENSG00000129534	1.26357	2.2634e-09	1.55396e-08	171.491	95.52	179.386	369.229	350.306	351.72	MIS18BP1
ENSG00000129559	1.05463	6.67691e-11	5.43913e-10	303.121	312.43	354.475	670.321	562.281	781.485	NEDD8
ENSG00000129595	-1.46644	1.90359e-16	2.74564e-15	636.833	524.365	659.539	267.944	213.965	175.86	EPB41L4A
ENSG00000129646	1.49573	3.43941e-12	3.26155e-11	111.237	133.33	71.9692	278.073	322.441	294.488	QRICH2
ENSG00000129749	1.33368	0.0246122	0.0471057	11.1237	4.975	6.445	17.4947	17.9134	21.8525	CHRNA10
ENSG00000129810	1.49861	0.0228269	0.0440969	105.675	31.84	184.757	292.805	290.595	326.746	SGO1
ENSG00000130005	2.83063	1.59113e-74	3.06857e-72	128.85	158.205	153.606	1033.11	959.361	1138.41	GAMT
ENSG00000130066	-1.54134	4.87517e-28	1.55534e-26	17294.6	14209.6	20299.6	5411.37	6210.97	6175.92	SAT1
ENSG00000130147	-1.50526	3.4898e-28	1.12592e-26	3106.3	3247.68	2859.43	1249.49	922.539	1072.85	SH3BP4
ENSG00000130270	1.19813	0.000528559	0.00152525	31.5172	41.79	22.5575	52.484	98.5236	69.7197	ATP8B3
ENSG00000130332	1.19193	2.06277e-18	3.51243e-17	380.987	350.24	367.365	784.497	844.914	881.382	LSM 7.00
ENSG00000130487	-4.59742	7.68418e-21	1.57201e-19	106.602	146.265	78.4142	7.36617	2.98556	3.12178	KLHDC7B
ENSG00000130508	3.68794	2.05206e-05	7.74951e-05	1.85395	2.985	0	13.8116	20.8989	29.1366	PXDN
ENSG00000130513	-3.57027	4.00259e-225	3.43502e-221	11128.3	11786.8	10523.6	933.662	931.496	950.061	GDF15
ENSG00000130598	2.55109	0.00127599	0.00337779	0.926976	6.965	1.07417	11.97	20.8989	19.7713	TNNI2
ENSG00000130653	1.84248	0.00013413	0.000436354	153.878	363.175	124.603	662.034	831.977	807.5	PNPLA7
ENSG00000130701	2.6564	7.06732e-06	2.90061e-05	3.7079	12.935	2.14833	46.9593	19.9038	52.0297	RBBP8NL
ENSG00000130703	-1.15551	3.93133e-20	7.70276e-19	3740.35	3276.53	4094.73	1698.82	1558.46	1730.51	OSBPL2
ENSG00000130720	2.41295	8.53965e-56	8.57161e-54	143.681	180.095	154.68	823.169	827.001	896.991	FIBCD1
ENSG00000130723	-1.06329	7.79513e-19	1.38936e-17	8038.74	7370.96	8658.86	4084.54	3941.94	3490.15	PRRC2B
ENSG00000130748	1.19019	5.17457e-14	5.85088e-13	281.801	219.895	258.874	526.681	620.997	588.976	TMEM160
ENSG00000130766	-3.24715	1.61952e-94	6.17723e-92	1577.71	1382.05	1523.17	190.6	148.283	132.155	SESN2
ENSG00000130768	1.60695	6.71161e-08	3.81198e-07	29.6632	26.865	38.67	101.285	107.48	80.1257	SMPDL3B
ENSG00000130770	1.09494	1.4295e-13	1.55487e-12	443.095	476.605	377.033	823.169	934.481	1014.58	ATP5IF1
ENSG00000130779	-1.15565	4.34584e-22	9.6372e-21	3671.75	3640.7	4141.99	1814.84	1738.59	1586.9	CLIP1
ENSG00000130787	1.31555	1.22592e-29	4.36549e-28	2345.25	2098.45	2367.47	5248.4	5762.14	5942.83	HIP1R
ENSG00000130830	3.93295	1.16823e-30	4.39726e-29	10.1967	9.95	11.8158	167.58	140.321	178.982	MPP1
ENSG00000130997	1.3076	0.0220763	0.0428302	12.0507	14.925	2.14833	24.8608	20.8989	27.0554	POLN
ENSG00000131015	-1.51464	1.33589e-06	6.17207e-06	88.9897	100.495	70.8951	35.9101	21.8941	33.299	ULBP2
ENSG00000131016	-1.32093	6.06993e-07	2.98181e-06	143.681	133.33	136.419	34.9893	67.6728	63.4762	AKAP12
ENSG00000131094	2.54298	2.70852e-05	0.000100127	5.56186	0.995	8.59334	30.3854	24.8797	32.2584	C1QL1
ENSG00000131097	1.51594	0.00937604	0.0202022	5.56186	5.97	10.7417	16.5739	25.8749	20.8119	HIGD1B
ENSG00000131116	1.22491	9.68127e-11	7.74321e-10	200.227	250.74	148.235	427.238	468.733	506.769	ZNF428
ENSG00000131127	1.56078	5.06557e-08	2.92647e-07	29.6632	50.745	35.4475	115.096	130.37	95.7346	ZNF141
ENSG00000131149	-1.24936	2.76232e-24	7.05542e-23	2282.22	2501.43	2416.88	1014.69	1094.71	918.844	GSE1
ENSG00000131153	1.54193	0.00180581	0.00461234	143.681	44.775	135.345	352.655	269.696	320.503	GINS2
ENSG00000131171	1.62819	2.03734e-26	5.9471e-25	275.312	217.905	271.764	796.467	722.506	846.002	SH3BGRL
ENSG00000131269	-1.37883	1.44539e-21	3.09722e-20	776.806	699.485	809.922	316.745	275.667	286.163	ABCB7
ENSG00000131389	-1.33353	3.22849e-20	6.36209e-19	16581.7	13044.4	19071.8	6922.36	6566.25	5833.56	SLC6A6
ENSG00000131398	1.66733	1.92433e-09	1.33236e-08	34.2981	73.63	41.8925	153.769	182.119	139.439	KCNC3
ENSG00000131459	-2.62946	1.28161e-15	1.69734e-14	126.996	85.57	140.716	16.5739	23.8845	16.6495	GFPT2
ENSG00000131470	1.09321	2.73454e-06	1.19581e-05	188.176	102.485	242.762	385.803	398.075	352.761	PSMC3IP
ENSG00000131495	1.66739	1.74096e-26	5.10799e-25	199.3	232.83	216.982	617.837	671.752	772.12	NDUFA2
ENSG00000131584	1.59937	1.75777e-18	3.01102e-17	262.334	446.755	298.619	927.216	1121.58	1004.17	ACAP3
ENSG00000131620	-1.39426	2.90597e-32	1.18194e-30	8945.32	8413.72	9559.02	3581.8	3083.09	3575.48	ANO1
ENSG00000131650	1.21339	5.26089e-06	2.20078e-05	44.4949	41.79	47.2634	115.096	102.504	91.5722	KREMEN2
ENSG00000131711	-3.85544	8.69889e-116	6.49164e-113	2560.31	1813.88	2723.01	155.61	162.216	172.738	MAP1B
ENSG00000131730	-1.21084	0.0015473	0.00402209	48.2028	47.76	54.7825	15.6531	31.846	17.6901	CKMT2
ENSG00000131747	1.9266	0.0123547	0.025735	1591.62	396.01	3190.28	6548.52	6006.95	7128.06	TOP2A
ENSG00000131781	1.13132	0.000335202	0.00100937	37.079	60.695	24.7059	93.9186	87.5765	87.4098	FMO5
ENSG00000131871	-1.43746	4.33834e-18	7.22243e-17	2361.01	1700.45	2589.82	805.675	708.574	941.737	SELENOS
ENSG00000131941	-1.02857	3.977e-14	4.56597e-13	1637.04	1434.79	1673.55	842.506	675.733	807.5	RHPN2
ENSG00000131981	2.05391	3.14904e-69	4.91365e-67	1202.29	1195.99	1356.67	4909.55	5398.89	5279.97	LGALS3
ENSG00000132000	1.26824	0.022773	0.0440126	5.56186	9.95	11.8158	17.4947	19.9038	28.096	PODNL1
ENSG00000132002	-2.20197	4.76571e-30	1.74783e-28	9762.91	4992.91	7469.76	1836.02	1333.55	1660.79	DNAJB1
ENSG00000132016	1.23109	0.015933	0.0321924	11.1237	12.935	7.51917	27.6231	25.8749	20.8119	C19orf57
ENSG00000132026	2.17757	2.30611e-05	8.63106e-05	8.34279	7.96	5.37084	30.3854	30.8508	37.4613	RTBDN
ENSG00000132109	1.40007	4.32336e-11	3.60574e-10	86.2088	69.65	93.4526	234.797	232.874	189.388	TRIM21
ENSG00000132170	-1.81374	6.24192e-22	1.37003e-20	356.886	311.435	417.851	99.4433	108.475	100.938	PPARG
ENSG00000132326	-1.69431	7.69948e-24	1.91805e-22	559.894	726.35	766.956	234.797	200.033	198.753	PER2
ENSG00000132357	1.15744	8.31513e-09	5.31351e-08	104.748	85.57	108.491	231.114	201.028	234.133	CARD6
ENSG00000132386	1.09431	2.53885e-10	1.94713e-09	238.233	199.995	242.762	396.852	535.411	522.378	SERPINF1
ENSG00000132405	-1.43621	2.24724e-16	3.2143e-15	664.642	626.85	723.989	309.379	194.062	240.377	TBC1D14
ENSG00000132429	-1.33619	1.61787e-12	1.59136e-11	332.784	261.685	319.028	124.304	106.485	131.115	POPDC3
ENSG00000132481	2.44781	3.72385e-78	8.19438e-76	586.776	501.48	640.204	3091.95	3002.48	3333.02	TRIM47
ENSG00000132517	1.69468	0.000408925	0.00120868	9.26976	13.93	7.51917	29.4647	32.8412	37.4613	SLC52A1
ENSG00000132541	1.56468	1.10838e-18	1.93533e-17	190.03	234.82	171.867	546.017	522.474	698.238	RIDA
ENSG00000132561	1.88825	3.37837e-58	3.6934e-56	986.303	1120.37	1034.42	4025.61	3662.29	3938.64	MATN2
ENSG00000132639	1.40066	9.30992e-08	5.17305e-07	40.787	66.665	44.0409	130.749	148.283	120.709	SNAP25
ENSG00000132646	1.8101	2.3496e-28	7.66702e-27	741.581	532.325	859.334	2682.21	2219.27	2576.51	PCNA
ENSG00000132677	3.45065	1.56138e-106	8.93318e-104	114.018	112.435	111.713	1119.66	1194.23	1385.03	RHBG
ENSG00000132692	-1.23183	8.98016e-07	4.27798e-06	177.979	212.93	128.9	75.5032	88.5717	57.2326	BCAN
ENSG00000132718	-1.17224	0.00461818	0.0107465	39.86	66.665	31.1509	19.3362	15.923	26.0148	SYT11
ENSG00000132780	1.29542	2.52075e-16	3.58163e-15	916.779	640.78	1007.57	2000.84	2196.38	2097.84	NASP
ENSG00000132793	1.14755	3.23693e-14	3.76159e-13	760.12	903.46	618.72	1543.21	1821.19	1694.09	LPIN3
ENSG00000132837	-1.69849	0.00166205	0.00428405	27.8093	52.735	19.335	4.60386	13.9326	12.4871	DMGDH
ENSG00000132881	-1.26359	1.36556e-08	8.50146e-08	179.833	165.17	155.754	79.1863	65.6824	63.4762	RSG1
ENSG00000132952	-1.27551	1.79899e-16	2.60573e-15	588.63	593.02	675.651	290.043	236.855	239.336	USPL1
ENSG00000132965	3.55879	4.65651e-05	0.000165509	0.926976	0.995	3.2225	29.4647	13.9326	15.6089	ALOX5AP
ENSG00000132967	1.50192	0.0178321	0.0355347	77.866	17.91	91.3042	168.501	157.24	203.956	HMGB1P5
ENSG00000132970	-6.15495	2.23654e-06	9.92708e-06	21.3205	36.815	17.1867	0.920771	0	0	WASF3
ENSG00000133019	-1.06994	4.19259e-12	3.93448e-11	614.585	684.56	538.158	280.835	278.653	316.34	CHRM3
ENSG00000133026	1.80772	9.61388e-26	2.71402e-24	107.529	128.355	128.9	412.505	453.806	408.953	MYH10
ENSG00000133030	-1.22526	3.46434e-22	7.75253e-21	3262.96	2835.75	3578.05	1384.84	1432.08	1321.55	MPRIP
ENSG00000133069	1.53183	6.59944e-20	1.26562e-18	289.217	404.965	258.874	939.186	943.438	874.098	TMCC2
ENSG00000133105	2.71631	3.08831e-29	1.07086e-27	37.079	35.82	59.0792	245.846	343.34	273.676	RXFP2
ENSG00000133134	-4.63553	4.68193e-22	1.03558e-20	111.237	102.485	104.194	3.68308	3.98075	5.20297	BEX2
ENSG00000133142	1.56433	7.59421e-27	2.2788e-25	362.448	396.01	335.14	1046.92	968.318	1220.62	TCEAL4
ENSG00000133321	-1.53591	0.00183125	0.00466966	48.2028	21.89	33.2992	7.36617	11.9423	16.6495	RARRES3
ENSG00000133328	-1.05649	4.80146e-07	2.39989e-06	279.947	189.05	238.465	99.4433	116.437	124.871	HRASLS2
ENSG00000133393	-1.02842	2.14661e-11	1.85801e-10	1680.61	1330.31	1642.4	854.476	620.002	806.46	FOPNL
ENSG00000133433	1.52239	5.06337e-05	0.000178896	25.0284	25.87	11.8158	51.5632	73.6439	56.192	GSTT2B
ENSG00000133519	1.97033	1.92116e-09	1.3307e-08	25.0284	23.88	15.0383	81.9486	79.615	90.5316	ZDHHC8P1
ENSG00000133640	1.32271	0.00010582	0.000351655	18.5395	30.845	26.8542	70.8994	59.7113	59.3138	LRRIQ1
ENSG00000133706	-1.34129	1.6517e-25	4.60223e-24	2702.14	2427.8	2729.46	1125.18	909.602	1066.61	LARS
ENSG00000133739	1.48538	3.83417e-14	4.41972e-13	144.608	100.495	169.718	413.426	356.277	390.222	LRRCC1
ENSG00000133794	-1.37644	1.83615e-14	2.18555e-13	461.634	349.245	469.411	151.927	182.119	159.211	ARNTL
ENSG00000133805	-2.71062	2.63262e-35	1.22125e-33	288.29	264.67	278.209	40.5139	38.8123	47.8673	AMPD3
ENSG00000133808	-3.24238	5.0239e-22	1.10551e-20	122.361	120.395	120.307	11.0493	15.923	11.4465	NA
ENSG00000133812	-1.00804	2.72398e-15	3.49958e-14	1469.26	1408.92	1373.86	635.332	724.497	755.471	SBF2
ENSG00000133816	-3.10091	2.87815e-47	2.14785e-45	1290.35	844.755	1647.77	130.749	181.124	129.034	MICAL2
ENSG00000133863	1.29717	1.56298e-10	1.22778e-09	101.967	132.335	116.01	297.409	331.398	231.012	TEX15
ENSG00000133935	1.5048	9.18204e-25	2.42462e-23	237.306	254.72	278.209	720.043	685.684	778.364	ERG28
ENSG00000133983	1.09031	3.03897e-11	2.58606e-10	210.424	186.065	183.683	429.079	371.205	436.008	COX16
ENSG00000133985	-1.21469	8.35119e-11	6.72641e-10	303.121	343.275	326.547	156.531	110.466	151.927	TTC9
ENSG00000134030	-1.25214	2.35473e-25	6.47701e-24	1576.79	1645.73	1524.24	683.212	652.843	656.614	CTIF
ENSG00000134057	1.55409	0.00446143	0.0104171	336.492	133.33	543.529	1027.58	947.419	1000.01	CCNB1
ENSG00000134072	1.17967	0.0149562	0.0304698	12.0507	18.905	7.51917	27.6231	33.8364	26.0148	CAMK1
ENSG00000134109	-1.536	7.46083e-25	1.98539e-23	3647.65	2801.92	4188.18	1297.37	1189.25	1181.07	EDEM1
ENSG00000134138	1.16629	7.60407e-16	1.02769e-14	320.734	336.31	296.47	697.024	663.79	780.445	MEIS2
ENSG00000134215	1.64698	2.27128e-32	9.28197e-31	295.705	315.415	284.654	989.829	865.813	950.061	VAV3
ENSG00000134222	2.25744	3.6726e-06	1.57749e-05	88.9897	62.685	195.498	516.553	500.579	641.005	PSRC1
ENSG00000134248	1.19828	2.25963e-21	4.76465e-20	638.687	596.005	700.357	1428.12	1490.79	1520.31	LAMTOR5
ENSG00000134253	1.3747	1.90622e-17	2.99071e-16	256.772	325.365	236.317	635.332	744.401	744.024	TRIM45
ENSG00000134256	1.5796	0.000644466	0.00182354	17.6125	11.94	17.1867	46.0386	71.6535	21.8525	CD101
ENSG00000134258	1.4866	5.92636e-13	6.07121e-12	272.531	507.45	284.654	1022.98	842.924	1117.6	VTCN1
ENSG00000134259	-3.24816	2.99755e-05	0.000109842	29.6632	21.89	13.9642	1.84154	0.995188	4.16237	NGF
ENSG00000134278	-2.23093	5.6832e-68	8.48229e-66	1826.14	1925.32	2000.1	418.03	373.195	433.927	SPIRE1
ENSG00000134285	1.34016	2.63626e-14	3.09287e-13	135.339	161.19	142.864	326.874	383.147	402.71	FKBP11
ENSG00000134294	-1.89135	7.33364e-50	5.88199e-48	13815.7	12125.1	16056.7	3853.43	3847.4	3619.18	SLC38A2
ENSG00000134317	-1.23874	5.44498e-13	5.6097e-12	373.571	329.345	375.959	146.403	168.187	142.561	GRHL1
ENSG00000134333	1.38281	6.56606e-27	1.97373e-25	2071.79	1787.02	2248.23	5801.78	4906.28	5215.45	LDHA
ENSG00000134440	-1.07484	1.50532e-18	2.5889e-17	5485.85	4868.53	6033.6	2743.9	2494.94	2540.09	NARS
ENSG00000134490	-1.52326	7.6304e-16	1.03043e-14	452.364	345.265	441.483	170.343	140.321	119.668	TMEM241
ENSG00000134531	-1.05584	7.23468e-12	6.60862e-11	2273.87	1721.35	2311.61	1127.02	846.905	1059.32	EMP1
ENSG00000134574	1.27808	3.31709e-15	4.24251e-14	185.395	170.145	162.199	405.139	445.844	405.831	DDB2
ENSG00000134590	1.02887	1.19446e-13	1.30917e-12	579.36	606.95	583.273	1298.29	1027.03	1285.13	RTL8C
ENSG00000134668	-1.4247	2.8073e-09	1.90603e-08	338.346	183.08	354.475	115.096	94.5428	116.546	SPOCD1
ENSG00000134684	-2.44339	2.15066e-82	5.7678e-80	4075.91	3799.9	4519.02	816.724	772.266	688.873	YARS
ENSG00000134686	-1.23076	1.28949e-15	1.70647e-14	1161.5	890.525	1247.11	504.583	445.844	454.739	PHC2
ENSG00000134760	5.91497	7.29146e-11	5.90612e-10	0.926976	0	2.14833	76.424	49.7594	54.1108	DSG1
ENSG00000134762	1.60876	6.59774e-11	5.3823e-10	67.6693	43.78	62.3017	209.936	149.278	170.657	DSC3
ENSG00000134775	2.9442	1.06335e-63	1.33222e-61	78.793	102.485	97.7492	794.625	648.862	699.279	FHOD3
ENSG00000134874	1.97491	4.92949e-15	6.21674e-14	44.4949	38.805	34.3734	149.165	172.167	142.561	DZIP1
ENSG00000134910	-1.48601	3.37503e-36	1.62722e-34	9130.72	7913.23	8963.93	3321.22	2864.15	3098.89	STT3A
ENSG00000134954	-2.13421	1.38099e-26	4.07274e-25	2955.2	1775.08	3550.12	714.518	535.411	635.802	ETS1
ENSG00000134970	-1.15154	1.87877e-09	1.3045e-08	1206	818.885	1568.28	524.84	506.551	585.854	TMED7
ENSG00000135018	-1.11474	1.02892e-18	1.80208e-17	2293.34	2049.7	2343.83	1133.47	975.284	978.157	UBQLN1
ENSG00000135049	-1.16481	1.01058e-14	1.23545e-13	654.445	555.21	681.022	295.568	274.672	272.635	AGTPBP1
ENSG00000135069	-3.65913	1.4721e-164	6.31679e-161	3960.04	3426.78	4125.88	330.557	283.629	296.569	PSAT1
ENSG00000135114	-1.13838	0.00298194	0.00725164	41.7139	40.795	71.9692	19.3362	28.8604	21.8525	OASL
ENSG00000135226	4.11803	3.23072e-09	2.17715e-08	0.926976	0.995	5.37084	33.1478	53.7401	35.3802	UGT2B28
ENSG00000135245	1.08164	1.73769e-09	1.21242e-08	187.249	242.78	166.496	415.268	384.143	464.104	HILPDA
ENSG00000135269	-1.18848	4.91716e-18	8.13083e-17	3539.2	2856.64	3451.3	1622.4	1270.85	1426.65	TES
ENSG00000135315	1.51588	6.97612e-11	5.66942e-10	67.6693	68.655	46.1892	181.392	163.211	178.982	CEP162
ENSG00000135318	-1.50073	9.04837e-14	1.00392e-12	416.212	663.665	429.667	204.411	166.196	162.333	NT5E
ENSG00000135373	-1.85215	3.35155e-43	2.22108e-41	3702.34	4265.56	4070.02	1265.14	1116.6	951.102	EHF
ENSG00000135378	1.81526	9.10278e-40	5.24296e-38	471.831	442.775	453.299	1646.34	1392.27	1776.29	PRRG4
ENSG00000135406	-2.5839	0.000241711	0.000750222	27.8093	27.86	15.0383	1.84154	8.95669	1.04059	PRPH
ENSG00000135437	1.67692	9.11879e-06	3.66288e-05	15.7586	25.87	12.89	59.8501	62.6968	52.0297	RDH5
ENSG00000135441	1.61464	3.68705e-12	3.48099e-11	77.866	56.715	58.005	180.471	177.143	234.133	BLOC1S1
ENSG00000135451	2.12867	0.000225858	0.000704714	141.827	50.745	227.724	567.195	674.737	595.219	TROAP
ENSG00000135476	2.37901	1.636e-07	8.74506e-07	117.726	46.765	149.309	530.364	543.373	557.758	ESPL1
ENSG00000135477	-1.59762	9.73354e-11	7.7814e-10	298.486	343.275	172.941	103.126	76.6295	89.491	KRT87P
ENSG00000135604	-1.50303	0.0070296	0.015623	23.1744	22.885	23.6317	6.4454	12.9374	5.20297	STX11
ENSG00000135605	-1.49503	3.4691e-11	2.92598e-10	232.671	185.07	298.619	84.7109	74.6391	94.694	TEC
ENSG00000135617	1.32359	1.85202e-09	1.28905e-08	68.5962	60.695	74.1176	172.184	176.148	160.251	PRADC1
ENSG00000135625	-1.51075	1.85852e-05	7.07624e-05	83.4279	50.745	96.6751	34.9893	26.8701	18.7307	EGR4
ENSG00000135636	-1.97399	9.32129e-13	9.37812e-12	151.097	132.335	120.307	24.8608	35.8268	42.6643	DYSF
ENSG00000135643	1.1144	0.000107194	0.0003556	40.787	33.83	37.5959	77.3448	81.6054	84.288	KCNMB4
ENSG00000135697	1.6576	0.0104509	0.0222445	4.63488	5.97	6.445	24.8608	11.9423	16.6495	BCO1
ENSG00000135722	1.06205	1.32108e-09	9.35436e-09	193.738	226.86	187.979	380.278	500.579	390.222	FBXL8
ENSG00000135750	-1.47786	3.33082e-19	6.10793e-18	985.376	790.03	1033.35	329.636	281.638	397.507	KCNK1
ENSG00000135835	1.6586	5.422e-14	6.11453e-13	80.6469	85.57	62.3017	220.064	290.595	212.281	KIAA1614
ENSG00000135842	-1.46346	1.5158e-06	6.93051e-06	88.9897	84.575	91.3042	23.0193	31.846	41.6237	FAM129A
ENSG00000135913	-1.04433	9.45433e-08	5.25159e-07	276.239	222.88	300.767	130.749	143.307	113.425	USP37
ENSG00000135925	-4.14273	1.97431e-17	3.08906e-16	92.6976	99.5	66.5984	8.28694	1.99038	4.16237	WNT10A
ENSG00000135932	-1.30905	2.19199e-23	5.29161e-22	1637.97	1633.79	1721.89	720.043	582.185	712.806	CAB39
ENSG00000135976	1.11132	8.47683e-10	6.13391e-09	321.661	378.1	353.401	669.401	987.226	618.112	ANKRD36
ENSG00000136026	-1.94982	8.83974e-40	5.1086e-38	1122.57	1267.63	1170.84	347.131	257.754	316.34	CKAP4
ENSG00000136059	-1.56175	2.73195e-19	5.04207e-18	1184.68	831.82	1272.89	395.932	316.47	401.669	VILL
ENSG00000136068	-2.03191	1.33373e-28	4.41082e-27	36551.6	20729.8	38609.9	8466.49	7800.28	7181.13	FLNB
ENSG00000136098	-1.95198	4.60165e-16	6.36958e-15	302.194	210.94	377.033	83.7902	58.7161	87.4098	NEK3
ENSG00000136108	1.43232	0.000596869	0.00170121	418.993	219.895	584.347	1219.1	883.727	1197.72	CKAP2
ENSG00000136152	-1.0864	9.52966e-18	1.5344e-16	1141.11	1135.29	1250.33	567.195	533.421	559.839	COG3
ENSG00000136153	-1.08556	4.28059e-13	4.48822e-12	1714.91	1554.19	2219.23	829.615	826.006	930.29	LMO7
ENSG00000136155	-3.47161	2.05309e-87	6.40714e-85	1834.49	1199.97	1472.68	145.482	125.394	135.277	SCEL
ENSG00000136156	1.28971	7.77971e-16	1.04977e-14	5458.04	4296.41	6791.96	13753.6	11649.7	15047	ITM2B
ENSG00000136161	1.52399	6.38188e-13	6.51627e-12	63.0344	78.605	89.1559	211.777	212.97	237.255	RCBTB2
ENSG00000136167	-2.17548	4.9905e-29	1.70631e-27	5141.01	3146.19	5888.59	1265.14	886.712	985.442	LCP1
ENSG00000136193	-1.23035	1.91545e-18	3.27132e-17	2250.7	2520.33	2336.31	1144.52	829.987	1054.12	SCRN1
ENSG00000136235	1.38275	0.0019393	0.00492106	123.288	309.445	127.826	478.801	440.868	542.149	GPNMB
ENSG00000136490	1.8776	2.92214e-19	5.36998e-18	63.9614	77.61	88.0817	240.321	288.604	313.219	LIMD2
ENSG00000136603	1.0522	6.99251e-17	1.04912e-15	2030.08	1623.84	2043.07	3848.82	3963.83	4001.08	SKIL
ENSG00000136628	-2.227	8.99677e-53	8.21386e-51	5860.34	5062.56	6534.16	1466.79	1077.79	1183.15	EPRS
ENSG00000136688	-3.9328	1.59378e-29	5.64035e-28	221.547	158.205	377.033	11.97	12.9374	24.9742	IL36G
ENSG00000136695	-3.4128	1.11328e-17	1.77752e-16	84.3548	89.55	97.7492	11.0493	5.97113	8.32474	IL36RN
ENSG00000136731	-1.14567	3.89046e-21	8.08424e-20	3035.85	2968.08	3306.29	1535.85	1301.71	1369.42	UGGT1
ENSG00000136738	-1.31634	5.76948e-11	4.74724e-10	588.63	358.2	546.751	228.351	167.192	203.956	STAM
ENSG00000136826	-2.27966	3.51338e-49	2.74107e-47	967.763	1155.19	906.597	226.51	191.076	206.037	KLF4
ENSG00000136840	-1.63638	6.73816e-28	2.12599e-26	712.845	646.75	713.247	244.925	208.989	212.281	ST6GALNAC4
ENSG00000136842	-2.17071	1.02783e-11	9.21232e-11	126.069	82.585	134.271	20.257	21.8941	34.3396	TMOD1
ENSG00000136868	-1.14577	5.08309e-14	5.75503e-13	1463.7	1226.83	1459.79	708.994	506.551	659.736	SLC31A1
ENSG00000136881	3.82147	1.07756e-82	2.93576e-80	130.704	238.8	140.716	2829.53	1980.42	2401.69	BAAT
ENSG00000136883	1.39895	4.51712e-09	2.99351e-08	62.1074	120.395	85.9334	271.627	233.869	200.834	KIF12
ENSG00000136908	1.07763	3.34525e-15	4.27217e-14	701.721	706.45	616.572	1383	1286.78	1605.64	DPM2
ENSG00000136918	2.52724	0.000103891	0.000345656	2.78093	3.98	5.37084	17.4947	25.8749	26.0148	WDR38
ENSG00000136925	-1.23535	9.04551e-15	1.11136e-13	908.437	870.625	1011.87	377.516	479.681	327.787	TSTD2
ENSG00000136943	1.41526	0.00424248	0.00996279	367.083	135.32	459.744	845.268	789.184	931.331	CTSV
ENSG00000136986	-1.16717	1.5306e-21	3.27164e-20	3063.66	2772.07	3147.31	1460.34	1258.91	1279.93	DERL1
ENSG00000136997	-2.00435	2.10476e-39	1.18446e-37	4150.07	3289.47	4587.77	1152.81	862.828	981.279	MYC
ENSG00000136999	1.05445	1.92278e-08	1.1728e-07	116.799	122.385	148.235	290.964	250.787	261.189	NOV
ENSG00000137054	-1.14858	1.91009e-11	1.65999e-10	352.251	345.265	388.849	182.313	160.225	146.724	POLR1E
ENSG00000137070	1.71459	8.87512e-15	1.09199e-13	124.215	200.99	108.491	383.962	567.257	473.47	IL11RA
ENSG00000137135	1.35557	8.88798e-07	4.23995e-06	61.1804	42.785	105.268	151.006	189.086	193.55	ARHGEF39
ENSG00000137171	1.14008	2.09329e-14	2.46937e-13	364.302	430.835	332.992	801.071	780.227	906.357	KLC4
ENSG00000137193	-1.28443	7.66438e-18	1.24693e-16	1531.36	1177.08	1678.92	592.977	594.127	613.95	PIM1
ENSG00000137225	3.25656	4.54754e-11	3.77803e-10	8.34279	2.985	6.445	71.8201	50.7546	47.8673	CAPN11
ENSG00000137267	1.01834	7.58101e-05	0.000259825	56.5455	43.78	62.3017	115.096	100.514	113.425	TUBB2A
ENSG00000137270	3.52666	1.30574e-11	1.15823e-10	2.78093	9.95	2.14833	59.8501	52.745	59.3138	GCM1
ENSG00000137274	1.14215	2.84037e-10	2.17062e-09	137.192	183.08	142.864	318.587	333.388	370.451	BPHL
ENSG00000137309	-2.20885	8.58731e-61	9.69688e-59	21726.5	17142.9	21616.5	4873.64	3925.02	4284.12	HMGA1
ENSG00000137310	1.39957	4.04356e-07	2.04129e-06	133.485	51.74	158.977	316.745	263.725	326.746	TCF19
ENSG00000137331	-1.3253	6.47455e-21	1.33249e-19	1853.95	1690.5	2281.53	794.625	726.487	803.338	IER3
ENSG00000137404	1.08088	3.90573e-09	2.6095e-08	183.541	138.305	210.537	367.388	355.282	402.71	NRM
ENSG00000137440	-1.50016	0.00241985	0.00600902	431.044	187.06	611.201	172.184	137.336	124.871	FGFBP1
ENSG00000137449	-1.30236	5.99067e-21	1.23586e-19	928.83	1033.8	871.15	399.615	390.114	359.005	CPEB2
ENSG00000137460	-1.60776	2.0827e-12	2.02192e-11	181.687	174.125	223.427	73.6617	62.6968	53.0702	FHDC1
ENSG00000137462	-3.63774	6.98395e-08	3.95488e-07	26.8823	33.83	37.5959	1.84154	2.98556	3.12178	TLR2
ENSG00000137486	1.53421	0.0022986	0.00573448	7.41581	13.93	8.59334	29.4647	23.8845	33.299	ARRB1
ENSG00000137491	-1.18184	5.7441e-20	1.10777e-18	1931.82	2435.76	2096.77	972.334	947.419	929.25	SLCO2B1
ENSG00000137496	1.46173	6.16909e-11	5.04461e-10	164.075	205.965	156.828	480.643	648.862	321.543	IL18BP
ENSG00000137501	2.10363	9.28466e-33	3.87742e-31	138.119	220.89	154.68	711.756	732.458	762.755	SYTL2
ENSG00000137507	-5.05434	0.000279674	0.000857046	35.2251	146.265	21.4833	0	0.995188	5.20297	LRRC32
ENSG00000137573	-2.76966	3.01312e-10	2.29855e-09	51.9107	103.48	53.7084	6.4454	11.9423	12.4871	SULF1
ENSG00000137628	-1.38801	0.00191734	0.00487039	50.0567	34.825	42.9667	7.36617	15.923	26.0148	DDX60
ENSG00000137673	4.39483	2.30645e-28	7.54475e-27	57.4725	41.79	111.713	1554.26	1378.34	1495.33	MMP7
ENSG00000137709	-1.99963	7.66251e-06	3.12694e-05	60.2535	39.8	55.8567	20.257	4.97594	13.5277	POU2F3
ENSG00000137731	1.09949	0.0112003	0.023614	16.6856	27.86	10.7417	30.3854	40.8027	47.8673	FXYD2
ENSG00000137747	-3.08577	2.94316e-40	1.74195e-38	289.217	404.965	363.069	33.1478	38.8123	53.0702	TMPRSS13
ENSG00000137764	-1.08477	8.43744e-12	7.62613e-11	639.614	656.7	580.05	349.893	270.691	263.27	MAP2K5
ENSG00000137766	3.00783	9.34545e-07	4.43722e-06	3.7079	1.99	6.445	26.7024	40.8027	29.1366	UNC13C
ENSG00000137804	1.63878	0.0141012	0.0288994	382.841	92.535	529.565	1038.63	960.356	1130.08	NUSAP1
ENSG00000137819	-2.69095	2.25075e-37	1.15319e-35	335.565	308.45	381.329	47.8801	47.769	63.4762	PAQR5
ENSG00000137834	1.9863	6.25777e-29	2.11851e-27	223.401	349.245	226.649	987.987	991.207	1188.36	SMAD6
ENSG00000137868	-5.07622	3.23631e-71	5.44589e-69	416.212	540.285	440.409	9.20771	15.923	16.6495	STRA6
ENSG00000137876	-1.24852	1.3866e-19	2.60389e-18	2782.78	2731.27	2538.26	1135.31	946.424	1308.03	RSL24D1
ENSG00000137878	-1.79343	0.0011711	0.00312396	20.3935	19.9	45.115	9.20771	6.96631	8.32474	GCOM1
ENSG00000137936	-1.00951	8.47033e-11	6.81917e-10	1888.25	1359.17	1978.62	952.998	819.04	823.109	BCAR3
ENSG00000137962	-1.46272	3.96569e-20	7.75252e-19	1553.61	1224.84	1895.91	569.957	580.195	545.271	ARHGAP29
ENSG00000137965	-1.34228	4.90091e-06	2.05721e-05	90.8437	81.59	108.491	27.6231	41.7979	41.6237	IFI44
ENSG00000138018	-1.30915	1.89077e-20	3.77801e-19	2378.62	2163.13	2917.44	1090.19	930.501	988.563	SELENOI
ENSG00000138030	2.54257	8.06782e-07	3.87454e-06	5.56186	11.94	5.37084	32.227	34.8316	66.598	KHK
ENSG00000138061	-2.79932	1.68454e-21	3.59174e-20	133.485	180.095	145.013	23.94	15.923	26.0148	CYP1B1
ENSG00000138073	-1.00624	2.37189e-11	2.04373e-10	1066.95	914.405	1287.93	570.878	531.43	524.459	PREB
ENSG00000138078	-1.30084	2.54636e-18	4.31874e-17	2621.49	2083.53	2798.21	1103.08	860.837	1081.18	PREPL
ENSG00000138095	-1.1996	8.15193e-25	2.15925e-23	5781.55	5580.95	6005.67	2754.95	2309.83	2496.38	LRPPRC
ENSG00000138119	-1.46007	8.44975e-37	4.20381e-35	13153.8	11477.3	13037.2	4892.06	4390.77	4407.95	MYOF
ENSG00000138131	2.3921	2.52515e-98	1.14057e-95	1129.98	1053.7	1184.81	6137.86	5694.46	5847.09	LOXL4
ENSG00000138134	-2.85742	1.71742e-18	2.94484e-17	153.878	94.525	163.273	23.0193	17.9134	15.6089	STAMBPL1
ENSG00000138138	-1.04876	5.1416e-14	5.81743e-13	1057.68	959.18	1063.43	555.225	440.868	492.201	ATAD1
ENSG00000138152	2.96561	4.98706e-07	2.48903e-06	8.34279	5.97	0	34.0685	31.846	48.9079	BTBD16
ENSG00000138160	1.74253	0.00261439	0.00644732	244.722	98.505	431.815	926.296	744.401	921.965	KIF11
ENSG00000138166	-3.94537	4.25384e-96	1.7384e-93	2634.47	1774.08	3163.42	179.55	148.283	163.373	DUSP5
ENSG00000138182	1.27016	0.0116301	0.0244213	201.154	78.605	284.654	462.227	443.854	454.739	KIF20B
ENSG00000138346	1.53818	5.16838e-11	4.27313e-10	118.653	68.655	161.125	349.893	337.369	322.584	DNA2
ENSG00000138356	-4.61049	5.28919e-31	2.06327e-29	178.906	145.27	154.68	8.28694	6.96631	4.16237	AOX1
ENSG00000138376	1.15543	2.51635e-05	9.36281e-05	138.119	54.725	162.199	251.371	252.778	286.163	BARD1
ENSG00000138379	1.18686	0.00720105	0.0159589	18.5395	29.85	7.51917	38.6724	49.7594	39.5425	MSTN
ENSG00000138413	-1.18704	9.49191e-19	1.67388e-17	5841.8	6019.75	5361.17	2794.54	2086.91	2682.65	IDH1
ENSG00000138434	-1.02668	2.66744e-11	2.28691e-10	3177.67	2266.61	3402.96	1514.67	1505.72	1321.55	SSFA2
ENSG00000138463	-1.03231	2.22287e-11	1.91919e-10	1066.02	793.015	1070.94	514.711	440.868	476.592	DIRC2
ENSG00000138496	1.00145	2.04973e-08	1.24492e-07	204.862	225.865	150.383	396.852	382.152	386.06	PARP9
ENSG00000138587	2.66359	6.27695e-23	1.48604e-21	31.5172	17.91	39.7442	180.471	190.081	192.51	MNS1
ENSG00000138604	-1.49092	1.53455e-25	4.28275e-24	1643.53	1371.11	1623.07	571.799	472.714	605.625	GLCE
ENSG00000138615	2.72287	0.000176694	0.000562249	1.85395	3.98	3.2225	14.7323	22.8893	21.8525	CILP
ENSG00000138623	1.03466	7.58946e-12	6.90697e-11	279.947	233.825	252.429	530.364	537.401	502.606	SEMA7A
ENSG00000138660	-1.28566	1.85177e-22	4.22095e-21	1253.27	1188.03	1364.19	537.73	477.69	545.271	AP1AR
ENSG00000138669	-1.71563	5.08493e-13	5.27039e-12	177.979	187.06	143.938	56.167	46.7738	52.0297	PRKG2
ENSG00000138685	-2.84628	4.25692e-10	3.18926e-09	50.0567	60.695	52.6342	5.52463	6.96631	10.4059	FGF2
ENSG00000138688	-1.0602	7.55588e-15	9.35707e-14	1855.81	2079.55	1860.46	908.801	1062.86	807.5	KIAA1109
ENSG00000138696	-1.82407	6.19107e-18	1.01493e-16	293.851	230.84	323.324	76.424	70.6583	92.6128	BMPR1B
ENSG00000138709	-1.34038	6.08597e-12	5.59505e-11	586.776	413.92	737.953	230.193	219.937	236.215	LARP1B
ENSG00000138756	-1.06694	7.43815e-06	3.04045e-05	149.243	117.41	146.087	62.6124	59.7113	74.9227	BMP2K
ENSG00000138768	-1.13206	7.56444e-16	1.02314e-14	3004.33	2508.39	3322.4	1412.46	1181.29	1437.06	USO1
ENSG00000138771	-2.10449	8.01262e-51	6.70871e-49	1140.18	1279.57	1102.1	278.994	250.787	289.285	SHROOM3
ENSG00000138772	-1.78575	1.00517e-30	3.81699e-29	4535.69	3047.68	4577.03	1223.7	1163.37	1139.45	ANXA3
ENSG00000138794	1.39846	2.32078e-15	3.00406e-14	181.687	147.26	176.163	496.296	375.186	459.942	CASP6
ENSG00000138798	-5.81089	4.79012e-16	6.60382e-15	90.8437	70.645	114.936	1.84154	0	3.12178	EGF
ENSG00000138829	3.13143	3.19007e-06	1.38373e-05	6.48883	1.99	1.07417	24.8608	25.8749	35.3802	FBN2
ENSG00000139044	-1.7732	1.72992e-25	4.80459e-24	516.326	453.72	523.12	162.056	150.273	123.831	B4GALNT3
ENSG00000139146	-1.17143	6.2934e-17	9.48249e-16	1546.2	1395.98	1616.62	768.844	584.175	670.142	SINHCAF
ENSG00000139151	1.61769	0.00760466	0.0167593	7.41581	9.95	6.445	24.8608	38.8123	9.36534	PLCZ1
ENSG00000139173	1.68062	3.75796e-10	2.83648e-09	33.3711	50.745	42.9667	161.135	128.379	116.546	TMEM117
ENSG00000139190	1.47417	2.11363e-07	1.11045e-06	34.2981	44.775	30.0767	98.5225	112.456	92.6128	VAMP1
ENSG00000139269	-3.41185	1.37765e-14	1.66404e-13	79.72	98.505	62.3017	5.52463	12.9374	4.16237	INHBE
ENSG00000139278	-2.46184	4.59148e-15	5.80753e-14	139.973	90.545	147.161	26.7024	23.8845	17.6901	GLIPR1
ENSG00000139289	-3.7334	2.28657e-75	4.61725e-73	3781.14	2146.21	4211.81	255.974	288.604	217.484	PHLDA1
ENSG00000139291	2.06087	3.96949e-32	1.60311e-30	209.497	289.545	189.053	1037.71	823.02	1011.46	TMEM19
ENSG00000139318	-1.86635	4.49697e-18	7.46479e-17	2591.83	1532.3	3491.04	745.825	757.338	584.813	DUSP6
ENSG00000139343	1.27796	1.23958e-16	1.82784e-15	304.975	239.795	312.583	661.114	743.405	674.304	SNRPF
ENSG00000139496	-1.16954	1.86875e-16	2.69854e-15	2004.12	1592	2077.44	821.328	927.515	773.161	NUP58
ENSG00000139505	-1.62944	3.87999e-29	1.33192e-27	1030.8	1044.75	1155.8	391.328	298.556	353.802	MTMR6
ENSG00000139514	-1.67599	2.53657e-43	1.69407e-41	8416.02	8356.01	9221.73	3039.47	2618.34	2475.57	SLC7A1
ENSG00000139531	1.18599	2.7782e-12	2.661e-11	155.732	139.3	141.79	336.081	325.426	332.99	SUOX
ENSG00000139537	1.01024	7.6279e-05	0.000261328	71.3772	72.635	48.3375	109.572	153.259	125.912	CCDC65
ENSG00000139547	4.20089	7.17381e-76	1.48351e-73	20.3935	29.85	34.3734	552.463	469.729	521.337	RDH16
ENSG00000139597	1.8446	4.83959e-06	2.03197e-05	17.6125	34.825	8.59334	55.2463	74.6391	90.5316	N4BP2L1
ENSG00000139629	-1.68024	0.00155051	0.00402983	28.7363	19.9	30.0767	8.28694	8.95669	7.28415	GALNT6
ENSG00000139641	-1.25429	8.19032e-19	1.45527e-17	2218.25	1874.58	2473.81	1025.74	876.76	849.124	ESYT1
ENSG00000139651	-1.09537	1.33007e-16	1.95624e-15	825.936	875.6	900.152	390.407	410.017	417.278	ZNF740
ENSG00000139679	1.51576	1.77563e-17	2.79092e-16	226.182	159.2	263.171	594.818	634.93	623.315	LPAR6
ENSG00000139725	-2.84171	7.65194e-67	1.08544e-64	1081.78	859.68	957.083	153.769	133.355	116.546	RHOF
ENSG00000139890	-1.45237	0.000588253	0.00167972	51.9107	40.795	34.3734	11.0493	14.9278	20.8119	REM2
ENSG00000139899	1.51922	7.71863e-06	3.14685e-05	22.2474	24.875	22.5575	55.2463	65.6824	79.0851	CBLN3
ENSG00000139926	-1.42823	1.64595e-17	2.59423e-16	2130.19	1701.45	2653.19	939.186	753.357	715.928	FRMD6
ENSG00000139946	-1.26684	2.8045e-20	5.54568e-19	891.751	912.415	831.406	396.852	347.321	350.68	PELI2
ENSG00000139988	2.04832	3.49339e-07	1.77872e-06	12.0507	14.925	11.8158	61.6917	50.7546	47.8673	RDH12
ENSG00000140009	1.64707	3.68839e-05	0.000133448	13.9046	22.885	11.8158	46.9593	58.7161	46.8267	ESR2
ENSG00000140022	1.10324	1.57606e-12	1.5529e-11	312.391	274.62	288.951	592.977	724.497	565.042	STON2
ENSG00000140025	1.8104	9.92409e-12	8.9135e-11	75.0851	30.845	67.6726	200.728	187.095	221.646	EFCAB11
ENSG00000140044	-3.44608	2.77838e-27	8.48544e-26	140.9	194.025	147.161	13.8116	17.9134	12.4871	JDP2
ENSG00000140105	-2.35426	1.97318e-49	1.56795e-47	2798.54	1945.22	2711.2	546.938	433.902	476.592	WARS
ENSG00000140157	-1.06704	2.28787e-10	1.76331e-09	699.867	614.91	722.915	390.407	257.754	323.624	NIPA2
ENSG00000140262	-1.02137	1.58741e-11	1.38941e-10	924.195	815.9	964.602	522.077	393.099	416.237	TCF12
ENSG00000140279	-2.76032	3.7787e-09	2.53053e-08	43.5679	71.64	50.4859	11.97	3.98075	8.32474	DUOX2
ENSG00000140284	1.47553	1.97899e-28	6.49471e-27	561.748	661.675	589.718	1829.57	1525.62	1685.76	SLC27A2
ENSG00000140319	1.38557	1.8337e-23	4.45171e-22	1573.08	1408.92	1518.87	3586.4	3491.12	4683.71	SRP14
ENSG00000140365	1.94959	1.47379e-52	1.33842e-50	381.914	354.22	361.994	1361.82	1413.17	1468.28	COMMD4
ENSG00000140398	2.05216	1.50272e-32	6.23013e-31	197.446	210.94	141.79	693.341	853.871	738.821	NEIL1
ENSG00000140403	-1.58523	3.46714e-24	8.81629e-23	2978.37	1937.26	2278.31	766.082	835.958	796.054	DNAJA4
ENSG00000140416	1.84454	1.13074e-54	1.0965e-52	4408.7	4092.43	4742.45	17100.6	16010.6	14448.6	TPM1
ENSG00000140451	3.53198	2.36414e-08	1.4228e-07	35.2251	11.94	65.5242	353.576	441.863	505.728	PIF1
ENSG00000140465	-1.46157	0.00246027	0.00610321	390.257	995	388.849	255.974	183.115	204.997	CYP1A1
ENSG00000140481	-7.08668	6.68397e-08	3.79754e-07	25.9553	34.825	12.89	0	0	0	CCDC33
ENSG00000140527	2.12034	0.00218472	0.00547903	3.7079	4.975	3.2225	20.257	15.923	15.6089	WDR93
ENSG00000140548	-1.03579	4.19552e-10	3.14738e-09	353.178	363.175	366.291	191.52	158.235	177.941	ZNF710
ENSG00000140563	-1.64127	1.25858e-37	6.58607e-36	2318.37	2123.33	2092.48	669.401	778.237	647.249	MCTP2
ENSG00000140598	-1.15295	1.94601e-12	1.8978e-11	951.078	852.715	923.784	513.79	344.335	367.329	EFL1
ENSG00000140600	1.92501	0.000676881	0.00190767	6.48883	3.98	9.66751	22.0985	25.8749	28.096	SH3GL3
ENSG00000140678	-2.55087	2.34839e-12	2.26575e-11	87.1358	118.405	65.5242	12.8908	17.9134	15.6089	ITGAX
ENSG00000140682	-1.25491	0.000624227	0.00177153	106.602	42.785	61.2275	30.3854	26.8701	31.2178	TGFB1I1
ENSG00000140835	-2.24425	0.000328942	0.000992608	19.4665	25.87	24.7059	5.52463	1.99038	7.28415	CHST4
ENSG00000140853	-1.19879	1.05624e-07	5.81423e-07	337.419	556.205	284.654	161.135	191.076	161.292	NLRC5
ENSG00000140941	-1.81398	1.36114e-34	6.14807e-33	3209.19	2277.55	3176.31	840.664	780.227	842.88	MAP1LC3B
ENSG00000141101	-1.187	8.93839e-18	1.4419e-16	1440.52	1445.73	1454.42	703.469	531.43	671.183	NOB1
ENSG00000141294	1.31943	2.827e-07	1.45889e-06	57.4725	87.56	45.115	139.957	171.172	164.414	LRRC46
ENSG00000141384	-1.45764	9.53827e-15	1.16939e-13	295.705	275.615	348.03	121.542	105.49	107.181	TAF4B
ENSG00000141424	-1.01956	1.04969e-11	9.39358e-11	1756.62	1872.59	1919.54	1071.78	720.516	943.818	SLC39A6
ENSG00000141425	-1.17881	2.24314e-18	3.812e-17	1149.45	1122.36	1127.88	558.908	446.839	495.322	RPRD1A
ENSG00000141441	-1.8556	1.14672e-22	2.66698e-21	419.92	535.31	393.145	140.878	104.495	126.952	GAREM1
ENSG00000141449	-1.34043	1.88318e-12	1.84071e-11	467.196	374.12	444.705	129.829	206.004	172.738	GREB1L
ENSG00000141458	-1.71342	1.93491e-37	1.00335e-35	1777.01	1563.14	1952.84	553.383	553.324	506.769	NPC1
ENSG00000141497	1.06728	0.000573151	0.00164178	50.0567	105.47	37.5959	117.859	154.254	133.196	ZMYND15
ENSG00000141519	1.19324	1.67103e-06	7.5817e-06	92.6976	161.19	74.1176	210.857	269.696	270.554	CCDC40
ENSG00000141526	-1.85245	2.29882e-45	1.61709e-43	1108.66	1094.5	1119.28	298.33	302.537	319.462	SLC16A3
ENSG00000141542	1.21818	3.14944e-14	3.66737e-13	182.614	202.98	181.534	438.287	409.022	472.429	RAB40B
ENSG00000141560	1.14738	2.80106e-17	4.31963e-16	473.685	424.865	520.971	1078.22	997.178	1067.65	FN3KRP
ENSG00000141574	1.96356	0.00411808	0.00970517	8.34279	4.975	1.07417	19.3362	13.9326	23.9336	SECTM1
ENSG00000141576	-1.31968	0.0016414	0.00423846	51.9107	61.69	30.0767	21.1777	24.8797	11.4465	RNF157
ENSG00000141577	1.52737	3.79338e-26	1.09612e-24	369.863	303.475	348.03	897.752	979.265	1068.69	CEP131
ENSG00000141582	-1.84105	9.9292e-52	8.69514e-50	3228.66	2919.33	3116.16	893.148	783.213	909.478	CBX4
ENSG00000141627	-1.19692	2.4787e-15	3.20027e-14	813.885	840.775	710.025	390.407	302.537	338.193	DYM
ENSG00000141642	1.09454	3.53494e-05	0.000128301	43.5679	50.745	50.4859	116.017	89.5669	103.019	ELAC1
ENSG00000141644	-1.08528	5.75551e-14	6.47363e-13	1849.32	1439.76	1939.95	862.762	853.871	747.146	MBD1
ENSG00000141682	-1.5324	2.81944e-16	3.99281e-15	523.742	394.02	630.536	185.075	180.129	169.617	PMAIP1
ENSG00000141753	1.06157	3.84842e-14	4.43144e-13	1471.11	1941.24	1674.63	3674.8	3082.1	3859.56	IGFBP4
ENSG00000141858	1.02084	2.12696e-06	9.48978e-06	182.614	295.515	146.087	429.079	394.094	444.333	SAMD1
ENSG00000141968	-2.54859	0.000476163	0.00138664	16.6856	25.87	15.0383	3.68308	0.995188	5.20297	VAV1
ENSG00000142089	1.8307	7.62564e-36	3.61565e-34	266.969	243.775	268.542	836.981	907.611	1028.11	IFITM3
ENSG00000142102	1.01728	1.74938e-12	1.71579e-11	474.612	522.375	480.153	873.812	1140.49	976.076	PGGHG
ENSG00000142168	1.16671	9.05953e-19	1.60472e-17	981.668	817.89	979.641	1960.32	1992.37	2287.22	SOD1
ENSG00000142178	1.10243	7.33817e-14	8.17873e-13	317.953	306.46	379.181	741.221	667.771	744.024	SIK1
ENSG00000142233	1.01277	0.0200681	0.0393657	12.9777	40.795	18.2608	33.1478	46.7738	65.5574	NTN5
ENSG00000142273	-1.01025	3.21897e-12	3.06266e-11	1882.69	1456.68	2057.03	859.079	912.587	907.397	CBLC
ENSG00000142347	1.87439	2.14114e-09	1.47534e-08	27.8093	40.795	20.4092	84.7109	128.379	114.465	MYO1F
ENSG00000142528	-1.77287	2.0698e-29	7.29487e-28	862.088	674.61	793.81	252.291	217.946	211.24	ZNF473
ENSG00000142544	-1.10375	3.15652e-08	1.87339e-07	412.504	349.245	334.066	126.146	212.97	171.698	CTU1
ENSG00000142583	7.54329	5.30227e-107	3.13821e-104	4.63488	8.955	7.51917	1354.45	1339.52	1207.09	SLC2A5
ENSG00000142611	-2.28624	1.25544e-05	4.91187e-05	34.2981	45.77	25.78	4.60386	9.95188	7.28415	PRDM16
ENSG00000142623	-1.14944	0.00744545	0.0164471	1682.46	733.315	2036.62	599.422	734.449	673.264	PADI1
ENSG00000142627	-2.56195	5.84871e-51	4.92094e-49	9500.58	5926.22	10236.8	1515.59	1419.14	1411.04	EPHA2
ENSG00000142798	-1.74952	3.12596e-52	2.79448e-50	5504.38	6340.14	6064.75	1727.37	1862	1736.75	HSPG2
ENSG00000142945	1.58229	0.0106775	0.0226369	180.76	73.63	366.291	650.985	575.219	631.64	KIF2C
ENSG00000143001	-1.63302	9.95394e-05	0.000332521	37.079	73.63	46.1892	11.97	14.9278	23.9336	TMEM61
ENSG00000143013	1.02836	3.88763e-17	5.93659e-16	1030.8	1119.37	939.897	2075.42	2053.07	2175.88	LMO4
ENSG00000143036	1.93277	1.25181e-39	7.13822e-38	368.01	360.19	404.961	1632.53	1222.09	1469.32	SLC44A3
ENSG00000143126	1.07509	1.72753e-09	1.20632e-08	434.752	679.585	407.109	1134.39	1060.87	1010.42	CELSR2
ENSG00000143179	-1.16449	5.62658e-19	1.02195e-17	1692.66	1456.68	1748.74	781.735	707.579	695.116	UCK2
ENSG00000143198	1.25578	4.26252e-20	8.30442e-19	549.697	503.47	645.575	1279.87	1377.34	1397.52	MGST3
ENSG00000143248	1.66746	6.04218e-11	4.95026e-10	50.0567	82.585	44.0409	193.362	208.989	159.211	RGS5
ENSG00000143256	-1.27197	1.37825e-16	2.02363e-15	1564.74	1176.09	1645.62	546.017	608.06	662.858	PFDN2
ENSG00000143322	-1.32731	8.86878e-24	2.19342e-22	1209.7	1104.45	1172.99	421.713	480.676	488.038	ABL2
ENSG00000143333	-1.71358	0.00696344	0.015496	13.9046	27.86	16.1125	7.36617	3.98075	6.24356	RGS16
ENSG00000143344	-2.22634	4.51392e-24	1.13769e-22	216.912	243.775	240.614	44.197	49.7594	56.192	RGL1
ENSG00000143369	-1.55972	1.09338e-13	1.203e-12	672.985	391.035	669.206	218.223	209.985	159.211	ECM1
ENSG00000143382	-2.07415	1.99531e-12	1.94037e-11	138.119	111.44	123.529	23.0193	41.7979	23.9336	ADAMTSL4
ENSG00000143409	1.5675	1.41958e-11	1.25081e-10	80.6469	148.255	80.5626	279.914	349.311	288.244	MINDY1
ENSG00000143412	1.66613	1.16566e-25	3.27454e-24	152.951	177.11	189.053	553.383	520.483	571.286	ANXA9
ENSG00000143434	1.03419	4.66398e-06	1.96593e-05	75.0851	66.665	67.6726	138.116	137.336	154.008	SEMA6C
ENSG00000143479	-1.36256	2.08709e-09	1.4404e-08	163.148	164.175	180.46	72.7409	52.745	71.8009	DYRK3
ENSG00000143498	-1.31474	1.12179e-09	7.99269e-09	290.144	199	286.803	105.889	119.423	86.3692	TAF1A
ENSG00000143499	1.03542	5.38675e-12	4.98427e-11	356.886	351.235	454.373	808.437	833.967	737.78	SMYD2
ENSG00000143515	2.03764	8.00902e-27	2.39907e-25	114.945	168.155	102.046	497.216	567.257	518.215	ATP8B2
ENSG00000143520	-1.27176	0.000285253	0.000871654	72.3041	70.645	58.005	26.7024	39.8075	16.6495	FLG2
ENSG00000143595	4.83848	8.88403e-64	1.12122e-61	19.4665	11.94	8.59334	394.09	362.248	405.831	AQP10
ENSG00000143612	-1.25571	2.90113e-22	6.56061e-21	5211.46	5467.52	5160.3	2316.66	1861	2455.8	C1orf43
ENSG00000143630	1.252	1.64915e-16	2.40288e-15	288.29	326.36	272.839	628.887	775.251	710.725	HCN3
ENSG00000143631	-1.4614	1.14833e-12	1.1446e-11	806.469	1073.6	685.319	285.439	412.008	234.133	FLG
ENSG00000143751	-1.11992	2.28161e-12	2.20877e-11	607.169	485.56	645.575	257.816	277.657	264.311	SDE2
ENSG00000143797	1.44088	2.95462e-25	8.08821e-24	307.756	373.125	364.143	929.979	963.342	941.737	MBOAT2
ENSG00000143815	-1.12571	2.36987e-12	2.28263e-11	2386.96	1833.78	2895.96	1129.79	979.265	1151.94	LBR
ENSG00000143816	1.93071	3.09877e-28	1.00543e-26	142.754	179.1	116.01	559.829	563.276	548.393	WNT9A
ENSG00000143842	-1.54538	1.35352e-19	2.54456e-18	1697.29	1231.81	1917.39	555.225	474.705	630.599	SOX13
ENSG00000143845	-1.04812	7.14942e-11	5.7938e-10	730.457	665.655	658.465	402.377	288.604	301.772	ETNK2
ENSG00000143858	-1.11919	0.0106757	0.0226359	40.787	38.805	32.225	9.20771	24.8797	17.6901	SYT2
ENSG00000143867	-1.91927	0.000923825	0.00252815	31.5172	31.84	17.1867	11.97	4.97594	4.16237	OSR1
ENSG00000143870	-2.40528	6.69249e-57	6.87844e-55	13441.2	10294.3	13246.6	2726.4	1913.75	2340.29	PDIA6
ENSG00000143882	-1.14046	6.88164e-06	2.82846e-05	134.412	136.315	131.048	42.3555	66.6776	73.8821	ATP6V1C2
ENSG00000143891	1.60464	2.23745e-11	1.9308e-10	92.6976	135.32	75.1917	327.795	223.917	371.492	GALM
ENSG00000143977	1.30619	3.23288e-18	5.44011e-17	407.87	319.395	402.813	835.139	965.332	994.807	SNRPG
ENSG00000143995	1.64435	1.9234e-18	3.28164e-17	110.31	129.35	170.793	453.019	437.883	388.141	MEIS1
ENSG00000144045	1.11956	8.58086e-15	1.05806e-13	305.902	282.58	335.14	633.49	679.713	693.035	DQX1
ENSG00000144136	-1.47747	2.98878e-44	2.06022e-42	7889.49	7859.5	7764.08	2791.78	2926.85	2725.31	SLC20A1
ENSG00000144228	-1.23501	6.98702e-15	8.68394e-14	679.474	621.875	713.247	316.745	233.869	304.894	SPOPL
ENSG00000144354	1.49628	1.92416e-08	1.17323e-07	79.72	35.82	89.1559	195.203	188.091	193.55	CDCA7
ENSG00000144355	1.13279	0.00833707	0.0181896	14.8316	25.87	11.8158	32.227	45.7786	37.4613	DLX1
ENSG00000144366	-1.31108	4.5621e-18	7.55829e-17	1920.69	2604.91	1989.36	965.889	761.319	898.032	GULP1
ENSG00000144381	-1.18214	9.19842e-20	1.74841e-18	10380.3	8081.39	10196	4537.56	3977.77	4113.46	HSPD1
ENSG00000144452	-2.29609	4.99334e-50	4.04272e-48	2778.15	3768.06	2594.11	669.401	571.238	620.193	ABCA12
ENSG00000144455	1.24485	4.28648e-14	4.89372e-13	353.178	469.64	378.107	964.047	786.198	1095.74	SUMF1
ENSG00000144468	-1.65146	3.73753e-27	1.13743e-25	812.031	757.195	765.881	269.786	206.004	267.432	RHBDD1
ENSG00000144591	-1.47224	3.75892e-21	7.82038e-20	1333.92	1021.86	1507.06	456.702	456.791	478.673	GMPPA
ENSG00000144645	-1.11179	6.72126e-14	7.51556e-13	1179.11	879.58	1154.73	513.79	478.685	494.282	OSBPL10
ENSG00000144677	-1.15939	1.61301e-06	7.3437e-06	192.811	354.22	197.647	120.621	107.48	105.1	CTDSPL
ENSG00000144724	1.18805	0.00509328	0.0117454	20.3935	11.94	17.1867	34.9893	45.7786	32.2584	PTPRG
ENSG00000144802	-1.51417	1.04091e-35	4.90829e-34	1989.29	2174.07	2261.12	753.191	719.521	776.282	NFKBIZ
ENSG00000144821	1.49052	0.0232333	0.0447962	6.48883	4.975	5.37084	11.97	19.9038	15.6089	MYH15
ENSG00000144840	-1.19407	2.5699e-14	3.01708e-13	696.159	602.97	706.802	339.765	270.691	265.351	RABL3
ENSG00000144895	-1.05514	6.12016e-20	1.17765e-18	2591.83	2575.06	2493.14	1176.75	1197.21	1313.23	EIF2A
ENSG00000144908	-1.62362	2.21351e-15	2.87605e-14	234.525	330.34	283.58	95.7602	81.6054	97.8157	ALDH1L1
ENSG00000144959	-1.86617	7.32551e-43	4.79905e-41	1826.14	1541.25	1950.69	495.375	463.758	499.485	NCEH1
ENSG00000145016	-1.09681	8.16687e-12	7.39326e-11	1333.92	994.005	1468.39	660.193	559.296	554.636	RUBCN
ENSG00000145022	1.31115	9.63657e-17	1.43578e-15	222.474	237.805	209.463	622.441	505.555	533.824	TCTA
ENSG00000145040	2.76039	3.18047e-21	6.64108e-20	22.2474	42.785	17.1867	166.66	213.965	177.941	UCN2
ENSG00000145050	-2.44861	4.91578e-51	4.15638e-49	4434.65	2908.38	4581.32	732.013	689.665	762.755	MANF
ENSG00000145075	1.53475	2.83555e-08	1.69226e-07	60.2535	69.65	35.4475	154.69	202.023	123.831	CCDC39
ENSG00000145107	-2.36354	1.12184e-10	8.91446e-10	83.4279	61.69	103.12	17.4947	10.9471	19.7713	TM4SF19
ENSG00000145113	3.20453	5.4549e-62	6.41287e-60	62.1074	81.59	49.4117	550.621	617.016	617.072	MUC4
ENSG00000145284	2.38924	1.16099e-43	7.84539e-42	206.716	256.71	195.498	1229.23	910.597	1313.23	SCD5
ENSG00000145335	3.74703	4.58796e-33	1.9492e-31	12.0507	16.915	13.9642	220.985	157.24	196.672	SNCA
ENSG00000145386	1.71304	0.00980607	0.0210258	164.075	51.74	294.322	605.867	469.729	596.26	CCNA2
ENSG00000145390	-1.33258	7.8672e-18	1.27751e-16	2154.29	1792.99	2666.08	784.497	943.438	898.032	USP53
ENSG00000145391	-1.5421	2.54186e-31	1.00066e-29	2028.22	2143.23	2187.01	782.655	620.997	779.404	SETD7
ENSG00000145506	-1.38455	0.0108921	0.0230406	25.9553	26.865	16.1125	10.1285	7.9615	8.32474	NKD2
ENSG00000145604	1.02612	5.46508e-12	5.04587e-11	242.868	268.65	237.391	513.79	498.589	513.012	SKP2
ENSG00000145623	-2.56308	1.00013e-95	3.99215e-93	6190.35	5433.69	6664.14	1090.19	1012.11	991.685	OSMR
ENSG00000145632	-1.02387	4.91779e-08	2.84973e-07	2604.8	1774.08	3392.22	1384.84	1323.6	1112.39	PLK2
ENSG00000145685	-1.51527	3.2305e-34	1.43648e-32	2281.29	2230.79	2426.54	836.06	727.482	863.692	LHFPL2
ENSG00000145780	-1.6325	2.9796e-21	6.23681e-20	593.265	538.295	678.874	224.668	200.033	158.17	FEM1C
ENSG00000145911	-1.93301	1.951e-18	3.32542e-17	250.284	214.92	322.25	74.5825	65.6824	65.5574	N4BP3
ENSG00000145920	1.14285	6.38336e-14	7.15169e-13	1341.33	1745.23	1874.42	4262.25	3272.18	3416.27	CPLX2
ENSG00000145990	-2.15216	5.54356e-10	4.08718e-09	84.3548	70.645	91.3042	11.97	21.8941	21.8525	GFOD1
ENSG00000146021	1.32062	2.04815e-05	7.73646e-05	42.6409	97.51	35.4475	142.72	167.192	129.034	KLHL3
ENSG00000146094	2.10979	1.37729e-13	1.50285e-12	32.4442	28.855	22.5575	127.987	107.48	127.993	DOK3
ENSG00000146221	1.39802	0.0167942	0.033726	4.63488	10.945	7.51917	23.94	18.9086	17.6901	TCTE1
ENSG00000146242	-1.07826	4.57502e-16	6.33783e-15	1227.32	1082.56	1251.41	597.58	520.483	568.164	TPBG
ENSG00000146386	1.70729	1.48938e-27	4.62274e-26	207.643	181.09	175.089	601.264	573.228	669.101	ABRACL
ENSG00000146410	1.11196	0.00267003	0.00657228	49.1297	17.91	93.4526	107.73	123.403	114.465	MTFR2
ENSG00000146426	1.12826	2.31923e-06	1.02702e-05	88.0627	62.685	70.8951	128.908	183.115	173.779	TIAM2
ENSG00000146555	-1.13721	5.83387e-20	1.12382e-18	1473.89	1662.64	1677.85	759.636	713.55	714.887	SDK1
ENSG00000146592	-3.03961	1.16067e-57	1.22973e-55	1348.75	1021.86	1282.56	142.72	194.062	107.181	CREB5
ENSG00000146648	-1.11897	1.05884e-17	1.69532e-16	8720.06	7720.2	9158.35	4290.79	4133.02	3361.12	EGFR
ENSG00000146674	-6.58175	1.4117e-305	2.42304e-301	4531.99	3967.06	4466.39	50.6424	48.7642	35.3802	IGFBP3
ENSG00000146678	-7.55608	4.85346e-09	3.20157e-08	38.006	14.925	49.4117	0	0	0	IGFBP1
ENSG00000146733	1.10608	5.56549e-16	7.6482e-15	720.26	692.52	743.324	1731.05	1329.57	1579.62	PSPH
ENSG00000146859	-1.19053	8.13044e-11	6.55784e-10	653.518	657.695	554.27	355.418	227.898	233.093	TMEM140
ENSG00000147003	1.53129	1.28918e-09	9.13984e-09	52.8376	37.81	59.0792	141.799	131.365	159.211	CLTRN
ENSG00000147027	-3.42229	3.0734e-12	2.93066e-11	65.8153	73.63	51.56	3.68308	2.98556	11.4465	TMEM47
ENSG00000147044	-1.25365	2.96861e-19	5.44954e-18	1709.34	1945.22	1611.25	842.506	663.79	701.36	CASK
ENSG00000147127	1.92085	0.00106386	0.00287198	8.34279	4.975	5.37084	21.1777	18.9086	31.2178	RAB41
ENSG00000147155	1.38439	3.58547e-16	5.02376e-15	264.188	213.925	323.324	744.904	722.506	622.275	EBP
ENSG00000147162	-1.35248	1.01782e-14	1.2434e-13	7778.26	5413.79	7108.84	2331.39	3426.43	2192.53	OGT
ENSG00000147166	1.48899	0.0178704	0.0355832	14.8316	5.97	3.2225	23.94	32.8412	11.4465	ITGB1BP2
ENSG00000147394	-1.77043	1.76758e-32	7.29298e-31	2458.34	1924.33	2517.85	721.885	572.233	728.415	ZNF185
ENSG00000147400	1.47875	9.37645e-21	1.90233e-19	495.005	392.03	580.05	1430.88	1202.19	1453.71	CETN2
ENSG00000147614	-4.01672	7.84511e-32	3.13878e-30	162.221	165.17	166.496	10.1285	6.96631	13.5277	ATP6V0D2
ENSG00000147642	-1.8705	0.000219988	0.00068731	38.006	30.845	29.0025	4.60386	9.95188	12.4871	SYBU
ENSG00000147650	-1.49513	7.42915e-22	1.62438e-20	1010.4	886.545	1237.44	392.248	340.354	378.776	LRP12
ENSG00000147689	-1.09501	0.000162597	0.000521162	137.192	69.65	126.752	52.484	53.7401	49.9485	FAM83A
ENSG00000147852	-1.08358	1.67172e-15	2.19873e-14	1003.92	978.085	1127.88	518.394	445.844	502.606	VLDLR
ENSG00000147872	-3.13457	1.75009e-11	1.52635e-10	56.5455	85.57	48.3375	6.4454	4.97594	10.4059	PLIN2
ENSG00000148019	1.20563	8.2282e-12	7.44093e-11	209.497	155.22	238.465	467.752	448.83	473.47	CEP78
ENSG00000148053	-5.22894	1.74383e-10	1.36237e-09	37.079	52.735	58.005	0.920771	1.99038	1.04059	NTRK2
ENSG00000148090	-1.06585	9.71155e-13	9.75931e-12	575.652	588.045	518.823	265.182	250.787	288.244	AUH
ENSG00000148120	1.25866	2.77418e-20	5.4942e-19	525.595	450.735	544.603	1168.46	1156.41	1314.27	C9orf3
ENSG00000148175	-2.98895	6.7423e-67	9.64373e-65	699.867	690.53	716.47	106.809	75.6343	82.2069	STOM
ENSG00000148248	-1.15794	1.77437e-14	2.11642e-13	8816.47	7193.85	9526.79	4507.17	3154.75	3781.52	SURF4
ENSG00000148339	-2.09027	4.85291e-42	3.11968e-40	1209.7	1060.67	1392.12	311.221	249.792	298.65	SLC25A25
ENSG00000148346	-2.9669	5.02391e-78	1.09152e-75	13900	17500.1	11876	1632.53	1704.76	2198.77	LCN2
ENSG00000148358	-1.07657	2.2372e-17	3.47191e-16	4902.78	6069.5	5173.19	2782.57	2394.42	2477.65	GPR107
ENSG00000148362	1.09196	3.8495e-14	4.43144e-13	347.616	287.555	340.511	669.401	713.55	697.197	PAXX
ENSG00000148400	-1.17547	4.18242e-15	5.30185e-14	566.382	569.14	533.861	264.261	223.917	250.783	NOTCH1
ENSG00000148426	-1.79056	9.59113e-31	3.65394e-29	1486.87	1090.52	1388.9	428.159	345.33	372.532	PROSER2
ENSG00000148584	3.25347	6.01312e-11	4.93116e-10	0.926976	10.945	7.51917	66.2955	65.6824	49.9485	A1CF
ENSG00000148672	-1.01654	9.57494e-10	6.87633e-09	2629.83	1989	3315.96	1407.86	1198.21	1315.31	GLUD1
ENSG00000148702	3.7011	8.04877e-09	5.15363e-08	1.85395	4.975	2.14833	35.9101	30.8508	49.9485	HABP2
ENSG00000148773	1.58831	0.0139181	0.028572	424.555	156.215	834.628	1555.18	1280.81	1419.37	MKI67
ENSG00000148834	1.20932	3.90109e-21	8.09654e-20	506.129	452.725	510.23	1116.9	1139.49	1140.49	GSTO1
ENSG00000148841	-2.22699	3.66114e-28	1.17678e-26	649.81	400.985	582.199	132.591	102.504	113.425	ITPRIP
ENSG00000148926	1.34725	8.60561e-26	2.43741e-24	1145.74	970.125	1070.94	2579.08	2531.76	2998.99	ADM
ENSG00000149021	6.08259	2.11291e-57	2.21135e-55	5.56186	4.975	7.51917	417.109	372.2	425.603	SCGB1A1
ENSG00000149043	2.55033	2.07258e-13	2.22336e-12	20.3935	48.755	12.89	116.938	181.124	184.185	SYT8
ENSG00000149150	-2.38913	2.72822e-26	7.95028e-25	262.334	344.27	254.578	66.2955	49.7594	47.8673	SLC43A1
ENSG00000149212	1.29706	1.22524e-11	1.0902e-10	126.996	102.485	138.568	305.696	331.398	266.392	SESN3
ENSG00000149289	-2.01	8.77275e-52	7.72182e-50	1643.53	1590.01	1894.83	441.049	430.916	400.628	ZC3H12C
ENSG00000149418	1.11415	9.60647e-21	1.9444e-19	2016.17	1838.76	1917.39	4265.93	3760.81	4469.35	ST14
ENSG00000149428	-4.39478	1.13184e-186	6.47563e-183	35782.2	25573.5	35254.2	1751.31	1492.78	1347.57	HYOU1
ENSG00000149503	1.33276	0.00108673	0.00292775	330.004	194.025	526.342	966.81	764.304	913.641	INCENP
ENSG00000149557	-2.49687	1.67979e-65	2.25249e-63	2980.23	2493.47	3056.01	522.077	418.974	570.245	FEZ1
ENSG00000149609	-2.11212	4.05235e-07	2.04512e-06	42.6409	61.69	52.6342	14.7323	8.95669	12.4871	C20orf144
ENSG00000149798	-1.50931	1.85086e-14	2.20154e-13	409.723	308.45	431.815	116.017	162.216	125.912	CDC42EP2
ENSG00000149809	1.04315	6.37479e-09	4.14772e-08	140.9	155.22	126.752	313.062	276.662	282.001	TM7SF2
ENSG00000149927	3.22875	2.8551e-10	2.18091e-09	26.8823	88.555	36.5217	396.852	519.488	507.809	DOC2A
ENSG00000149972	2.15274	1.95886e-12	1.90925e-11	22.2474	32.835	24.7059	122.463	89.5669	142.561	CNTN5
ENSG00000150093	-1.17808	4.96894e-21	1.02632e-19	18128.9	16999.6	18138.4	8820.99	6734.44	7984.47	ITGB1
ENSG00000150403	-1.62849	3.83995e-35	1.77652e-33	2485.22	2523.32	2356.72	890.386	683.694	807.5	TMCO3
ENSG00000150551	2.76629	2.39906e-62	2.83983e-60	153.878	170.145	140.716	1140.84	865.813	1157.14	LYPD1
ENSG00000150556	-2.91169	2.89052e-05	0.000106192	16.6856	30.845	25.78	5.52463	2.98556	1.04059	LYPD6B
ENSG00000150687	1.25094	5.1358e-18	8.45167e-17	4150.07	5438.67	4080.76	12097.1	9383.63	11052.1	PRSS23
ENSG00000150750	-1.07752	0.000436456	0.00128079	76.939	103.48	91.3042	36.8308	30.8508	61.395	C11orf53
ENSG00000150773	1.59058	1.80678e-06	8.15663e-06	15.7586	31.84	33.2992	74.5825	90.5621	77.0039	PIH1D2
ENSG00000150779	1.21085	1.98637e-15	2.59467e-14	291.997	339.295	287.877	682.291	645.877	800.216	TIMM8B
ENSG00000150938	-1.50513	1.87409e-33	8.10251e-32	3145.23	2738.24	3151.61	1135.31	970.308	1077.01	CRIM1
ENSG00000150961	-2.34917	2.06454e-32	8.47744e-31	1095.69	711.425	1335.19	195.203	202.023	219.565	SEC24D
ENSG00000150967	1.06651	4.65974e-08	2.70476e-07	123.288	132.335	95.6009	244.925	258.749	233.093	ABCB9
ENSG00000150977	1.08105	4.13113e-07	2.07998e-06	114.018	140.295	85.9334	265.182	209.985	245.58	RILPL2
ENSG00000150995	-1.70975	2.6903e-15	3.4589e-14	264.188	304.47	210.537	89.3148	67.6728	81.1663	ITPR1
ENSG00000151012	-1.46721	8.54809e-36	4.04186e-34	17915.7	16202.6	19923.7	6764.91	6297.55	6482.89	SLC7A11
ENSG00000151208	-1.33451	2.11038e-23	5.10177e-22	1866.93	2275.56	1893.76	871.97	763.309	757.552	DLG5
ENSG00000151240	-3.27544	1.08509e-17	1.73412e-16	85.2818	133.33	94.5267	11.97	13.9326	6.24356	DIP2C
ENSG00000151292	-1.31263	1.32729e-19	2.49798e-18	926.049	922.365	920.562	410.664	312.489	391.263	CSNK1G3
ENSG00000151320	-1.67065	6.77637e-13	6.89446e-12	164.075	209.945	190.128	69.0578	59.7113	47.8673	AKAP6
ENSG00000151366	1.40824	2.2964e-19	4.24736e-18	223.401	217.905	251.355	598.501	553.324	685.751	NDUFC2
ENSG00000151376	-1.49628	1.39543e-06	6.43329e-06	107.529	138.305	92.3784	47.8801	49.7594	21.8525	ME3
ENSG00000151490	-1.28978	0.000317634	0.000961219	47.2758	73.63	54.7825	21.1777	29.8556	20.8119	PTPRO
ENSG00000151500	1.09458	9.11613e-11	7.31165e-10	171.491	193.03	154.68	371.071	348.316	390.222	THYN1
ENSG00000151655	2.25824	2.70047e-19	4.98932e-18	38.006	38.805	31.1509	173.105	153.259	191.469	ITIH2
ENSG00000151689	-1.80267	5.63015e-25	1.50758e-23	1230.1	803.96	1249.26	302.013	337.369	301.772	INPP1
ENSG00000151693	-1.11926	1.82041e-10	1.42025e-09	1420.13	893.51	1453.35	626.124	564.272	543.19	ASAP2
ENSG00000151694	-1.55806	3.63459e-29	1.25269e-27	4189.01	3399.91	4408.38	1533.08	1248.96	1291.38	ADAM17
ENSG00000151702	-2.18383	3.34519e-19	6.12774e-18	335.565	221.885	372.736	83.7902	48.7642	71.8009	FLI1
ENSG00000151715	-2.29537	1.00349e-21	2.17473e-20	608.096	702.47	662.761	116.017	78.6198	208.119	TMEM45B
ENSG00000151718	-1.08217	1.05291e-11	9.41746e-11	876.919	703.465	952.787	427.238	344.335	424.562	WWC2
ENSG00000151725	1.33788	0.00616988	0.0139214	100.113	53.73	181.534	290.964	243.821	312.178	CENPU
ENSG00000151726	-2.20828	3.52541e-40	2.07227e-38	720.26	812.915	669.206	187.837	141.317	146.724	ACSL1
ENSG00000151746	-1.24037	1.43543e-12	1.41923e-11	437.533	377.105	523.12	175.867	205.009	185.226	BICD1
ENSG00000151748	-1.17485	2.03911e-14	2.40877e-13	1072.51	831.82	1118.21	443.812	406.037	489.079	SAV1
ENSG00000151779	-1.27326	9.08484e-16	1.21727e-14	679.474	630.83	694.986	328.715	239.84	260.148	NBAS
ENSG00000151967	1.17382	1.21596e-05	4.77026e-05	39.86	43.78	50.4859	108.651	102.504	90.5316	SCHIP1
ENSG00000152056	-1.48393	1.13541e-19	2.14628e-18	692.451	551.23	760.511	246.767	222.922	246.621	AP1S3
ENSG00000152076	1.96676	0.0021042	0.0052949	5.56186	5.97	3.2225	19.3362	17.9134	20.8119	CCDC74B
ENSG00000152104	-1.17798	3.10924e-16	4.37793e-15	4113.92	3140.22	4352.53	1741.18	1850.05	1538	PTPN14
ENSG00000152127	-1.07735	1.38009e-13	1.50495e-12	1537.85	1748.21	1570.43	882.099	629.954	788.77	MGAT5
ENSG00000152137	1.18258	5.5606e-15	6.98698e-14	494.078	380.09	428.593	1051.52	857.852	1048.92	HSPB8
ENSG00000152253	2.58188	2.11464e-24	5.42536e-23	44.4949	26.865	65.5242	274.39	243.821	297.61	SPC25
ENSG00000152409	-1.7134	1.35232e-29	4.80564e-28	705.429	781.075	705.728	238.48	235.86	193.55	JMY
ENSG00000152413	-1.6096	6.51962e-15	8.12066e-14	458.853	327.355	591.866	151.006	145.297	155.048	HOMER1
ENSG00000152439	-1.04139	4.49491e-07	2.25455e-06	186.322	185.07	176.163	80.1071	89.5669	96.7752	ZNF773
ENSG00000152463	-7.32892	4.93438e-09	3.2487e-08	49.1297	88.555	32.225	0	0	1.04059	OLAH
ENSG00000152503	-1.32858	0.00142597	0.00373385	55.6186	32.835	66.5984	11.97	19.9038	30.1772	TRIM36
ENSG00000152661	-1.46758	2.42284e-16	3.45395e-15	1680.61	1218.87	2108.59	675.846	596.118	537.987	GJA1
ENSG00000152684	-1.26551	1.32622e-14	1.6053e-13	892.678	674.61	871.15	384.882	287.609	341.315	PELO
ENSG00000152785	-3.6467	7.0833e-12	6.47724e-11	52.8376	58.705	48.3375	4.60386	3.98075	4.16237	BMP3
ENSG00000152926	1.3545	1.41816e-05	5.49578e-05	27.8093	35.82	24.7059	76.424	70.6583	79.0851	ZNF117
ENSG00000152931	2.98733	1.1216e-30	4.24035e-29	31.5172	20.895	29.0025	190.6	218.941	237.255	PART1
ENSG00000153046	-1.23287	3.54873e-21	7.39204e-20	1612.94	1572.1	1722.96	778.972	633.935	674.304	CDYL
ENSG00000153064	-1.13527	0.00237907	0.00591544	38.006	56.715	84.8592	26.7024	32.8412	21.8525	BANK1
ENSG00000153066	-1.17253	1.98412e-16	2.8546e-15	987.23	831.82	1054.83	408.822	421.96	444.333	TXNDC11
ENSG00000153071	1.47493	6.08416e-23	1.44438e-21	265.115	328.35	300.767	917.088	788.189	778.364	DAB2
ENSG00000153086	2.26673	0.00229191	0.00571862	1.85395	4.975	4.29667	13.8116	28.8604	10.4059	ACMSD
ENSG00000153094	1.39573	1.98164e-17	3.09771e-16	241.014	342.28	259.949	802.912	739.425	675.345	BCL2L11
ENSG00000153132	-4.45442	1.04623e-80	2.56536e-78	913.999	1194.99	678.874	54.3255	32.8412	39.5425	CLGN
ENSG00000153162	-1.9516	6.78207e-10	4.95798e-09	130.704	71.64	121.381	25.7816	27.8653	30.1772	BMP6
ENSG00000153208	-1.61082	9.72408e-16	1.29785e-14	594.192	911.42	522.045	228.351	241.831	193.55	MERTK
ENSG00000153246	-1.53972	3.48972e-25	9.50754e-24	2844.89	2630.78	3168.79	894.069	1208.16	870.976	PLA2R1
ENSG00000153253	1.55117	0.00383052	0.00910107	7.41581	9.95	7.51917	21.1777	27.8653	23.9336	SCN3A
ENSG00000153714	-1.50963	6.04472e-30	2.19348e-28	2026.37	1716.37	2106.44	715.439	630.949	707.603	LURAP1L
ENSG00000153721	-1.1686	1.59329e-07	8.52736e-07	194.665	207.955	150.383	79.1863	73.6439	93.6534	CNKSR3
ENSG00000153822	7.76144	7.61692e-159	2.61474e-155	9.26976	13.93	7.51917	2259.57	2319.78	2111.36	KCNJ16
ENSG00000153823	3.83807	4.38284e-05	0.000156495	0	1.99	2.14833	26.7024	11.9423	18.7307	PID1
ENSG00000153832	-1.005	0.001632	0.00421798	80.6469	74.625	60.1534	34.9893	25.8749	46.8267	FBXO36
ENSG00000153879	-2.62447	3.19847e-101	1.66359e-98	4084.26	4075.52	3955.08	685.054	578.204	701.36	CEBPG
ENSG00000153885	-1.12092	2.34436e-14	2.75985e-13	799.053	948.235	730.434	388.565	377.176	373.573	KCTD15
ENSG00000153989	-1.26007	3.93139e-15	4.9947e-14	1704.71	1413.89	1961.43	767.002	573.228	780.445	NUS1
ENSG00000153993	-1.37617	6.92951e-13	7.04193e-12	409.723	478.595	414.629	143.64	217.946	140.48	SEMA3D
ENSG00000154025	-1.86744	0.00456749	0.0106358	21.3205	30.845	8.59334	5.52463	5.97113	5.20297	SLC5A10
ENSG00000154040	-1.24443	9.29726e-08	5.16936e-07	142.754	133.33	149.309	64.454	60.7065	54.1108	CABYR
ENSG00000154059	-1.00603	5.80119e-10	4.27163e-09	539.5	648.74	578.976	329.636	242.826	306.975	IMPACT
ENSG00000154127	-2.33777	6.61544e-36	3.15409e-34	2872.7	1923.33	3264.39	652.827	479.681	460.983	UBASH3B
ENSG00000154143	-1.22007	0.0253137	0.0482976	18.5395	35.82	18.2608	13.8116	10.9471	6.24356	PANX3
ENSG00000154240	1.70187	3.72015e-15	4.73685e-14	66.7423	53.73	65.5242	207.173	196.052	201.875	CEP112
ENSG00000154263	1.20469	0.00382067	0.00908156	14.8316	24.875	12.89	34.0685	44.7835	42.6643	ABCA10
ENSG00000154265	1.50294	2.5062e-27	7.69524e-26	487.589	437.8	452.225	1162.01	1459.94	1284.09	ABCA5
ENSG00000154277	4.86458	3.3567e-05	0.00012222	0	0.995	1.07417	17.4947	16.9182	23.9336	UCHL1
ENSG00000154310	1.14015	0.000118708	0.000390252	28.7363	53.73	44.0409	105.889	87.5765	84.288	TNIK
ENSG00000154358	1.5924	5.89387e-16	8.08007e-15	403.235	658.69	374.884	1293.68	1751.53	1288.25	OBSCN
ENSG00000154479	1.36824	0.0170716	0.0341909	4.63488	11.94	8.59334	25.7816	15.923	22.893	CCDC173
ENSG00000154518	1.03134	3.71211e-17	5.67362e-16	1059.53	1027.83	1225.63	2195.12	2278.98	2295.55	ATP5MC3
ENSG00000154553	-1.66655	6.94935e-12	6.36153e-11	162.221	136.315	143.938	48.8009	44.7835	45.7861	PDLIM3
ENSG00000154646	-1.82154	0.00117345	0.0031285	20.3935	22.885	30.0767	5.52463	7.9615	7.28415	TMPRSS15
ENSG00000154654	-1.40158	1.45494e-07	7.83575e-07	105.675	146.265	110.639	49.7216	48.7642	38.5019	NCAM2
ENSG00000154734	-2.53437	1.01332e-73	1.8905e-71	1490.58	1536.28	1543.58	281.756	282.633	223.728	ADAMTS1
ENSG00000154898	1.21938	0.0017739	0.00454097	15.7586	19.9	23.6317	43.2762	56.7257	37.4613	CCDC144CP
ENSG00000155016	1.45767	0.000339306	0.00101994	12.9777	26.865	12.89	46.0386	43.7883	55.1514	CYP2U1
ENSG00000155099	-1.11044	1.20359e-05	4.72624e-05	138.119	118.405	114.936	65.3747	62.6968	43.7049	PIP4P2
ENSG00000155115	1.16965	1.39274e-12	1.3786e-11	230.817	192.035	234.169	453.94	465.748	558.798	GTF3C6
ENSG00000155158	-1.3504	1.15194e-22	2.67549e-21	1063.24	981.07	1113.91	369.229	431.912	438.09	TTC39B
ENSG00000155269	3.85169	4.25469e-16	5.92275e-15	6.48883	0.995	10.7417	84.7109	108.475	66.598	GPR78
ENSG00000155304	-2.22101	8.8189e-40	5.1086e-38	1658.36	1284.54	1734.78	397.773	267.706	337.152	HSPA13
ENSG00000155313	-1.31823	1.84734e-18	3.15813e-17	1171.7	949.23	1265.37	499.058	415.989	442.252	USP25
ENSG00000155368	1.87515	1.87913e-27	5.80097e-26	395.819	287.555	498.414	1376.55	1405.21	1550.48	DBI
ENSG00000155380	-1.32793	1.19134e-24	3.11235e-23	2237.72	1960.15	2396.47	943.79	829.987	852.246	SLC16A1
ENSG00000155530	1.88942	2.04227e-08	1.24127e-07	19.4665	24.875	17.1867	82.8694	78.6198	66.598	LRGUK
ENSG00000155592	-1.11375	1.29813e-08	8.09924e-08	267.896	345.265	267.468	157.452	133.355	115.506	ZKSCAN2
ENSG00000155629	1.07013	1.81856e-07	9.6428e-07	131.631	192.035	157.903	346.21	262.73	401.669	PIK3AP1
ENSG00000155660	-2.01949	8.99655e-41	5.43721e-39	11210.8	7866.47	11019.9	2810.19	2293.91	2318.44	PDIA4
ENSG00000155760	-1.56043	0.00119086	0.00316948	32.4442	34.825	32.225	5.52463	14.9278	13.5277	FZD7
ENSG00000155761	1.52845	5.20395e-05	0.00018335	14.8316	17.91	25.78	45.1178	66.6776	56.192	SPAG17
ENSG00000155846	-1.54676	9.3736e-16	1.254e-14	488.516	482.575	567.16	162.056	229.888	134.237	PPARGC1B
ENSG00000156011	-1.49622	4.15086e-30	1.52887e-28	1839.12	2122.33	2041.99	767.002	730.468	629.559	PSD3
ENSG00000156042	1.23728	0.00451879	0.0105381	15.7586	25.87	8.59334	39.5932	40.8027	38.5019	CFAP70
ENSG00000156050	1.44698	4.11892e-06	1.75514e-05	31.5172	37.81	26.8542	104.047	63.692	94.694	FAM161B
ENSG00000156097	1.33391	0.0154663	0.0313565	10.1967	9.95	6.445	15.6531	26.8701	24.9742	GPR61
ENSG00000156110	-1.09086	6.08794e-14	6.8341e-13	1563.81	1223.85	1455.5	723.726	576.214	691.994	ADK
ENSG00000156113	3.21363	7.36199e-06	3.01362e-05	2.78093	3.98	1.07417	25.7816	26.8701	20.8119	KCNMA1
ENSG00000156222	-2.74812	0.000389571	0.00115796	13.9046	24.875	13.9642	2.76231	2.98556	2.08119	SLC28A1
ENSG00000156273	-1.83932	1.85227e-41	1.14774e-39	1874.35	1872.59	2242.86	592.056	498.589	582.732	BACH1
ENSG00000156453	-1.89938	2.06998e-54	1.98487e-52	4366.06	4060.59	4537.28	1140.84	1057.88	1276.81	PCDH1
ENSG00000156508	-1.24462	6.79766e-19	1.22301e-17	118699	134712	111167	55731.5	41558	56569.8	EEF1A1
ENSG00000156515	-1.17932	2.08681e-16	2.99232e-15	2887.53	2281.53	3180.61	1332.36	1140.49	1213.33	HK1
ENSG00000156639	-1.25777	1.33272e-23	3.27251e-22	2437.95	2363.12	2487.77	1119.66	898.655	1029.15	ZFAND3
ENSG00000156675	-1.94765	2.31511e-31	9.13484e-30	737.873	800.975	952.787	255.974	189.086	199.794	RAB11FIP1
ENSG00000156689	3.55207	6.38127e-06	2.63542e-05	1.85395	0.995	3.2225	29.4647	18.9086	21.8525	GLYATL2
ENSG00000156970	1.67139	0.0162876	0.0328007	165.929	49.75	314.731	590.214	483.661	614.99	BUB1B
ENSG00000157064	-1.2877	2.268e-09	1.55649e-08	294.778	345.265	337.289	152.848	160.225	86.3692	NMNAT2
ENSG00000157077	-1.00376	1.19492e-12	1.19034e-11	647.029	674.61	696.061	363.705	326.422	315.3	ZFYVE9
ENSG00000157093	1.33577	0.00156513	0.00406291	22.2474	17.91	11.8158	47.8801	54.7353	29.1366	LYZL4
ENSG00000157168	-2.5396	3.61177e-13	3.81258e-12	3090.54	1670.6	3712.32	506.424	531.43	419.359	NRG1
ENSG00000157216	2.1247	1.1913e-36	5.87571e-35	265.115	409.94	271.764	1356.3	1301.71	1471.4	SSBP3
ENSG00000157224	-1.56788	3.71155e-32	1.50248e-30	1967.04	2177.06	1920.61	738.458	594.127	712.806	CLDN12
ENSG00000157388	3.2125	1.63345e-22	3.73821e-21	12.0507	40.795	15.0383	171.263	258.749	198.753	CACNA1D
ENSG00000157456	1.30048	2.51058e-07	1.30581e-06	165.002	90.545	256.726	418.951	413.003	427.684	CCNB2
ENSG00000157510	-2.71076	3.61404e-10	2.73387e-09	50.9837	67.66	69.8209	4.60386	10.9471	13.5277	AFAP1L1
ENSG00000157514	-1.36692	8.63055e-18	1.3975e-16	625.709	567.15	539.232	230.193	193.066	248.702	TSC22D3
ENSG00000157551	2.69083	6.36854e-20	1.22407e-18	31.5172	14.925	24.7059	157.452	170.177	133.196	KCNJ15
ENSG00000157600	-1.24286	2.47982e-15	3.20027e-14	893.605	809.93	855.037	439.208	324.431	316.34	TMEM164
ENSG00000157654	-1.84358	0.00313848	0.00759251	17.6125	16.915	29.0025	5.52463	8.95669	3.12178	PALM2-AKAP2
ENSG00000157657	1.58279	3.73854e-14	4.31239e-13	156.659	300.49	183.683	691.499	680.708	546.311	ZNF618
ENSG00000157693	-1.19411	5.93184e-13	6.07121e-12	456.999	397.005	464.04	216.381	182.119	176.901	TMEM268
ENSG00000157765	3.2243	2.88484e-05	0.000106029	0.926976	2.985	3.2225	14.7323	21.8941	29.1366	SLC34A2
ENSG00000157869	-1.17771	9.65869e-10	6.93357e-09	272.531	239.795	256.726	97.6017	129.374	113.425	RAB28
ENSG00000157873	-3.58501	3.079e-66	4.29658e-64	475.539	679.585	583.273	44.197	45.7786	55.1514	TNFRSF14
ENSG00000157985	-2.31177	2.62813e-76	5.50111e-74	2272.02	2122.33	2202.04	476.959	411.013	440.171	AGAP1
ENSG00000158023	1.144	8.82125e-22	1.91899e-20	1078.07	930.325	1038.72	2222.74	2286.94	2224.79	WDR66
ENSG00000158055	2.42656	2.28513e-05	8.55815e-05	7.41581	2.985	6.445	35.9101	32.8412	21.8525	GRHL3
ENSG00000158062	1.58028	9.58062e-29	3.21804e-27	386.549	378.1	378.107	981.542	1187.26	1249.75	UBXN11
ENSG00000158089	-1.60345	1.79418e-14	2.13856e-13	418.993	292.53	494.117	144.561	112.456	139.439	GALNT14
ENSG00000158092	-1.35261	9.80144e-18	1.57373e-16	970.544	793.015	1101.02	398.694	332.393	390.222	NCK1
ENSG00000158125	-2.65857	9.44367e-82	2.41927e-79	1456.28	1509.41	1711.15	248.608	261.734	229.971	XDH
ENSG00000158158	-1.18052	5.3487e-15	6.73552e-14	703.575	718.39	732.582	362.784	269.696	317.381	CNNM4
ENSG00000158163	2.39994	6.81587e-09	4.42297e-08	16.6856	19.9	5.37084	71.8201	98.5236	53.0702	DZIP1L
ENSG00000158186	1.329	0.0198999	0.0391071	3.7079	17.91	7.51917	23.0193	21.8941	28.096	MRAS
ENSG00000158234	1.65272	3.85746e-16	5.39165e-15	104.748	73.63	104.194	333.319	272.681	282.001	FAIM
ENSG00000158301	-1.12123	0.000160467	0.000514719	83.4279	84.575	81.6367	45.1178	26.8701	42.6643	GPRASP2
ENSG00000158315	1.29524	3.31576e-12	3.15249e-11	293.851	221.885	384.552	799.229	640.901	766.917	RHBDL2
ENSG00000158373	1.29861	1.59742e-07	8.54677e-07	74.1581	135.32	65.5242	205.332	241.831	229.971	HIST1H2BD
ENSG00000158402	1.6317	5.31203e-07	2.63895e-06	48.2028	17.91	66.5984	130.749	125.394	154.008	CDC25C
ENSG00000158423	1.35472	0.000117235	0.000385853	24.1014	27.86	19.335	55.2463	51.7498	75.9633	RIBC1
ENSG00000158486	2.53813	4.29584e-20	8.35985e-19	31.5172	32.835	19.335	175.867	173.163	139.439	DNAH3
ENSG00000158526	1.07332	4.52187e-13	4.71814e-12	290.144	288.55	308.286	590.214	582.185	694.076	TSR2
ENSG00000158528	-1.23496	1.94301e-15	2.54191e-14	522.815	655.705	570.383	244.004	236.855	262.229	PPP1R9A
ENSG00000158555	1.30934	2.19097e-06	9.7475e-06	38.933	52.735	35.4475	117.859	103.5	93.6534	GDPD5
ENSG00000158615	-1.00382	3.18491e-16	4.47347e-15	2031.93	1897.46	2260.05	998.116	1053.9	1034.35	PPP1R15B
ENSG00000158639	1.81848	1.09434e-11	9.77281e-11	44.4949	33.83	42.9667	118.779	175.153	134.237	PAGE5
ENSG00000158691	-1.10652	0.000490111	0.00142436	68.5962	89.55	81.6367	50.6424	24.8797	35.3802	ZSCAN12
ENSG00000158716	1.01499	4.82538e-05	0.000170945	59.3265	80.595	55.8567	142.72	109.471	143.602	DUSP23
ENSG00000158825	-5.04329	1.36881e-05	5.32148e-05	19.4665	23.88	21.4833	0.920771	0	1.04059	CDA
ENSG00000158865	1.41016	9.7909e-06	3.9118e-05	23.1744	28.855	29.0025	65.3747	72.6487	77.0039	SLC5A11
ENSG00000158985	-1.19538	1.75655e-17	2.76347e-16	1443.3	1251.71	1452.27	630.728	518.493	661.817	CDC42SE2
ENSG00000159131	-1.40266	6.68124e-19	1.20712e-17	2768.88	2025.82	3158.05	1075.46	993.197	938.615	GART
ENSG00000159173	1.3195	4.11848e-14	4.70949e-13	142.754	175.12	140.716	418.03	368.22	357.964	TNNI1
ENSG00000159199	1.60115	2.00308e-30	7.50674e-29	745.289	623.865	851.815	2139.87	2188.42	2407.93	ATP5MC1
ENSG00000159214	1.53907	3.86463e-22	8.60343e-21	189.103	168.155	171.867	469.593	526.454	543.19	CCDC24
ENSG00000159228	1.1842	2.36657e-12	2.28073e-11	1705.64	1387.03	2105.37	3835.01	3232.37	4743.02	CBR1
ENSG00000159231	1.89542	1.36517e-33	5.9321e-32	292.924	280.59	366.291	1174.9	1007.13	1311.15	CBR3
ENSG00000159239	1.16239	4.52514e-05	0.000161106	41.7139	51.74	34.3734	80.1071	96.5332	110.303	AC005041.1
ENSG00000159259	1.15954	0.0222777	0.0431929	141.827	51.74	186.905	308.458	274.672	266.392	CHAF1B
ENSG00000159261	3.05591	4.2252e-10	3.16826e-09	9.26976	5.97	6.445	55.2463	89.5669	36.4208	CLDN14
ENSG00000159267	-1.09026	2.01707e-13	2.16788e-12	649.81	715.405	626.24	317.666	277.657	340.274	HLCS
ENSG00000159335	1.24425	1.03561e-18	1.81195e-17	402.308	405.96	398.516	856.317	1072.81	930.29	PTMS
ENSG00000159399	-1.26925	1.04277e-06	4.90897e-06	128.85	122.385	153.606	53.4047	72.6487	41.6237	HK2
ENSG00000159433	2.33978	1.09375e-10	8.69928e-10	13.9046	13.93	17.1867	69.0578	90.5621	67.6385	STARD9
ENSG00000159450	2.1466	0.00031174	0.000945399	3.7079	3.98	10.7417	19.3362	25.8749	35.3802	TCHH
ENSG00000159784	-2.68353	4.4499e-11	3.70049e-10	73.2311	100.495	81.6367	9.20771	5.97113	24.9742	FAM131B
ENSG00000159871	1.30983	0.0111783	0.0235734	6.48883	10.945	12.89	25.7816	23.8845	24.9742	LYPD5
ENSG00000159885	-1.03685	2.49015e-07	1.29557e-06	252.138	192.035	233.094	100.364	109.471	120.709	ZNF222
ENSG00000160007	-1.51968	6.41449e-33	2.69849e-31	8285.31	8472.42	8725.46	3308.33	2510.86	3067.67	ARHGAP35
ENSG00000160094	1.37561	1.63536e-10	1.28229e-09	117.726	148.255	78.4142	314.904	276.662	303.853	ZNF362
ENSG00000160179	-1.89941	5.4973e-50	4.42984e-48	1753.84	1621.85	1867.98	479.722	442.859	482.835	ABCG1
ENSG00000160200	-3.36802	2.54909e-51	2.19862e-49	444.949	352.23	414.629	48.8009	38.8123	29.1366	CBS
ENSG00000160298	2.48147	1.44621e-06	6.64954e-06	53.7646	23.88	95.6009	309.379	343.34	313.219	C21orf58
ENSG00000160345	1.66123	3.15642e-06	1.36983e-05	24.1014	56.715	18.2608	78.2655	121.413	114.465	C9orf116
ENSG00000160469	-1.06885	3.56327e-08	2.10172e-07	223.401	254.72	211.611	101.285	115.442	112.384	BRSK1
ENSG00000160471	-3.86339	5.08716e-95	1.98446e-92	1022.45	862.665	862.556	75.5032	65.6824	46.8267	COX6B2
ENSG00000160570	-1.33011	2.06052e-23	4.98827e-22	1705.64	1396.98	1449.05	592.977	580.195	637.884	DEDD2
ENSG00000160584	-1.17863	1.51366e-15	1.99696e-14	570.09	649.735	572.531	273.469	250.787	267.432	SIK3
ENSG00000160588	-1.61873	4.03159e-28	1.29101e-26	924.195	755.205	818.516	289.122	258.749	265.351	MPZL3
ENSG00000160753	1.29654	7.27613e-20	1.39073e-18	379.133	339.295	438.26	969.572	917.563	952.143	RUSC1
ENSG00000160838	1.45162	0.00971524	0.0208519	8.34279	6.965	8.59334	17.4947	19.9038	28.096	LRRC71
ENSG00000160867	1.22943	1.593e-11	1.39359e-10	266.969	186.065	322.25	604.026	618.012	594.179	FGFR4
ENSG00000160949	1.37196	4.87608e-09	3.21402e-08	264.188	151.24	398.516	705.311	723.502	675.345	TONSL
ENSG00000160957	1.34206	0.0104567	0.0222527	506.129	190.045	713.247	1106.77	1170.34	1295.54	RECQL4
ENSG00000160973	1.89945	0.00170733	0.00438954	3.7079	11.94	4.29667	31.3062	15.923	27.0554	FOXH1
ENSG00000161082	4.08588	3.49672e-08	2.06459e-07	2.78093	1.99	1.07417	25.7816	36.822	38.5019	CELF5
ENSG00000161270	-2.30537	0.000570603	0.00163503	22.2474	37.81	17.1867	8.28694	0	7.28415	NPHS1
ENSG00000161328	1.06914	0.00221222	0.00554234	27.8093	38.805	18.2608	60.7709	63.692	54.1108	LRRC56
ENSG00000161395	1.04023	3.58259e-16	5.02376e-15	520.961	503.47	483.375	992.591	1041.96	1067.65	PGAP3
ENSG00000161533	1.3023	2.41597e-21	5.08183e-20	607.169	688.54	703.58	1672.12	1438.05	1818.96	ACOX1
ENSG00000161544	-2.43085	9.89638e-08	5.47764e-07	57.4725	62.685	33.2992	10.1285	6.96631	11.4465	CYGB
ENSG00000161664	1.49513	1.39909e-09	9.87415e-09	46.3488	50.745	54.7825	136.274	165.201	125.912	ASB16
ENSG00000161682	1.6024	7.04857e-12	6.44891e-11	48.2028	70.645	59.0792	174.947	201.028	163.373	FAM171A2
ENSG00000161692	1.37575	0.00223984	0.00560009	206.716	90.545	282.506	520.236	494.608	489.079	DBF4B
ENSG00000161714	-1.75089	3.40248e-36	1.63586e-34	3956.33	3125.29	4034.57	1108.61	984.241	1210.21	PLCD3
ENSG00000161835	1.63688	0.00645334	0.0144943	5.56186	6.965	6.445	19.3362	22.8893	16.6495	GRASP
ENSG00000161888	1.90502	0.000873733	0.00240179	78.793	29.85	133.197	318.587	263.725	322.584	SPC24
ENSG00000161912	2.00531	6.13733e-23	1.45499e-21	71.3772	89.55	70.8951	294.647	357.272	278.879	ADCY10P1
ENSG00000161958	1.26949	0.00139235	0.00365307	16.6856	27.86	12.89	45.1178	44.7835	48.9079	FGF11
ENSG00000161981	1.71037	1.11782e-18	1.94784e-17	130.704	105.47	168.644	418.03	400.066	504.688	SNRNP25
ENSG00000161996	1.25119	1.06228e-17	1.69925e-16	544.135	514.415	639.13	1233.83	1547.52	1258.08	WDR90
ENSG00000162062	1.34745	3.93593e-06	1.68386e-05	76.012	29.85	87.0076	175.867	161.22	152.967	TEDC2
ENSG00000162063	1.84494	5.7792e-14	6.49602e-13	108.456	81.59	206.24	520.236	439.873	458.902	CCNF
ENSG00000162073	1.29384	4.38709e-11	3.65093e-10	110.31	88.555	117.084	282.677	251.783	239.336	PAQR4
ENSG00000162129	-1.22933	1.93337e-11	1.67937e-10	283.655	259.695	294.322	128.908	110.466	117.587	CLPB
ENSG00000162174	2.37871	7.40962e-42	4.72783e-40	149.243	199.995	214.833	1038.63	802.121	1087.42	ASRGL1
ENSG00000162194	1.07049	1.53975e-08	9.53398e-08	125.142	130.345	105.268	232.034	266.71	260.148	LBHD1
ENSG00000162236	-1.22578	2.25429e-21	4.75924e-20	1289.42	1181.06	1342.71	550.621	510.531	569.204	STX5
ENSG00000162267	2.20193	0.00018112	0.000575055	3.7079	8.955	4.29667	22.0985	28.8604	27.0554	ITIH3
ENSG00000162298	-1.78972	6.64096e-39	3.68885e-37	3355.65	2903.41	3963.68	1031.26	964.337	960.467	SYVN1
ENSG00000162344	-2.62163	5.73358e-69	8.70895e-67	5847.37	3903.38	5156	779.893	810.083	832.474	FGF19
ENSG00000162390	1.00614	1.15291e-15	1.5328e-14	538.573	530.335	577.902	1127.02	1082.76	1096.79	ACOT11
ENSG00000162391	1.5396	4.14811e-08	2.42418e-07	40.787	29.85	35.4475	109.572	106.485	92.6128	FAM151A
ENSG00000162426	6.02172	4.11654e-06	1.755e-05	0	0.995	0	13.8116	27.8653	28.096	SLC45A1
ENSG00000162433	1.55721	1.89864e-15	2.48765e-14	168.71	252.73	197.647	755.032	488.637	576.489	AK4
ENSG00000162482	2.03862	0.000474167	0.0013813	3.7079	8.955	5.37084	23.0193	25.8749	24.9742	AKR7A3
ENSG00000162511	-1.40179	0.0141899	0.0290643	22.2474	15.92	29.0025	10.1285	10.9471	4.16237	LAPTM5
ENSG00000162576	1.00183	2.55299e-05	9.4868e-05	66.7423	69.65	91.3042	126.146	177.143	151.927	MXRA8
ENSG00000162636	1.79416	4.41125e-25	1.19802e-23	142.754	171.14	171.867	643.619	476.695	561.92	FAM102B
ENSG00000162714	-1.00156	4.83106e-15	6.09709e-14	1120.71	1189.02	1092.43	592.977	577.209	528.621	ZNF496
ENSG00000162745	1.78029	0.0213724	0.0416103	1.85395	2.985	10.7417	33.1478	11.9423	7.28415	OLFML2B
ENSG00000162772	-2.44834	1.63398e-50	1.34834e-48	2825.42	1990.99	3120.46	514.711	442.859	496.363	ATF3
ENSG00000162783	-1.48871	9.75276e-23	2.28372e-21	2574.21	1777.07	2074.22	696.103	769.28	825.19	IER5
ENSG00000162814	2.43024	1.55392e-19	2.90539e-18	36.1521	32.835	20.4092	155.61	168.187	161.292	SPATA17
ENSG00000162849	-1.24578	0.0148008	0.0301855	27.8093	29.85	21.4833	9.20771	16.9182	7.28415	KIF26B
ENSG00000162852	-1.07104	1.7666e-13	1.90944e-12	706.356	690.53	750.843	367.388	297.561	356.923	CNST
ENSG00000162878	-1.0285	7.1863e-07	3.48284e-06	200.227	234.82	201.943	84.7109	107.48	120.709	PKDCC
ENSG00000162882	2.39099	0.000764981	0.00213376	5.56186	6.965	0	13.8116	19.9038	33.299	HAAO
ENSG00000162885	-1.55076	9.25266e-25	2.43578e-23	669.277	574.115	658.465	225.589	207.994	215.403	B3GALNT2
ENSG00000162896	-3.27785	2.11954e-16	3.03671e-15	78.793	250.74	127.826	18.4154	9.95188	18.7307	PIGR
ENSG00000162909	-1.00642	4.78309e-16	6.59943e-15	17002.6	14533	16988	8853.21	7222.08	8078.12	CAPN2
ENSG00000162913	2.8937	1.32021e-21	2.83962e-20	17.6125	44.775	18.2608	172.184	234.864	192.51	OBSCN-AS1
ENSG00000162931	1.12785	0.000181985	0.000577479	29.6632	35.82	39.7442	69.9786	86.5813	72.8415	TRIM17
ENSG00000162976	1.27474	2.30533e-13	2.46842e-12	285.509	256.71	214.833	627.045	501.575	705.522	PQLC3
ENSG00000163006	1.03641	4.50387e-06	1.90405e-05	82.5009	61.69	80.5626	162.976	154.254	143.602	CCDC138
ENSG00000163009	2.71909	4.63431e-05	0.000164754	4.63488	1.99	5.37084	12.8908	33.8364	32.2584	C2orf48
ENSG00000163040	1.67262	0.00484654	0.0112307	6.48883	9.95	4.29667	25.7816	25.8749	14.5683	CCDC74A
ENSG00000163041	1.33698	3.3046e-22	7.4144e-21	1014.11	846.745	1116.06	2461.22	2309.83	2748.21	H3F3A
ENSG00000163053	-1.28541	1.55127e-08	9.59843e-08	216.912	165.17	230.946	102.206	69.6631	79.0851	SLC16A14
ENSG00000163064	-3.72267	5.96067e-08	3.4103e-07	31.5172	37.81	34.3734	1.84154	5.97113	0	EN1
ENSG00000163082	-2.35149	5.98206e-55	5.86721e-53	1696.37	1785.03	2162.3	381.199	312.489	412.075	SGPP2
ENSG00000163083	-4.39971	1.42027e-76	3.00957e-74	742.508	1140.27	703.58	34.0685	32.8412	56.192	INHBB
ENSG00000163121	1.48694	5.49699e-31	2.13946e-29	705.429	651.725	616.572	1743.02	1773.42	2018.75	NEURL3
ENSG00000163126	1.26801	0.000601357	0.00171286	21.3205	22.885	18.2608	57.0878	51.7498	41.6237	ANKRD23
ENSG00000163209	2.87388	1.38124e-14	1.6672e-13	11.1237	6.965	30.0767	129.829	103.5	114.465	SPRR3
ENSG00000163220	-3.86031	1.36327e-11	1.2049e-10	721.187	377.105	1325.52	43.2762	47.769	75.9633	S100A9
ENSG00000163235	-2.06751	1.92271e-34	8.61656e-33	3036.77	2137.26	3589.87	736.617	710.564	643.086	TGFA
ENSG00000163251	-1.35926	1.23666e-20	2.4884e-19	1892.89	2456.65	1928.13	913.405	727.482	805.419	FZD5
ENSG00000163291	-1.0094	1.79484e-07	9.53174e-07	378.206	274.62	372.736	201.649	156.244	150.886	PAQR3
ENSG00000163297	-1.06259	3.04055e-06	1.32222e-05	158.513	224.87	167.57	100.364	73.6439	89.491	ANTXR2
ENSG00000163328	1.35708	1.38279e-05	5.37336e-05	38.006	41.79	20.4092	92.0771	84.591	81.1663	GPR155
ENSG00000163346	1.13126	1.07564e-09	7.68624e-09	588.63	909.43	496.265	1498.09	1333.55	1538	PBXIP1
ENSG00000163347	-2.10447	2.47472e-49	1.94845e-47	12862.7	11059.4	15181.2	3319.38	2627.3	3145.71	CLDN1
ENSG00000163357	1.23457	0.000595548	0.00169801	25.0284	28.855	18.2608	44.197	58.7161	67.6385	DCST1
ENSG00000163376	-1.17249	0.0175978	0.0351219	45.4218	18.905	25.78	15.6531	13.9326	10.4059	KBTBD8
ENSG00000163393	-2.6156	1.381e-45	9.83546e-44	666.496	616.9	756.214	122.463	128.379	81.1663	SLC22A15
ENSG00000163395	-3.99911	6.23733e-54	5.85014e-52	454.218	304.47	500.562	23.0193	30.8508	24.9742	IGFN1
ENSG00000163449	-1.62114	0.00282115	0.00689578	34.2981	27.86	16.1125	8.28694	9.95188	7.28415	TMEM169
ENSG00000163472	-1.09613	2.87245e-07	1.48012e-06	208.57	279.595	185.831	109.572	96.5332	109.262	TMEM79
ENSG00000163512	-1.04961	4.70926e-13	4.89978e-12	809.25	679.585	777.697	399.615	348.316	346.517	AZI2
ENSG00000163531	1.27415	1.94072e-16	2.79686e-15	248.43	246.76	197.647	559.829	562.281	555.677	NFASC
ENSG00000163535	1.21285	0.0233096	0.0449231	105.675	41.79	166.496	232.034	229.888	265.351	SGO2
ENSG00000163545	1.11356	1.59809e-14	1.9128e-13	387.476	363.175	430.741	853.555	764.304	937.574	NUAK2
ENSG00000163565	-2.08447	3.63794e-41	2.23006e-39	1642.6	1200.96	1666.03	374.754	332.393	355.883	IFI16
ENSG00000163584	-1.5553	6.62753e-14	7.42041e-13	857.453	491.53	950.638	235.717	284.624	262.229	RPL22L1
ENSG00000163590	-1.12288	1.06597e-08	6.71178e-08	354.105	518.395	341.585	165.739	210.98	181.063	PPM1L
ENSG00000163624	-1.04488	5.51797e-12	5.09196e-11	639.614	585.06	704.654	341.606	279.648	313.219	CDS1
ENSG00000163629	-1.39515	1.13655e-21	2.45689e-20	909.364	797.99	1034.42	344.368	351.301	346.517	PTPN13
ENSG00000163633	-1.06901	1.72497e-07	9.18911e-07	255.845	249.745	185.831	104.047	106.485	119.668	C4orf36
ENSG00000163644	-1.08197	2.42916e-07	1.26614e-06	205.789	162.185	193.35	91.1563	86.5813	87.4098	PPM1K
ENSG00000163645	2.564	0.000101988	0.00034004	2.78093	6.965	2.14833	24.8608	26.8701	18.7307	ERICH6
ENSG00000163659	-1.35824	8.46336e-22	1.84347e-20	2061.6	1897.46	2163.37	909.722	661.8	815.825	TIPARP
ENSG00000163681	-1.23449	3.51769e-18	5.90779e-17	2919.05	2400.93	3210.69	1331.43	1075.8	1217.49	SLMAP
ENSG00000163697	-1.28708	4.80245e-15	6.06543e-14	405.089	398	411.406	156.531	185.105	156.089	APBB2
ENSG00000163701	2.02521	1.96858e-37	1.01773e-35	191.884	253.725	196.573	841.585	955.38	816.866	IL17RE
ENSG00000163703	-1.28293	1.49099e-18	2.56684e-17	1252.34	1421.85	1041.94	494.454	500.579	532.784	CRELD1
ENSG00000163710	-1.9377	6.76209e-07	3.29419e-06	68.5962	61.69	55.8567	24.8608	12.9374	10.4059	PCOLCE2
ENSG00000163734	-1.97438	1.84509e-05	7.03132e-05	519.107	442.775	950.638	137.195	114.447	235.174	CXCL3
ENSG00000163735	-3.66853	1.2838e-80	3.10354e-78	4627.47	3736.22	6325.77	348.051	312.489	495.322	CXCL5
ENSG00000163785	-1.07992	1.75194e-13	1.89479e-12	2260.89	1862.64	2653.19	1120.58	973.294	1111.35	RYK
ENSG00000163806	1.17757	1.13639e-06	5.31182e-06	63.9614	68.655	63.3759	115.096	158.235	170.657	SPDYA
ENSG00000163814	-2.668	2.03794e-64	2.64994e-62	9011.14	6451.58	9373.19	1521.11	1193.23	1192.52	CDCP1
ENSG00000163817	-3.04867	8.56204e-27	2.55137e-25	160.367	225.865	168.644	18.4154	22.8893	26.0148	SLC6A20
ENSG00000163832	1.06314	9.51254e-11	7.61536e-10	207.643	193.03	187.979	394.09	378.171	458.902	ELP6
ENSG00000163870	-1.18478	2.31286e-21	4.87091e-20	1595.33	1459.66	1663.89	656.51	701.607	718.009	TPRA1
ENSG00000163884	-2.5009	3.39187e-07	1.72959e-06	52.8376	43.78	35.4475	11.97	6.96631	4.16237	KLF15
ENSG00000163913	1.05349	1.62981e-12	1.60218e-11	242.868	252.73	256.726	507.345	558.3	495.322	IFT122
ENSG00000163932	1.47987	1.89118e-34	8.49746e-33	750.851	754.21	787.365	2215.38	1967.49	2210.22	PRKCD
ENSG00000163993	-3.49329	7.22579e-91	2.48047e-88	840.767	932.315	770.178	81.0279	67.6728	77.0039	S100P
ENSG00000164023	-1.26732	1.69083e-10	1.32337e-09	649.81	427.85	642.352	297.409	203.018	213.322	SGMS2
ENSG00000164039	1.9072	3.76401e-15	4.78914e-14	71.3772	102.485	44.0409	267.944	293.58	258.067	BDH2
ENSG00000164045	1.33862	5.12674e-05	0.000180837	68.5962	24.875	105.268	191.52	147.288	162.333	CDC25A
ENSG00000164047	-3.02491	1.04079e-05	4.13331e-05	29.6632	33.83	16.1125	4.60386	0.995188	4.16237	CAMP
ENSG00000164049	1.5174	2.04886e-08	1.24484e-07	59.3265	38.805	42.9667	133.512	163.211	108.222	FBXW12
ENSG00000164050	1.00213	6.86846e-17	1.03141e-15	3760.74	4273.52	4122.65	7478.5	8978.58	7891.86	PLXNB1
ENSG00000164086	-1.34586	9.17748e-14	1.01693e-12	747.143	602.97	910.894	346.21	295.571	246.621	DUSP7
ENSG00000164088	1.21371	6.5539e-08	3.73105e-07	81.5739	79.6	60.1534	160.214	191.076	163.373	PPM1M
ENSG00000164096	1.07566	9.20288e-11	7.37778e-10	271.604	319.395	265.319	654.668	492.618	657.655	C4orf3
ENSG00000164104	1.66582	0.000884315	0.00242893	501.494	225.865	798.106	1498.09	1573.39	1767.97	HMGB2
ENSG00000164116	1.11839	0.000200704	0.000630931	37.079	55.72	34.3734	108.651	70.6583	96.7752	GUCY1A1
ENSG00000164120	3.51985	2.782e-54	2.65279e-52	31.5172	30.845	48.3375	425.396	364.239	472.429	HPGD
ENSG00000164125	1.03679	2.87364e-05	0.00010564	72.3041	101.49	63.3759	160.214	130.37	196.672	FAM198B
ENSG00000164128	-2.04109	0.000478972	0.00139411	19.4665	34.825	22.5575	5.52463	8.95669	4.16237	NPY1R
ENSG00000164136	1.27932	7.12132e-11	5.77643e-10	136.265	141.29	118.158	316.745	384.143	260.148	IL15
ENSG00000164176	1.85656	0.0030992	0.00750655	2.78093	8.955	5.37084	23.94	19.9038	17.6901	EDIL3
ENSG00000164199	1.11701	0.00557503	0.0127366	13.9046	21.89	19.335	37.7516	36.822	44.7455	ADGRV1
ENSG00000164220	-4.52905	5.43353e-39	3.03782e-37	266.042	178.105	352.327	11.0493	7.9615	15.6089	F2RL2
ENSG00000164236	-2.67493	2.69806e-31	1.05971e-29	482.955	297.505	462.966	69.0578	49.7594	75.9633	ANKRD33B
ENSG00000164253	-1.71375	6.59726e-28	2.08537e-26	927.903	727.345	870.076	283.597	227.898	258.067	WDR41
ENSG00000164284	-1.63573	1.66095e-17	2.61546e-16	696.159	485.56	842.147	218.223	231.879	200.834	GRPEL2
ENSG00000164292	1.10296	1.55846e-18	2.67762e-17	1023.38	1080.57	1166.55	2362.7	2124.73	2535.93	RHOBTB3
ENSG00000164300	-1.69623	2.42288e-36	1.17808e-34	3112.79	2817.84	3389	990.75	828.991	1056.2	SERINC5
ENSG00000164308	1.44693	3.03172e-17	4.65859e-16	162.221	183.08	216.982	543.255	444.849	542.149	ERAP2
ENSG00000164323	-1.41592	2.88716e-17	4.44043e-16	829.644	684.56	874.372	357.259	248.797	288.244	CFAP97
ENSG00000164342	1.91521	0.00680081	0.0151793	5.56186	3.98	3.2225	14.7323	10.9471	22.893	TLR3
ENSG00000164398	4.03604	1.02186e-07	5.63597e-07	0	1.99	4.29667	45.1178	28.8604	24.9742	ACSL6
ENSG00000164400	-4.1907	1.11481e-12	1.11312e-11	46.3488	57.71	77.3401	0	4.97594	5.20297	CSF2
ENSG00000164405	1.29409	1.12012e-17	1.78677e-16	324.442	292.53	367.365	711.756	843.919	857.449	UQCRQ
ENSG00000164411	2.20989	0.000184101	0.000583332	6.48883	3.98	7.51917	29.4647	37.8171	15.6089	GJB7
ENSG00000164418	5.14416	5.02566e-08	2.90728e-07	0	1.99	1.07417	35.9101	40.8027	29.1366	GRIK2
ENSG00000164430	-1.20965	1.05912e-08	6.67107e-08	292.924	200.99	250.281	125.225	101.509	94.694	CGAS
ENSG00000164465	1.38228	2.2895e-22	5.19802e-21	276.239	296.51	309.36	805.675	782.218	709.684	DCBLD1
ENSG00000164512	2.15902	2.44558e-05	9.10937e-05	16.6856	4.975	4.29667	40.5139	37.8171	39.5425	ANKRD55
ENSG00000164520	-1.32532	0.00114491	0.00306189	66.7423	29.85	56.9309	14.7323	23.8845	22.893	RAET1E
ENSG00000164543	-1.63336	9.857e-25	2.58694e-23	2076.43	1478.57	2243.94	664.797	618.012	585.854	STK17A
ENSG00000164597	-1.55403	4.2016e-26	1.21204e-24	698.013	778.09	805.626	282.677	241.831	251.824	COG5
ENSG00000164611	1.43728	0.00399046	0.00943576	167.783	83.58	302.915	464.069	507.546	528.621	PTTG1
ENSG00000164647	-2.88827	6.22345e-40	3.63331e-38	321.661	291.535	360.92	45.1178	49.7594	36.4208	STEAP1
ENSG00000164684	1.81463	3.48239e-32	1.41304e-30	216.912	283.575	247.059	945.632	885.717	796.054	ZNF704
ENSG00000164687	1.33005	5.61915e-07	2.77227e-06	75.0851	36.815	78.4142	142.72	168.187	167.535	FABP5
ENSG00000164764	1.39575	0.00156917	0.00407154	12.0507	24.875	10.7417	31.3062	51.7498	42.6643	SBSPON
ENSG00000164794	-1.27729	1.24671e-05	4.88107e-05	121.434	179.1	94.5267	60.7709	37.8171	64.5168	KCNV1
ENSG00000164823	-1.05981	1.0125e-10	8.07551e-10	1901.23	1563.14	2403.99	1056.12	813.068	944.858	OSGIN2
ENSG00000164877	2.00386	1.23573e-47	9.34361e-46	692.451	741.275	805.626	2853.47	3473.21	2651.43	MICALL2
ENSG00000164885	1.74968	8.02857e-20	1.53114e-18	95.4785	129.35	90.2301	360.021	325.426	374.613	CDK5
ENSG00000164904	1.15461	5.11981e-20	9.91832e-19	789.784	786.05	930.229	1866.4	1786.36	1924.06	ALDH7A1
ENSG00000164938	1.6909	2.5202e-10	1.93369e-09	40.787	84.575	41.8925	174.947	185.105	180.023	TP53INP1
ENSG00000164949	-1.59236	2.62668e-11	2.25422e-10	301.267	182.085	194.424	78.2655	66.6776	80.1257	GEM
ENSG00000164951	-1.32813	2.02879e-30	7.58653e-29	2848.6	3043.7	3135.49	1185.95	1147.45	1262.24	PDP1
ENSG00000164976	1.15189	2.91534e-11	2.48578e-10	589.557	406.955	659.539	1331.43	1058.88	1288.25	MYORG
ENSG00000165023	-1.41938	1.9331e-06	8.69035e-06	81.5739	118.405	96.6751	27.6231	36.822	46.8267	DIRAS2
ENSG00000165029	-1.17649	1.8809e-24	4.8329e-23	2180.25	2042.73	2154.78	928.137	963.342	930.29	ABCA1
ENSG00000165030	-1.63906	5.11593e-29	1.74226e-27	1486.87	1161.16	1309.41	461.306	374.191	434.968	NFIL3
ENSG00000165084	1.12925	0.000107629	0.000356905	37.079	34.825	63.3759	89.3148	107.48	97.8157	C8orf34
ENSG00000165092	1.69951	1.84115e-22	4.20233e-21	11982.1	8087.36	14243.5	35362.2	33346.8	42734	ALDH1A1
ENSG00000165118	-1.47426	5.28084e-06	2.20805e-05	85.2818	101.49	58.005	32.227	29.8556	26.0148	C9orf64
ENSG00000165125	-4.15414	3.32173e-69	5.13641e-67	641.468	1103.45	635.907	43.2762	46.7738	43.7049	TRPV6
ENSG00000165152	-1.12593	9.31503e-15	1.14366e-13	1478.53	1256.68	1497.39	701.628	541.382	696.157	TMEM246
ENSG00000165175	-3.22686	6.03382e-72	1.06767e-69	970.544	892.515	856.111	99.4433	70.6583	120.709	MID1IP1
ENSG00000165181	1.1922	0.0101266	0.0216265	8.34279	32.835	12.89	37.7516	37.8171	47.8673	C9orf84
ENSG00000165185	-1.29401	4.41838e-12	4.13506e-11	276.239	326.36	349.104	128.908	145.297	113.425	KIAA1958
ENSG00000165195	-1.41056	2.53066e-15	3.25854e-14	735.092	549.24	836.776	247.687	305.523	244.539	PIGA
ENSG00000165269	3.22974	1.84368e-24	4.74436e-23	11.1237	27.86	15.0383	140.878	193.066	171.698	AQP7
ENSG00000165272	-1.23351	7.91932e-05	0.000270341	64.8883	120.395	83.7851	35.9101	33.8364	44.7455	AQP3
ENSG00000165282	-1.13217	2.64337e-13	2.81282e-12	720.26	849.73	800.255	360.942	415.989	303.853	PIGO
ENSG00000165300	2.14948	6.15417e-19	1.1166e-17	57.4725	64.675	39.7442	187.837	262.73	270.554	SLITRK5
ENSG00000165376	2.83323	1.16102e-35	5.45966e-34	32.4442	42.785	46.1892	282.677	260.739	318.421	CLDN2
ENSG00000165434	1.19334	1.89892e-07	1.00348e-06	61.1804	61.69	67.6726	142.72	156.244	136.318	PGM2L1
ENSG00000165474	-2.14079	1.22585e-25	3.43166e-24	306.829	324.37	342.659	71.8201	57.7209	91.5722	GJB2
ENSG00000165521	-2.75031	4.96449e-25	1.33979e-23	331.857	304.47	351.253	65.3747	59.7113	20.8119	EML5
ENSG00000165548	1.3393	0.0018824	0.00478872	33.3711	13.93	11.8158	67.2163	41.7979	41.6237	TMEM63C
ENSG00000165650	-1.37052	3.60819e-17	5.52461e-16	1284.79	1601.95	1553.25	707.152	470.724	537.987	PDZD8
ENSG00000165661	-1.0866	5.97544e-15	7.49178e-14	1849.32	1579.06	1979.69	767.002	951.4	828.312	QSOX2
ENSG00000165678	-1.16124	7.62527e-19	1.3605e-17	5732.42	5411.8	5452.47	2699.7	2056.06	2664.96	GHITM
ENSG00000165695	1.75526	6.02484e-05	0.000209928	190.957	87.56	241.688	534.968	499.584	721.131	AK8
ENSG00000165716	1.30957	3.72934e-07	1.8919e-06	72.3041	91.54	41.8925	186.917	165.201	159.211	FAM69B
ENSG00000165732	-1.50179	7.49975e-25	1.99266e-23	3188.8	2713.36	3891.71	1247.64	1079.78	1130.08	DDX21
ENSG00000165757	1.46213	0.000216336	0.000676603	16.6856	20.895	21.4833	77.3448	38.8123	45.7861	JCAD
ENSG00000165799	-1.79867	1.91724e-13	2.06446e-12	207.643	319.395	194.424	83.7902	58.7161	64.5168	RNASE7
ENSG00000165813	-1.01994	1.53512e-12	1.51429e-11	619.22	627.845	660.613	329.636	328.412	282.001	CCDC186
ENSG00000165868	-1.06051	1.1551e-06	5.39017e-06	292.924	202.98	359.846	129.829	153.259	126.952	HSPA12A
ENSG00000165887	2.08337	2.14556e-09	1.47778e-08	15.7586	37.81	15.0383	104.968	101.509	84.288	ANKRD2
ENSG00000165905	1.4037	7.07814e-14	7.89917e-13	100.113	112.435	107.417	299.251	293.58	252.864	LARGE2
ENSG00000165929	-1.23648	3.76035e-20	7.3763e-19	840.767	936.295	935.6	378.437	373.195	399.588	TC2N
ENSG00000165996	-1.38397	0.000138379	0.000449155	56.5455	53.73	50.4859	24.8608	19.9038	16.6495	HACD1
ENSG00000165997	-1.42925	8.83215e-20	1.68065e-18	848.183	748.24	1014.01	337.923	341.349	289.285	ARL5B
ENSG00000166025	-1.37857	8.4426e-23	1.98234e-21	1967.97	1624.83	2007.62	812.12	671.752	669.101	AMOTL1
ENSG00000166046	-2.12307	7.27944e-40	4.2354e-38	563.602	628.84	581.125	144.561	139.326	122.79	TCP11L2
ENSG00000166068	-1.94535	4.65204e-37	2.34846e-35	1271.81	1240.76	1373.86	397.773	337.369	272.635	SPRED1
ENSG00000166123	-1.75166	3.82277e-38	2.06984e-36	1293.13	1426.83	1387.82	442.891	416.984	359.005	GPT2
ENSG00000166130	1.34727	1.2116e-14	1.4728e-13	293.851	208.95	294.322	712.677	569.247	746.105	IKBIP
ENSG00000166173	-1.51565	3.31253e-20	6.52022e-19	618.293	627.845	482.301	212.698	190.081	201.875	LARP6
ENSG00000166262	1.04822	0.0168055	0.0337408	12.9777	35.82	12.89	46.9593	34.8316	45.7861	FAM227B
ENSG00000166275	1.03756	7.93043e-09	5.08852e-08	134.412	155.22	145.013	267.024	297.561	327.787	BORCS7
ENSG00000166396	-4.09738	3.1048e-53	2.88058e-51	431.971	419.89	588.644	23.0193	15.923	45.7861	SERPINB7
ENSG00000166439	-1.13987	3.68704e-10	2.7854e-09	565.455	546.255	661.687	309.379	298.556	195.631	RNF169
ENSG00000166473	-2.27222	6.11384e-06	2.53045e-05	56.5455	84.575	19.335	12.8908	10.9471	9.36534	PKD1L2
ENSG00000166510	-1.15095	4.5585e-12	4.25691e-11	376.352	377.105	444.705	169.422	192.071	177.941	CCDC68
ENSG00000166535	-5.17301	4.40515e-08	2.57002e-07	31.5172	32.835	41.8925	1.84154	0	1.04059	A2ML1
ENSG00000166546	-1.40638	0.00102167	0.00277029	38.933	74.625	32.225	16.5739	23.8845	14.5683	BEAN1
ENSG00000166562	-1.53124	4.44378e-26	1.2776e-24	947.37	847.74	852.889	292.805	279.648	344.436	SEC11C
ENSG00000166598	-2.99693	1.21723e-140	2.61157e-137	52923.9	43231.8	51149.7	6441.71	5888.53	6121.81	HSP90B1
ENSG00000166704	1.17276	2.15141e-07	1.12891e-06	98.2595	132.335	71.9692	202.57	245.811	235.174	ZNF606
ENSG00000166743	4.64848	5.52658e-08	3.17464e-07	2.78093	0.995	0	34.9893	33.8364	30.1772	ACSM1
ENSG00000166750	-4.17881	1.65975e-65	2.24315e-63	399.527	547.25	407.109	23.94	24.8797	26.0148	SLFN5
ENSG00000166794	-1.22462	4.06798e-22	9.03271e-21	9488.53	7363.99	9128.28	3774.24	3538.89	3804.41	PPIB
ENSG00000166801	1.21108	6.63411e-22	1.45425e-20	841.694	931.32	890.485	1997.15	2265.05	1903.24	FAM111A
ENSG00000166813	1.96923	0.00259071	0.00639352	3.7079	2.985	8.59334	16.5739	24.8797	17.6901	KIF7
ENSG00000166839	1.05115	1.60473e-08	9.91849e-08	114.945	144.275	124.603	273.469	275.667	245.58	ANKDD1A
ENSG00000166840	1.81038	1.30476e-06	6.04286e-06	19.4665	33.83	9.66751	76.424	73.6439	71.8009	GLYATL1
ENSG00000166851	1.40979	0.0134323	0.0277139	270.677	105.47	452.225	779.893	636.92	783.567	PLK1
ENSG00000166897	1.61653	5.0789e-10	3.764e-09	50.9837	55.72	35.4475	172.184	129.374	135.277	ELFN2
ENSG00000166920	2.19179	7.18242e-30	2.5899e-28	76.939	115.42	100.972	415.268	414.993	507.809	C15orf48
ENSG00000166922	-4.56018	8.11959e-29	2.73264e-27	151.097	230.84	128.9	4.60386	11.9423	5.20297	SCG5
ENSG00000166959	4.96866	3.61168e-08	2.12662e-07	0	6.965	10.7417	178.63	180.129	189.388	MS4A8
ENSG00000166971	-1.11837	1.46508e-12	1.44771e-11	577.506	570.135	556.419	281.756	215.956	287.204	AKTIP
ENSG00000166986	-2.54739	5.20674e-84	1.51472e-81	5422.81	4460.58	5526.59	953.919	871.785	809.581	MARS
ENSG00000166997	1.50117	3.35276e-12	3.18465e-11	94.5516	60.695	79.4884	212.698	221.927	231.012	CNPY4
ENSG00000167004	-1.74721	1.77118e-52	1.60003e-50	12265.7	11102.2	11349.7	3739.25	3210.48	3391.29	PDIA3
ENSG00000167080	-4.53509	8.05397e-41	4.88475e-39	218.766	292.53	195.498	9.20771	10.9471	10.4059	B4GALNT2
ENSG00000167103	1.14792	6.55226e-05	0.000226877	62.1074	57.71	34.3734	87.4733	138.331	117.587	PIP5KL1
ENSG00000167123	1.41728	8.39271e-13	8.46746e-12	161.294	225.865	132.123	526.681	449.825	411.034	CERCAM
ENSG00000167183	2.96059	5.51824e-14	6.21082e-13	6.48883	19.9	9.66751	104.968	70.6583	104.059	PRR15L
ENSG00000167232	2.11012	2.98972e-22	6.74318e-21	61.1804	70.645	54.7825	222.827	284.624	299.691	ZNF91
ENSG00000167257	-1.15096	3.03304e-13	3.21155e-12	460.707	434.815	471.56	225.589	200.033	189.388	RNF214
ENSG00000167272	1.26988	3.36878e-16	4.72786e-15	204.862	218.9	215.908	532.206	547.353	462.023	POP5
ENSG00000167291	-1.08243	1.32886e-14	1.60737e-13	1442.37	1735.28	1355.6	780.814	698.622	660.777	TBC1D16
ENSG00000167306	-1.04463	1.95692e-11	1.69897e-10	1349.68	1199.97	1364.19	747.666	499.584	649.33	MYO5B
ENSG00000167476	-2.05096	4.01023e-08	2.35e-07	63.9614	84.575	60.1534	11.0493	22.8893	16.6495	JSRP1
ENSG00000167523	1.87884	8.79796e-18	1.42058e-16	56.5455	57.71	75.1917	259.657	210.98	223.728	SPATA33
ENSG00000167535	1.13497	2.22937e-10	1.71977e-09	268.823	369.145	222.353	606.788	665.781	618.112	CACNB3
ENSG00000167553	1.27218	1.36634e-12	1.35404e-11	1793.7	1212.9	2225.68	4742.89	3808.58	4083.29	TUBA1C
ENSG00000167555	2.2265	1.32278e-05	5.15302e-05	7.41581	8.955	5.37084	33.1478	38.8123	30.1772	ZNF528
ENSG00000167562	2.0219	1.02283e-05	4.07046e-05	10.1967	8.955	15.0383	34.0685	37.8171	66.598	ZNF701
ENSG00000167601	-2.52527	3.28013e-29	1.13508e-27	476.466	330.34	612.275	82.8694	91.5573	71.8009	AXL
ENSG00000167617	-3.39981	1.86936e-16	2.69854e-15	84.3548	99.5	76.2659	7.36617	4.97594	12.4871	CDC42EP5
ENSG00000167634	1.13112	7.81346e-05	0.000267045	34.2981	35.82	47.2634	89.3148	82.6006	84.288	NLRP7
ENSG00000167646	1.42439	1.30753e-11	1.15918e-10	100.113	141.29	88.0817	315.824	251.783	317.381	DNAAF3
ENSG00000167658	-1.72337	3.61434e-36	1.73286e-34	45994.7	51283.3	39280.2	15037.1	11804.9	14513.2	EEF2
ENSG00000167676	1.07307	0.0159278	0.0321857	23.1744	24.875	7.51917	31.3062	39.8075	46.8267	PLIN4
ENSG00000167702	1.20085	7.53456e-18	1.22697e-16	1232.88	1435.78	1177.29	2494.37	3227.39	3120.74	KIFC2
ENSG00000167705	1.36217	1.90337e-05	7.23576e-05	28.7363	42.785	25.78	64.454	90.5621	95.7346	RILP
ENSG00000167740	1.41084	3.26372e-10	2.47979e-09	91.7706	161.19	85.9334	287.281	311.494	302.813	CYB5D2
ENSG00000167755	1.65341	1.48301e-08	9.20593e-08	31.5172	35.82	30.0767	119.7	82.6006	104.059	KLK6
ENSG00000167766	1.38569	2.65657e-06	1.16438e-05	29.6632	33.83	40.8184	92.0771	103.5	75.9633	ZNF83
ENSG00000167767	-1.20728	3.06091e-16	4.32051e-15	1536.93	1833.78	1452.27	804.754	610.05	673.264	KRT80
ENSG00000167778	-1.15672	2.0232e-11	1.75473e-10	970.544	778.09	1058.05	512.869	343.34	401.669	SPRYD3
ENSG00000167807	1.51929	0.00892244	0.0193536	10.1967	8.955	3.2225	22.0985	21.8941	20.8119	AC011511.1
ENSG00000167815	1.17595	1.44367e-14	1.73604e-13	612.731	532.325	655.242	1441.01	1106.65	1519.27	PRDX2
ENSG00000167863	1.04912	3.5893e-18	6.01628e-17	1787.21	1540.26	1613.4	3143.51	3550.83	3531.77	ATP5PD
ENSG00000167880	2.22944	3.07274e-78	6.84941e-76	1488.72	1477.57	1684.29	6775.95	7197.2	7832.54	EVPL
ENSG00000167900	1.67005	0.00406361	0.00959377	718.407	216.91	935.6	2020.17	1761.48	2171.72	TK1
ENSG00000167962	-1.89952	2.0465e-61	2.34174e-59	2941.3	2779.03	2903.47	764.24	750.372	797.094	ZNF598
ENSG00000167964	2.79704	1.04986e-53	9.79332e-52	87.1358	80.595	64.45	504.583	543.373	571.286	RAB26
ENSG00000167971	2.00921	9.86104e-06	3.93616e-05	7.41581	10.945	11.8158	42.3555	37.8171	40.5831	CASKIN1
ENSG00000167995	-4.67952	8.42305e-31	3.24884e-29	170.564	209.945	148.235	4.60386	13.9326	2.08119	BEST1
ENSG00000167996	-1.02069	2.45092e-10	1.88306e-09	55571.3	61986.5	53769.6	33051.1	20309.8	31082.5	FTH1
ENSG00000168003	-1.39524	6.80688e-37	3.39632e-35	40328.1	37470.7	38627.1	15300.5	13552.5	15410.1	SLC3A2
ENSG00000168004	-2.87985	3.16932e-10	2.40914e-09	73.2311	55.72	45.115	6.4454	5.97113	11.4465	HRASLS5
ENSG00000168005	1.17331	3.75423e-13	3.95322e-12	191.884	171.14	215.908	431.842	439.873	432.887	SPINDOC
ENSG00000168062	-1.3346	0.00333081	0.00801598	41.7139	39.8	22.5575	11.97	14.9278	14.5683	BATF2
ENSG00000168070	-3.34289	8.99373e-05	0.00030298	23.1744	28.855	7.51917	1.84154	2.98556	1.04059	MAJIN
ENSG00000168077	3.51294	4.85473e-08	2.81509e-07	3.7079	1.99	3.2225	35.9101	31.846	34.3396	SCARA3
ENSG00000168078	1.54308	0.00309633	0.00750111	74.1581	36.815	129.974	240.321	180.129	280.96	PBK
ENSG00000168116	1.11847	0.00649106	0.014567	16.6856	18.905	16.1125	36.8308	31.846	43.7049	KIAA1586
ENSG00000168143	-1.37905	3.66908e-10	2.77306e-09	250.284	182.085	296.47	96.681	87.5765	95.7346	FAM83B
ENSG00000168172	1.10615	6.69888e-19	1.20904e-17	814.812	821.87	936.674	1737.5	1929.67	1870.99	HOOK3
ENSG00000168237	2.58524	7.53146e-42	4.78778e-40	94.5516	77.61	134.271	567.195	619.007	647.249	GLYCTK
ENSG00000168243	2.3572	9.78834e-32	3.90714e-30	92.6976	63.68	61.2275	380.278	354.287	385.019	GNG4
ENSG00000168268	1.75025	5.128e-37	2.58114e-35	792.565	659.685	841.073	2851.63	2516.83	2344.46	NT5DC2
ENSG00000168273	1.91412	7.05221e-20	1.34943e-18	79.72	66.665	94.5267	264.261	355.282	287.204	SMIM4
ENSG00000168477	-1.58378	0.00948511	0.0204115	28.7363	45.77	8.59334	4.60386	12.9374	10.4059	TNXB
ENSG00000168488	-1.08298	8.33282e-21	1.69661e-19	6702.96	6133.18	6524.49	3156.4	3219.43	2762.77	ATXN2L
ENSG00000168495	-1.40389	4.25533e-20	8.29982e-19	756.413	755.205	869.001	320.428	325.426	252.864	POLR3D
ENSG00000168496	1.54018	3.60062e-13	3.80315e-12	296.632	165.17	320.102	871.049	610.05	791.891	FEN1
ENSG00000168575	-2.47253	7.30176e-82	1.8989e-79	4633.03	4026.76	4264.44	865.525	774.256	687.832	SLC20A2
ENSG00000168615	-1.69149	5.46645e-30	1.9963e-28	7396.34	6906.29	7848.94	2709.83	1783.38	2364.23	ADAM9
ENSG00000168653	1.73427	3.87569e-43	2.55855e-41	622.001	547.25	636.981	1925.33	1966.49	2117.61	NDUFS5
ENSG00000168672	-1.28704	1.01316e-21	2.19292e-20	2146.88	2024.82	2373.91	950.236	771.271	960.467	FAM84B
ENSG00000168679	1.30842	3.95126e-08	2.31624e-07	55.6186	59.7	62.3017	123.383	155.249	161.292	SLC16A4
ENSG00000168743	3.76186	1.55033e-98	7.19184e-96	377.279	245.765	480.153	5049.51	4996.84	4906.4	NPNT
ENSG00000168765	1.47088	8.5553e-24	2.12201e-22	260.48	286.56	245.984	785.418	684.689	728.415	GSTM4
ENSG00000168772	2.08721	4.36247e-10	3.26121e-09	19.4665	28.855	13.9642	90.2356	79.615	95.7346	CXXC4
ENSG00000168778	1.32374	1.62076e-16	2.36554e-15	249.357	237.805	233.094	655.589	502.57	645.168	TCTN2
ENSG00000168852	2.11183	0.00163806	0.00423112	3.7079	9.95	1.07417	20.257	17.9134	26.0148	TPTE2P5
ENSG00000168916	1.69921	7.29229e-08	4.11727e-07	32.4442	35.82	17.1867	91.1563	102.504	85.3286	ZNF608
ENSG00000168944	-1.01353	1.20218e-07	6.55889e-07	551.551	358.2	605.83	251.371	259.744	239.336	CEP120
ENSG00000168961	2.16349	7.84497e-05	0.000268016	6.48883	8.955	5.37084	19.3362	34.8316	39.5425	LGALS9
ENSG00000168970	-1.16214	5.94842e-16	8.14184e-15	882.481	793.015	917.339	374.754	431.912	351.72	JMJD7-PLA2G4B
ENSG00000168993	-1.34422	9.04797e-06	3.63869e-05	91.7706	99.5	71.9692	42.3555	26.8701	34.3396	CPLX1
ENSG00000169018	-1.27037	4.09383e-23	9.78643e-22	2437.02	2434.76	2799.28	1171.22	971.303	1036.43	FEM1B
ENSG00000169026	1.0861	0.00757474	0.016709	17.6125	33.83	13.9642	48.8009	53.7401	36.4208	SLC49A3
ENSG00000169100	-1.26139	2.90385e-24	7.40589e-23	7713.37	8329.14	6818.82	3112.21	2954.71	3470.38	SLC25A6
ENSG00000169129	1.1269	1.13972e-14	1.38739e-13	1069.73	788.04	1035.5	2342.44	1947.58	2028.12	AFAP1L2
ENSG00000169136	1.3979	9.49869e-19	1.67388e-17	203.935	199	211.611	580.086	473.709	565.042	ATF5
ENSG00000169184	3.48696	3.98067e-24	1.00625e-22	10.1967	15.92	9.66751	152.848	119.423	129.034	MN1
ENSG00000169220	1.23501	1.94046e-07	1.02448e-06	60.2535	60.695	75.1917	142.72	136.341	182.104	RGS14
ENSG00000169239	-1.16683	1.28854e-06	5.96938e-06	139.046	117.41	137.493	51.5632	60.7065	63.4762	CA5B
ENSG00000169242	1.67678	3.00406e-33	1.28583e-31	752.705	934.305	679.948	2515.55	2402.38	2651.43	EFNA1
ENSG00000169247	-2.87814	4.29209e-24	1.08337e-22	150.17	153.23	158.977	23.0193	16.9182	22.893	SH3TC2
ENSG00000169251	-1.47295	3.23314e-26	9.35812e-25	1572.15	1505.43	1656.37	658.351	497.594	548.393	NMD3
ENSG00000169252	-4.97479	4.36795e-92	1.56191e-89	671.131	547.25	729.36	20.257	21.8941	19.7713	ADRB2
ENSG00000169258	1.04677	1.5229e-08	9.43309e-08	116.799	124.375	123.529	256.895	229.888	266.392	GPRIN1
ENSG00000169302	1.47311	1.03497e-17	1.66021e-16	223.401	170.145	204.092	507.345	643.887	508.85	STK32A
ENSG00000169314	-1.68339	0.000313483	0.000949968	26.8823	41.79	38.67	11.0493	13.9326	8.32474	C22orf15
ENSG00000169359	-1.3086	3.45093e-25	9.41681e-24	1734.37	1781.05	1684.29	729.251	625.973	744.024	SLC33A1
ENSG00000169403	-1.00023	2.28078e-08	1.37648e-07	571.017	431.83	668.132	259.657	265.715	310.097	PTAFR
ENSG00000169429	-2.33666	2.5854e-09	1.76515e-08	11196.9	5782.94	15856.9	2227.35	1926.68	2346.54	CXCL8
ENSG00000169436	2.00322	0.000322016	0.000973264	4.63488	8.955	8.59334	43.2762	20.8989	23.9336	COL22A1
ENSG00000169446	-1.68414	2.85109e-19	5.24502e-18	729.53	681.575	742.25	287.281	157.24	224.768	MMGT1
ENSG00000169469	2.38565	3.43754e-06	1.48358e-05	78.793	26.865	100.972	402.377	336.373	340.274	SPRR1B
ENSG00000169474	-1.78489	2.65153e-05	9.81895e-05	35.2251	42.785	75.1917	13.8116	14.9278	15.6089	SPRR1A
ENSG00000169504	-2.5827	4.5219e-44	3.09219e-42	1557.32	1083.55	1750.89	289.122	204.014	239.336	CLIC4
ENSG00000169562	2.03213	3.02567e-22	6.81529e-21	94.5516	128.355	76.2659	429.079	336.373	459.942	GJB1
ENSG00000169604	1.85385	1.47659e-21	3.16012e-20	119.58	148.255	163.273	648.223	455.796	450.577	ANTXR1
ENSG00000169605	4.9054	2.11748e-35	9.84943e-34	6.48883	6.965	5.37084	183.233	177.143	206.037	GKN1
ENSG00000169683	1.47423	6.2561e-25	1.66998e-23	382.841	402.975	324.399	941.028	1082.76	1063.49	LRRC45
ENSG00000169689	1.65034	8.05906e-34	3.54681e-32	439.387	358.2	439.335	1292.76	1254.93	1335.08	CENPX
ENSG00000169692	1.07669	2.49415e-15	3.21393e-14	904.729	770.13	842.147	1764.2	1561.45	1984.41	AGPAT2
ENSG00000169740	1.09988	0.0208047	0.0406386	6.48883	32.835	16.1125	46.0386	35.8268	36.4208	ZNF32
ENSG00000169750	1.90118	8.72081e-10	6.29454e-09	26.8823	39.8	32.225	81.9486	127.384	160.251	RAC3
ENSG00000169752	1.01297	0.0163896	0.0329867	14.8316	15.92	22.5575	38.6724	27.8653	40.5831	NRG4
ENSG00000169826	-2.7873	2.99879e-52	2.69483e-50	602.535	487.55	567.16	90.2356	79.615	69.7197	CSGALNACT2
ENSG00000169851	1.5158	1.28419e-18	2.21527e-17	125.142	133.33	142.864	380.278	353.292	413.115	PCDH7
ENSG00000169926	-3.04206	4.07177e-46	2.93646e-44	441.241	455.71	369.514	55.2463	61.7016	36.4208	KLF13
ENSG00000169946	-1.6215	5.19207e-10	3.84289e-09	145.535	166.165	174.015	52.484	70.6583	34.3396	ZFPM2
ENSG00000169991	-1.86712	2.07882e-37	1.06829e-35	2030.08	1531.3	1941.02	554.304	472.714	480.754	IFFO2
ENSG00000170043	1.26827	1.12104e-18	1.95148e-17	471.831	550.235	413.554	1159.25	1078.78	1221.66	TRAPPC1
ENSG00000170089	1.45797	8.82606e-11	7.09558e-10	115.872	75.62	138.568	244.004	335.378	326.746	AC106795.1
ENSG00000170099	3.88538	2.68208e-14	3.14233e-13	1.85395	2.985	10.7417	68.1371	59.7113	95.7346	SERPINA6
ENSG00000170113	-1.26099	1.03639e-17	1.66093e-16	820.374	867.64	775.549	362.784	372.2	292.407	NIPA1
ENSG00000170122	1.70445	0.0015316	0.0039855	5.56186	9.95	8.59334	31.3062	23.8845	22.893	FOXD4
ENSG00000170175	1.31652	1.85316e-09	1.28933e-08	77.866	66.665	62.3017	172.184	168.187	175.86	CHRNB1
ENSG00000170190	-1.77175	8.8934e-51	7.41001e-49	5572.98	4840.67	5154.93	1526.64	1614.19	1418.33	SLC16A5
[truncated: 1,935 more rows]
