# Supplementary material for: ZNF217 promotes ovarian cancer progression by impacting multiple pivotal steps in the metastatic process
Source: NPJ Precis Oncol. 2025 Dec 4;9:392. doi: 10.1038/s41698-025-01153-8 (PMC12678582; doi:10.1038/s41698-025-01153-8)
Supplement: Supplementary file 3 — Table S2. [file 41698_2025_1153_MOESM3_ESM.xlsx]

## Sheet: Sheet1
ID	log2FoldChange	pvalue	padj	TYK-Nu - I	TYK-Nu - II	TYK-Nu - III	TYK-Nu-ZNF217 - I	TYK-Nu-ZNF217 - II	TYK-Nu-ZNF217 - III	Gene.name
ENSG00000000003	-4.17785	1.65846e-35	1.89016e-33	165.56	184.716	170.832	9.54104	11.226	8.16539	TSPAN6
ENSG00000000419	-0.498766	2.43244e-07	1.7616e-06	1528.25	1538.98	1413.05	1047.39	1031.77	1091.44	DPM1
ENSG00000000457	-0.0262402	0.848059	0.899305	295.853	322.768	295.265	298.953	290.855	307.563	SCYL3
ENSG00000000460	0.227028	0.0897328	0.163278	450.636	547.344	435.515	595.785	528.642	554.339	C1orf112
ENSG00000001036	-0.340727	0.000601887	0.00213685	1391.09	1328.01	1339.24	1029.37	1145.05	1030.65	FUCA2
ENSG00000001084	0.617543	2.8599e-06	1.6819e-05	565.255	586.232	489.296	808.868	758.264	949.907	GCLC
ENSG00000001167	0.397192	0.000511952	0.00185241	956.133	1063.58	940.629	1277.44	1436.93	1185.8	NFYA
ENSG00000001460	-1.90253	1.77504e-25	1.0265e-23	318.384	286.797	362.754	93.2902	76.5408	88.9121	STPG1
ENSG00000001461	-1.8726	8.32794e-32	7.51632e-30	711.222	698.034	727.617	160.077	177.575	244.055	NIPAL3
ENSG00000001497	0.240419	0.0381926	0.0801101	1620.33	1575.92	1592.32	1994.08	2063.54	1601.32	LAS1L
ENSG00000001617	-1.05331	0.0962241	0.172774	14.6947	11.6663	14.7632	7.42081	5.10272	7.25813	SEMA3F
ENSG00000001629	-0.458068	1.30624e-05	6.80987e-05	1947.53	1653.7	1931.87	1286.98	1347.12	1392.65	ANKIB1
ENSG00000001630	-0.809923	3.52824e-05	0.000167294	789.593	463.736	716.017	431.467	387.807	304.841	CYP51A1
ENSG00000001631	-0.506695	4.57325e-06	2.58252e-05	1326.44	1199.68	1306.55	831.13	876.647	988.013	KRIT1
ENSG00000002016	-0.0711149	0.635177	0.741119	262.545	286.797	314.246	297.892	270.444	254.034	RAD52
ENSG00000002079	-0.848301	0.159906	0.261114	276.26	80.6919	300.537	82.689	123.486	158.772	MYH16
ENSG00000002330	-0.512986	0.000709868	0.00246857	431.043	417.07	400.716	249.127	281.67	342.946	BAD
ENSG00000002549	0.371588	0.00149018	0.0047621	1534.12	1371.76	1203.2	1739.65	1905.36	1673	LAP3
ENSG00000002586	-1.40652	1.19947e-25	7.12111e-24	4024.38	2883.52	4008.22	1350.59	1447.13	1320.07	CD99
ENSG00000002822	0.0880472	0.436459	0.565126	1304.89	1269.68	1268.58	1408.89	1493.06	1184.89	MAD1L1
ENSG00000002834	-0.20416	0.0500804	0.100858	5448.78	6395.08	5309.49	4979.36	5257.84	4654.27	LASP1
ENSG00000002919	0.222821	0.0854923	0.156933	410.471	358.739	387.008	443.128	424.546	480.851	SNX11
ENSG00000003056	-0.00114951	0.99	0.994011	2570.59	2304.1	2324.15	2337.55	2399.3	2455.97	M6PR
ENSG00000003137	0.347704	0.626136	0.734063	5.87787	18.4716	8.43613	27.563	8.16435	6.35086	CYP26B1
ENSG00000003147	-1.24173	1.04131e-10	1.24495e-09	490.802	540.539	574.712	154.777	238.807	283.974	ICA1
ENSG00000003249	-0.0706427	0.692394	0.785344	749.428	505.54	713.908	627.588	747.038	500.811	DBNDD1
ENSG00000003393	-0.833603	4.65021e-14	8.98619e-13	2219.87	1830.64	2225.03	1167.19	1134.84	1218.46	ALS2
ENSG00000003400	-1.49173	3.16238e-14	6.21881e-13	376.183	254.714	378.571	107.072	122.465	128.832	CASP10
ENSG00000003402	-0.278351	0.00348497	0.0100686	5597.69	5042.76	5266.26	4351.77	4707.77	4057.29	CFLAR
ENSG00000003436	-0.673687	1.74679e-07	1.2914e-06	2934.03	3618.5	2911.52	1775.69	1877.8	2278.14	TFPI
ENSG00000003509	-0.128956	0.467085	0.593077	311.527	227.493	298.428	247.007	295.958	223.187	NDUFAF7
ENSG00000003756	-0.0265138	0.789485	0.858248	2015.13	1991.05	1796.9	1892.31	1787.99	2016.85	RBM5
ENSG00000003987	0.631497	0.0131714	0.032433	65.6362	74.8588	59.0529	90.1098	88.7873	129.739	MTMR7
ENSG00000003989	0.806795	3.27226e-06	1.91002e-05	235.115	159.439	233.048	356.199	390.868	350.205	SLC7A2
ENSG00000004059	-0.899569	1.03639e-18	3.24944e-17	2291.39	2198.13	2492.88	1153.41	1306.3	1281.97	ARF5
ENSG00000004139	-1.33119	1.37379e-09	1.41868e-08	300.751	196.383	350.1	118.733	107.157	110.686	SARM1
ENSG00000004142	-0.0431796	0.675282	0.771822	3117.23	3044.91	2974.79	2903.66	3295.34	2670.08	POLDIP2
ENSG00000004399	-0.623414	3.70602e-11	4.71604e-10	4090.01	3959.74	4331.95	2692.69	2487.06	2856.07	PLXND1
ENSG00000004455	-0.0636592	0.460805	0.587492	3506.15	3425.03	3440.89	3278.94	3496.38	3150.03	AK2
ENSG00000004478	0.735384	5.19873e-13	8.61708e-12	3329.81	2840.75	3119.26	5254.99	5476.24	4735.93	FKBP4
ENSG00000004487	0.155631	0.206439	0.319902	2862.52	2187.43	2801.85	2861.25	3166.75	2718.17	KDM1A
ENSG00000004534	-0.0944874	0.335879	0.46555	1463.59	1358.15	1496.36	1348.47	1412.43	1283.78	RBM6
ENSG00000004660	-0.197065	0.298786	0.425196	164.58	150.69	185.595	157.957	155.123	124.295	CAMKK1
ENSG00000004700	-0.305892	0.000445339	0.00163228	2275.71	2396.45	2327.32	1828.7	1892.09	1940.64	RECQL
ENSG00000004766	-0.417692	0.000513391	0.00185601	756.285	741.783	680.163	523.697	508.231	597.888	VPS50
ENSG00000004777	0.299641	0.0460281	0.093921	280.178	264.436	276.283	373.161	349.026	289.418	ARHGAP33
ENSG00000004779	0.128378	0.202245	0.314778	1061.93	1034.41	1065.06	1150.23	1225.67	1080.55	NDUFAB1
ENSG00000004838	1.42564	4.06861e-06	2.32275e-05	31.3486	27.2214	25.3084	89.0497	62.2532	74.3958	ZMYND10
ENSG00000004864	-0.0990872	0.315882	0.444261	2214.98	2163.13	2009.91	1999.38	2123.75	1842.66	SLC25A13
ENSG00000004866	-0.608554	0.000158709	0.00064416	531.947	396.654	494.568	262.909	344.944	324.801	ST7
ENSG00000004897	-0.0257963	0.787073	0.856282	3131.92	2841.72	3098.17	2755.24	3016.73	3137.33	CDC27
ENSG00000004961	0.127045	0.30619	0.433323	574.072	596.926	508.277	631.829	643.963	559.783	HCCS
ENSG00000004975	-0.0673647	0.485925	0.611577	1280.4	1162.74	1247.49	1189.45	1180.77	1152.23	DVL2
ENSG00000005001	0.748286	0.250799	0.371747	2.93893	10.6941	11.5997	10.6012	14.2876	17.2381	PRSS22
ENSG00000005007	0.52089	1.10559e-06	6.98611e-06	3044.73	3394.89	2723.82	4464.15	4108.71	4576.25	UPF1
ENSG00000005020	-1.30243	8.88134e-17	2.24754e-15	988.461	1002.33	1066.12	332.876	382.704	521.678	SKAP2
ENSG00000005022	-0.0946778	0.31227	0.440012	6293.23	5648.44	6239.58	5627.09	6066.11	5333.82	SLC25A5
ENSG00000005059	-0.474247	0.00113447	0.00373626	564.275	499.707	515.659	410.265	415.361	313.007	MCUB
ENSG00000005073	0.188006	0.401832	0.532887	111.679	87.4973	124.433	134.635	132.671	101.614	HOXA11
ENSG00000005075	-0.238407	0.0353697	0.0751173	723.957	768.032	681.218	579.883	640.901	621.477	POLR2J
ENSG00000005100	0.637211	3.4168e-12	5.05686e-11	1478.28	1577.87	1433.09	2394.8	2321.74	2267.26	DHX33
ENSG00000005156	0.17632	0.18246	0.290086	439.86	421.931	491.405	475.992	566.402	486.295	LIG3
ENSG00000005175	0.151474	0.150737	0.248678	712.201	721.366	673.836	772.824	760.305	807.467	RPAP3
ENSG00000005189	0.454721	0.120898	0.207939	99.9237	268.325	140.251	200.362	205.129	291.232	REXO5
ENSG00000005194	0.227277	0.0183932	0.0429284	1741.81	1648.84	1594.43	1844.6	2071.7	1919.77	CIAPIN1
ENSG00000005206	0.207318	0.0243823	0.0545345	1387.18	1479.68	1521.67	1680.28	1672.67	1712.92	SPPL2B
ENSG00000005238	-0.924218	1.01477e-13	1.88851e-12	764.123	942.054	881.576	456.91	432.711	473.593	FAM214B
ENSG00000005249	0.176989	0.138075	0.231768	520.191	532.761	550.458	559.741	659.271	593.352	PRKAR2B
ENSG00000005302	0.463679	0.000558928	0.00200209	418.308	353.878	411.262	547.02	591.915	493.553	MSL3
ENSG00000005339	0.514914	1.13222e-06	7.14283e-06	1688.91	1959.94	1743.12	2711.78	2342.15	2651.03	CREBBP
ENSG00000005436	0.668531	5.90031e-09	5.56325e-08	483.944	454.986	484.023	795.087	763.367	704.038	GCFC2
ENSG00000005448	-0.622338	1.02237e-06	6.50238e-06	1041.36	818.586	1048.19	610.626	632.737	645.066	WDR54
ENSG00000005469	-0.461735	0.00559709	0.0153026	281.158	230.41	226.721	171.739	174.513	189.619	CROT
ENSG00000005483	-1.02433	1.72358e-11	2.29624e-10	3120.17	2220.49	3574.81	1501.12	1398.14	1483.38	KMT2E
ENSG00000005486	0.0652403	0.6311	0.738348	1392.07	1803.42	1442.58	1686.64	1383.86	1781.87	RHBDD2
ENSG00000005700	0.109747	0.36621	0.496915	731.794	693.173	781.397	759.043	729.689	890.028	IBTK
ENSG00000005801	0.546155	2.33022e-05	0.000114379	322.303	298.463	324.791	454.789	487.82	438.209	ZNF195
ENSG00000005810	0.0903655	0.358948	0.489443	1414.61	1445.65	1481.6	1581.69	1418.56	1621.28	MYCBP2
ENSG00000005812	-0.00745791	0.946799	0.965624	799.39	812.753	714.962	773.884	811.332	731.256	FBXL3
ENSG00000005882	-0.135886	0.484182	0.60983	156.743	146.801	187.704	128.274	147.979	169.659	PDK2
ENSG00000005884	-1.95602	1.55246e-40	2.22386e-38	936.54	717.478	894.23	233.225	225.54	198.691	ITGA3
ENSG00000005889	0.160679	0.169551	0.273998	577.01	541.511	503.004	601.085	583.751	627.828	ZFX
ENSG00000005893	-0.490299	9.29097e-08	7.1959e-07	2354.09	2632.7	2573.02	1815.98	1810.44	1755.56	LAMP2
ENSG00000005961	-0.174821	0.768145	0.842262	31.3486	6.80534	21.0903	11.6613	13.2671	27.218	ITGA2B
ENSG00000006007	-0.240211	0.0356124	0.0755299	811.145	802.058	772.961	632.889	642.943	743.051	GDE1
ENSG00000006015	-0.382437	0.00634646	0.0170792	566.234	555.122	651.691	466.451	506.19	388.31	REX1BD
ENSG00000006016	0.377177	0.130262	0.22079	72.4937	69.9978	60.1075	79.5087	105.116	78.9321	CRLF1
ENSG00000006025	-0.75438	3.83643e-07	2.66824e-06	534.886	715.533	598.965	407.084	358.211	332.059	OSBPL7
ENSG00000006062	0.798393	0.0452407	0.0925077	238.054	496.79	254.139	669.993	629.675	420.971	MAP3K14
ENSG00000006118	0.020656	0.89051	0.929068	2463.81	1607.03	2325.21	1977.12	2206.42	2303.55	TMEM132A
ENSG00000006125	-0.151925	0.0723738	0.136809	5746.59	5474.41	5806.17	5232.73	5257.84	4835.73	AP2B1
ENSG00000006194	0.609216	1.62318e-09	1.65866e-08	742.57	779.698	769.797	1224.43	1153.21	1119.57	ZNF263
ENSG00000006282	-0.410024	0.000112373	0.000472137	2298.25	2165.07	2377.94	1734.35	1877.8	1537.82	SPATA20
ENSG00000006327	0.710592	0.0449865	0.0921177	1686.95	3242.26	1625.01	3764.47	3690.29	3271.6	TNFRSF12A
ENSG00000006451	0.63238	1.78439e-08	1.5565e-07	2449.11	2304.1	2234.52	3323.46	3358.61	4148.02	RALA
ENSG00000006453	-0.16085	0.314192	0.442442	693.588	589.148	717.071	607.446	713.36	469.056	BAIAP2L1
ENSG00000006459	0.370267	0.0349219	0.0743584	217.481	342.212	281.556	395.423	344.944	347.483	KDM7A
ENSG00000006468	-1.95585	2.89297e-51	7.05795e-49	1506.69	1218.16	1531.16	336.057	374.54	385.588	ETV1
ENSG00000006530	-0.0418008	0.668696	0.766595	1251.99	1215.24	1234.84	1150.23	1277.72	1168.56	AGK
ENSG00000006576	0.240321	0.0393631	0.0821129	734.733	768.032	674.891	928.661	782.757	861.903	PHTF2
ENSG00000006607	0.863417	9.85754e-15	2.02255e-13	622.074	609.564	528.313	1063.3	1097.08	1043.36	FARP2
ENSG00000006625	0.000133831	0.999054	0.999118	916.947	926.499	809.869	875.655	950.126	829.241	GGCT
ENSG00000006634	0.0558995	0.595786	0.709581	1054.1	1042.19	984.919	1020.89	1160.36	1022.49	DBF4
ENSG00000006638	-0.478363	0.0209121	0.047863	259.606	191.522	332.173	208.843	183.698	169.659	TBXA2R
ENSG00000006652	0.587742	1.11531e-09	1.17032e-08	2018.07	2218.54	1893.91	3165.5	3068.77	2981.28	IFRD1
ENSG00000006695	0.781898	5.87343e-07	3.92585e-06	294.873	330.545	248.866	566.102	502.107	437.302	COX10
ENSG00000006704	-0.473588	0.000336855	0.00126678	1203	982.886	1290.73	801.447	925.633	776.62	GTF2IRD1
ENSG00000006712	-0.222381	0.0276497	0.0609348	1011.97	971.22	1055.57	853.393	851.133	899.1	PAF1
ENSG00000006715	-0.680233	2.79581e-12	4.19344e-11	2185.59	2087.3	2178.63	1338.93	1246.08	1439.83	VPS41
ENSG00000006744	0.240631	0.0292498	0.0640093	2190.48	2348.82	1906.57	2557	2708.52	2352.54	ELAC2
ENSG00000006756	-0.241037	0.149628	0.247161	448.677	456.93	378.571	336.057	303.101	446.375	ARSD
ENSG00000006831	0.181437	0.0572353	0.112667	1813.32	1624.53	1796.9	1961.21	1912.5	2061.31	ADIPOR2
ENSG00000006837	-0.40577	0.195	0.305942	61.7176	63.1925	41.1262	47.7052	41.8423	36.2906	CDKL3
ENSG00000007047	0.0837162	0.480345	0.606217	914.988	916.777	1069.28	976.366	964.414	1131.36	MARK4
ENSG00000007080	0.241273	0.0254108	0.0565755	1465.55	1546.76	1455.23	1746.01	1952.3	1584.09	CCDC124
ENSG00000007168	0.299301	0.000328929	0.00123966	2462.83	2321.59	2381.1	2950.3	2943.25	2924.12	PAFAH1B1
ENSG00000007202	-0.307475	6.10702e-05	0.000273302	6194.29	6222.03	6132.01	4986.78	5068.02	4933.71	KIAA0100
ENSG00000007255	-0.492706	0.00156551	0.00497028	314.466	288.741	353.263	252.307	216.355	211.393	TRAPPC6A
ENSG00000007341	0.0642179	0.607783	0.719478	496.68	583.315	494.568	562.921	566.402	518.049	ST7L
ENSG00000007372	-0.926165	4.33309e-07	2.95962e-06	412.43	302.352	447.115	175.979	202.068	232.26	PAX6
ENSG00000007376	0.306518	0.0156748	0.037486	912.049	870.112	758.198	1098.28	1134.84	910.895	RPUSD1
ENSG00000007384	-0.0970601	0.389536	0.520948	1013.93	1165.66	1053.46	1095.1	1000.13	929.04	RHBDF1
ENSG00000007392	-0.0293438	0.766237	0.840879	1119.73	1103.44	1201.09	1111	1081.78	1161.3	LUC7L
ENSG00000007520	-0.404363	0.00202823	0.00622475	818.983	996.497	808.814	694.376	702.134	587.908	TSR3
ENSG00000007541	-0.261371	0.0202625	0.0465673	916.947	876.917	900.557	679.534	819.497	748.494	PIGQ
ENSG00000007545	0.0139386	0.892987	0.930906	757.265	743.727	775.07	789.786	738.874	769.361	CRAMP1
ENSG00000007866	-0.110592	0.660294	0.760312	122.456	74.8588	143.414	104.951	103.075	107.057	TEAD3
ENSG00000007923	0.462838	2.95445e-07	2.09876e-06	1561.55	1635.23	1481.6	2154.15	2139.06	2155.66	DNAJC11
ENSG00000007944	-1.47438	5.05462e-26	3.07093e-24	822.901	675.673	841.504	286.231	253.095	302.12	MYLIP
ENSG00000007968	0.873345	8.58985e-10	9.14883e-09	472.189	558.038	402.825	961.525	862.359	803.838	E2F2
ENSG00000008018	0.228175	0.0217708	0.0495093	1343.09	1356.21	1187.39	1484.16	1536.94	1532.37	PSMB1
ENSG00000008083	0.623834	2.4024e-06	1.43391e-05	322.303	286.797	320.573	503.555	486.799	442.746	JARID2
ENSG00000008086	-0.371817	0.127064	0.216301	125.394	88.4695	150.796	101.771	81.6435	97.9847	CDKL5
ENSG00000008128	0.18849	0.157106	0.257322	456.514	515.262	442.897	549.14	476.594	586.094	CDK11A
ENSG00000008130	0.26218	0.00293581	0.00864901	1995.54	1941.47	1909.73	2235.78	2420.73	2355.26	NADK
ENSG00000008256	0.145749	0.332623	0.462432	736.692	522.067	760.307	743.141	788.88	701.317	CYTH3
ENSG00000008277	0.044477	0.721794	0.807082	594.644	488.04	529.367	545.959	580.689	536.194	ADAM22
ENSG00000008282	-0.185334	0.0673209	0.129054	2183.63	2330.34	1949.8	1827.64	1925.77	1931.57	SYPL1
ENSG00000008283	1.78255	0.000206946	0.000818455	6.85751	12.6385	9.49065	41.3445	29.5958	29.0325	CYB561
ENSG00000008294	0.187586	0.142581	0.23767	4287.9	5924.54	4656.75	6011.91	5182.32	5740.27	SPAG9
ENSG00000008300	0.00323354	0.975663	0.984744	1919.12	2042.58	1859.11	1891.25	1783.91	2157.48	CELSR3
ENSG00000008311	-1.79146	1.49096e-14	3.01552e-13	310.547	199.299	308.973	59.3665	85.7257	90.7266	AASS
ENSG00000008323	-0.402855	0.41908	0.549229	28.4097	20.416	21.0903	19.0821	8.16435	25.4034	PLEKHG6
ENSG00000008324	-0.352013	0.0175607	0.0413252	374.224	300.407	321.628	249.127	266.362	264.922	SS18L2
ENSG00000008382	-0.426344	0.0082471	0.0215191	249.809	248.881	250.975	162.198	188.801	205.949	MPND
ENSG00000008394	-0.22176	0.0516276	0.103454	1113.86	1004.27	1070.33	808.868	962.373	961.702	MGST1
ENSG00000008405	0.193787	0.0533504	0.106415	1067.81	1021.77	956.447	1184.15	1179.75	1121.38	CRY1
ENSG00000008438	-0.114977	0.8526	0.902664	12.7354	5.83315	18.9813	11.6613	9.18489	13.609	PGLYRP1
ENSG00000008441	1.41594	6.18885e-10	6.71527e-09	155.763	104.025	158.178	422.986	436.793	255.849	NFIX
ENSG00000008513	0.317531	0.0651789	0.125724	222.379	301.38	263.629	334.996	274.526	371.072	ST3GAL1
ENSG00000008516	0.474017	0.112264	0.195985	43.1043	52.4984	33.7445	61.4867	64.2943	54.436	MMP25
ENSG00000008517	-1.37615	0.0186386	0.0433974	20.5725	62.2203	17.9268	6.36069	12.2465	19.9598	IL32
ENSG00000008710	0.510563	2.50901e-09	2.49845e-08	2420.7	2317.71	2410.63	3537.6	3273.9	3373.21	PKD1
ENSG00000008735	0.87205	0.01337	0.0328341	30.369	31.1101	22.1449	59.3665	36.7396	57.1577	MAPK8IP2
ENSG00000008838	-0.361855	0.000561571	0.00201017	1661.48	1574.95	1591.27	1262.6	1362.43	1133.18	MED24
ENSG00000008853	-0.385573	0.000550453	0.0019749	1420.48	1640.09	1313.93	1112.06	1127.7	1109.59	RHOBTB2
ENSG00000008869	-0.525362	4.26963e-07	2.92737e-06	948.296	962.47	1007.06	685.895	643.963	696.78	HEATR5B
ENSG00000008952	0.100578	0.338552	0.46834	1785.89	2007.58	1857	1945.31	1888.01	2223.71	SEC62
ENSG00000008988	-0.0221056	0.7844	0.854803	14590.8	14703.4	14941.4	14433.5	15292.8	13837.6	RPS20
ENSG00000009307	0.275278	0.000354794	0.00132625	15897.7	16722.7	16026.5	19583.5	20158.8	19132.4	CSDE1
ENSG00000009335	0.139822	0.158392	0.258994	3756.94	4236.81	3471.47	4175.79	4206.68	4250.54	UBE3C
ENSG00000009413	-0.467014	0.00421416	0.0119181	250.789	242.076	227.776	192.941	171.451	157.864	REV3L
ENSG00000009724	-0.894162	0.0364165	0.0769116	64.6565	23.3326	72.7617	24.3827	24.493	37.1979	MASP2
ENSG00000009780	0.180028	0.274668	0.39881	182.214	174.022	201.413	214.143	224.52	193.248	FAM76A
ENSG00000009790	-0.831526	0.0784155	0.146264	24.4911	64.1647	22.1449	21.2023	19.3903	21.7744	TRAF3IP3
ENSG00000009830	0.42812	0.000121497	0.000507507	563.295	564.844	555.73	808.868	742.956	714.926	POMT2
ENSG00000009844	-0.0325758	0.798919	0.864531	539.784	590.121	477.696	517.336	501.087	553.432	VTA1
ENSG00000009954	0.378491	3.00284e-06	1.76132e-05	6391.2	6512.71	6032.89	8400.35	8002.08	8216.2	BAZ1B
ENSG00000010017	0.0475056	0.668905	0.766754	897.354	890.528	845.722	842.792	879.709	997.992	RANBP9
ENSG00000010072	0.190578	0.127337	0.216654	454.555	466.652	399.662	491.894	525.58	490.831	SPRTN
ENSG00000010165	0.171075	0.0848949	0.156057	1913.25	1921.05	1754.72	2145.67	2216.62	1932.48	METTL13
ENSG00000010219	-0.165269	0.255346	0.376662	262.545	264.436	291.047	234.285	246.972	247.684	DYRK4
ENSG00000010244	0.0771171	0.335033	0.464542	4395.66	4399.17	4239.16	4709.03	4509.78	4531.79	ZNF207
ENSG00000010256	0.0390802	0.726063	0.810462	2732.23	2441.17	2755.45	2737.22	3011.62	2398.81	UQCRC1
ENSG00000010270	-0.674328	6.09972e-10	6.64163e-09	1484.16	1356.21	1432.03	832.191	986.866	858.274	STARD3NL
ENSG00000010278	-1.17928	2.30761e-22	9.95332e-21	8666.91	8960.69	8359.15	3547.15	4564.89	3364.14	CD9
ENSG00000010292	0.377796	1.95203e-06	1.18421e-05	4967.78	4738.46	4766.42	6130.65	6264.1	6409.83	NCAPD2
ENSG00000010295	-0.881718	0.158317	0.258934	16.654	9.72192	15.8178	6.36069	10.2054	6.35086	IFFO1
ENSG00000010310	-1.46644	0.00351063	0.010134	49.9619	21.3882	51.6713	20.1422	18.3698	6.35086	GIPR
ENSG00000010318	0.556133	0.00278477	0.00825388	136.171	109.858	131.815	194.001	194.924	166.937	PHF7
ENSG00000010322	-0.057282	0.561943	0.679747	2122.89	1992.99	2342.08	2043.9	2145.18	2016.85	NISCH
ENSG00000010327	-2.71308	1.13813e-139	2.22134e-136	1947.53	1946.33	1893.91	305.313	307.184	271.272	STAB1
ENSG00000010361	-0.247567	0.0515929	0.103398	855.229	733.033	816.196	586.244	708.257	729.442	FUZ
ENSG00000010404	-0.177098	0.20033	0.312357	856.209	846.779	990.191	714.518	722.545	942.649	IDS
ENSG00000010539	0.108944	0.503611	0.627216	336.998	387.905	332.173	359.379	320.451	459.077	ZNF200
ENSG00000010626	-0.41101	0.15177	0.250079	68.5751	82.6363	65.38	47.7052	43.8834	70.7667	LRRC23
ENSG00000010671	1.90039	5.12881e-09	4.89494e-08	18.6132	20.416	21.0903	81.6289	78.5819	64.4159	BTK
ENSG00000010704	-1.36063	8.4972e-10	9.05633e-09	238.054	184.716	227.776	66.7873	76.5408	108.872	HFE
ENSG00000010803	-0.0422981	0.717475	0.803996	797.43	731.088	747.652	766.463	785.819	659.582	SCMH1
ENSG00000010810	-0.965663	8.06288e-07	5.26092e-06	1251.99	1092.74	1123.06	726.179	676.62	374.701	FYN
ENSG00000010818	-1.09242	5.47897e-13	9.06236e-12	356.591	353.878	324.791	169.618	148.999	166.937	HIVEP2
ENSG00000011007	0.0160025	0.894137	0.931855	1292.15	1676.06	1327.64	1468.26	1441.01	1435.29	ELOA
ENSG00000011009	-0.840288	8.57123e-17	2.17612e-15	2032.76	1945.36	2103.76	1078.14	1233.84	1085.09	LYPLA2
ENSG00000011021	-0.849267	1.49383e-06	9.24848e-06	840.535	557.066	884.74	376.341	410.259	479.036	CLCN6
ENSG00000011028	-0.547239	0.000150419	0.000614347	1239.25	914.833	1319.2	733.6	835.825	806.559	MRC2
ENSG00000011052	-0.630763	0.0756773	0.142022	53.8804	32.0823	62.2165	32.8636	34.6985	28.1252	NME1-NME2
ENSG00000011105	-0.712969	2.64456e-08	2.24292e-07	879.721	703.867	719.18	463.27	464.347	477.222	TSPAN9
ENSG00000011114	0.213659	0.0583668	0.114461	775.878	936.221	924.811	1032.55	995.03	1029.75	BTBD7
ENSG00000011132	-0.123221	0.349287	0.479494	341.896	351.934	341.663	301.073	324.533	324.801	APBA3
ENSG00000011143	0.382992	0.00572476	0.015597	377.163	297.491	366.972	439.948	462.306	455.447	MKS1
ENSG00000011198	-0.748988	3.26481e-08	2.72895e-07	735.713	849.696	670.673	422.986	422.505	496.274	ABHD5
ENSG00000011243	0.484808	5.03481e-06	2.81971e-05	986.502	1165.66	1036.59	1549.89	1492.03	1421.69	AKAP8L
ENSG00000011258	0.463424	0.000464215	0.00169709	518.232	404.432	501.95	618.047	676.62	668.655	MBTD1
ENSG00000011260	0.80843	9.62783e-14	1.79604e-12	1045.28	945.943	1002.85	1741.77	1911.48	1591.34	UTP18
ENSG00000011275	0.0715891	0.458601	0.585398	2336.45	2210.76	2338.92	2576.08	2447.26	2214.64	RNF216
ENSG00000011295	-0.401633	0.000274077	0.00105509	1239.25	1125.8	1088.26	849.152	821.538	942.649	TTC19
ENSG00000011304	0.262968	0.00637347	0.017143	12303.4	13840.1	11509	15001.7	15660.2	14520.8	PTBP1
ENSG00000011332	-0.0318718	0.86983	0.914827	120.496	149.718	134.978	145.236	123.486	127.924	DPF1
ENSG00000011376	0.156579	0.130609	0.221257	942.418	947.887	900.557	977.426	1109.33	1024.3	LARS2
ENSG00000011405	-0.759266	8.60481e-12	1.19215e-10	1428.32	1588.56	1405.67	827.95	825.62	958.073	PIK3C2A
ENSG00000011422	-1.14564	2.31213e-28	1.67914e-26	2531.4	2447.01	2822.94	1147.04	1262.41	1116.84	PLAUR
ENSG00000011426	0.610251	6.48542e-10	7.02242e-09	4481.87	3824.6	3818.4	6019.34	6007.94	6481.51	ANLN
ENSG00000011451	0.179198	0.0547598	0.108726	1800.59	1955.08	1870.71	2224.12	2139.06	2008.69	WIZ
ENSG00000011454	0.27239	0.00554325	0.0151766	1285.29	1233.71	1349.78	1557.31	1472.64	1641.24	RABGAP1
ENSG00000011478	-0.639414	0.00182314	0.00565822	434.962	268.325	428.134	237.466	287.793	201.413	QPCTL
ENSG00000011485	0.413541	4.75719e-06	2.67671e-05	2199.3	2113.55	2052.09	2759.48	2991.21	2728.15	PPP5C
ENSG00000011523	0.158405	0.189633	0.299265	559.377	521.095	612.674	593.665	626.614	667.748	CEP68
ENSG00000011566	-0.794432	1.92287e-13	3.39251e-12	1583.11	1383.43	1652.43	918.06	878.688	866.439	MAP4K3
ENSG00000011590	0.0752417	0.825715	0.883607	39.1858	30.138	42.1807	30.7433	41.8423	44.456	ZBTB32
ENSG00000011638	0.321514	0.0664893	0.127758	151.845	204.16	187.704	247.007	211.253	221.373	TMEM159
ENSG00000012048	0.259547	0.018135	0.0424549	1550.78	1578.84	1343.45	1830.82	1630.83	1893.46	BRCA1
ENSG00000012061	-0.740224	5.10883e-11	6.38665e-10	2018.07	1968.69	2324.15	1133.26	1309.36	1333.68	ERCC1
ENSG00000012124	1.10589	0.0553516	0.109636	6.85751	27.2214	13.7087	57.2462	31.6369	14.5163	CD22
ENSG00000012171	0.406767	0.244007	0.364063	47.0229	33.0545	43.2352	61.4867	32.6574	68.9522	SEMA3B
ENSG00000012174	0.280385	0.0118772	0.0296436	603.461	643.591	588.42	776.004	754.182	700.409	MBTPS2
ENSG00000012211	-0.311629	0.0751055	0.141102	191.031	242.076	229.885	162.198	172.472	198.691	PRICKLE3
ENSG00000012232	-0.131465	0.186051	0.294655	2046.48	1772.31	2064.74	1802.2	1809.42	1759.19	EXTL3
ENSG00000012660	0.487154	6.2389e-06	3.43865e-05	5188.2	4476.94	4952.01	6253.62	6582.51	7650.07	ELOVL5
ENSG00000012822	-1.28254	3.21861e-11	4.12945e-10	631.871	429.709	639.037	218.384	191.862	287.603	CALCOCO1
ENSG00000012963	0.321402	0.00399787	0.0113744	961.031	1036.36	848.886	1196.87	1133.82	1226.62	UBR7
ENSG00000012983	0.532291	1.16795e-06	7.34742e-06	694.568	814.697	736.053	1038.91	1083.82	1124.1	MAP4K5
ENSG00000013275	0.268277	0.00283231	0.00837729	2524.54	2606.45	2418.01	2988.47	3201.45	2903.25	PSMC4
ENSG00000013288	-0.676058	2.13311e-09	2.15019e-08	1132.47	1268.71	1187.39	737.84	686.826	820.168	MAN2B2
ENSG00000013297	-0.928217	5.12992e-08	4.13732e-07	3947.97	5704.82	3448.27	2115.99	2079.87	2688.23	CLDN11
ENSG00000013306	0.135184	0.193936	0.304732	1623.27	1952.16	1710.43	1875.34	2009.45	1920.68	SLC25A39
ENSG00000013364	-1.49057	2.01968e-59	6.70964e-57	3360.18	3203.37	3499.94	1150.23	1244.04	1186.7	MVP
ENSG00000013374	0.156183	0.103191	0.183116	1684.01	1584.67	1498.47	1696.18	1821.67	1794.57	NUB1
ENSG00000013375	0.113437	0.404176	0.535086	337.977	343.184	369.081	350.898	367.396	416.435	PGM3
ENSG00000013392	-0.745413	0.0194569	0.0450209	52.9008	69.0256	74.8707	50.8855	27.5547	39.0124	RWDD2A
ENSG00000013441	-0.121752	0.282918	0.407702	1043.32	1280.38	1071.39	1045.27	1026.67	1048.8	CLK1
ENSG00000013503	0.408516	0.0126659	0.0313516	447.697	513.317	323.737	595.785	570.484	540.73	POLR3B
ENSG00000013523	0.0623037	0.642666	0.746733	380.102	464.708	404.934	407.084	442.916	454.54	ANGEL1
ENSG00000013561	0.0130799	0.909149	0.941805	1124.63	1356.21	1174.73	1294.4	1266.49	1129.55	RNF14
ENSG00000013563	-1.01417	2.9788e-16	7.16655e-15	1278.44	1166.63	1348.73	624.408	704.175	550.71	DNASE1L1
ENSG00000013573	0.61889	7.9017e-09	7.30475e-08	1677.15	1800.5	1433.09	2491.27	2536.05	2515.85	DDX11
ENSG00000013583	0.242786	0.0668139	0.128303	703.385	894.417	671.727	856.573	883.791	945.371	HEBP1
ENSG00000013588	0.223839	0.190919	0.300868	2888.97	4109.46	2948.43	4018.9	2946.31	4650.64	GPRC5A
ENSG00000013810	0.471112	1.27569e-07	9.65048e-07	3493.41	3207.26	3119.26	4370.86	4670.01	4571.71	TACC3
ENSG00000014123	-0.373509	0.00961868	0.0246368	374.224	437.486	416.534	322.275	277.588	347.483	UFL1
ENSG00000014138	0.0104704	0.931362	0.955723	827.799	868.167	732.889	729.359	862.359	854.644	POLA2
ENSG00000014164	0.347149	0.00284399	0.00840864	745.509	756.365	725.507	1038.91	956.249	840.128	ZC3H3
ENSG00000014216	-0.540572	4.48452e-05	0.00020784	6049.3	5124.42	6174.2	4030.56	4614.9	3282.49	CAPN1
ENSG00000014641	0.019652	0.844385	0.896582	1484.16	1325.1	1395.13	1333.63	1470.6	1457.07	MDH1
ENSG00000014824	0.0172668	0.854439	0.904121	1316.64	1422.32	1352.94	1352.71	1428.76	1359.99	SLC30A9
ENSG00000014914	-2.29067	1.95142e-23	9.37522e-22	1011.97	599.842	1036.59	140.995	153.082	245.869	MTMR11
ENSG00000014919	-0.221391	0.0488242	0.0987234	975.726	1130.66	981.755	886.256	828.681	933.577	COX15
ENSG00000015133	-0.218909	0.0555446	0.109962	1512.57	1199.68	1453.12	1179.91	1189.95	1208.48	CCDC88C
ENSG00000015153	-0.29784	0.103604	0.183701	200.827	275.13	201.413	199.302	174.513	177.824	YAF2
ENSG00000015171	0.421518	0.00112001	0.00369645	1347.99	1805.36	1326.58	2021.64	1947.2	2032.28	ZMYND11
ENSG00000015285	0.151251	0.750935	0.828922	23.5115	17.4995	17.9268	29.6832	12.2465	23.5889	WAS
ENSG00000015475	0.577244	1.91471e-07	1.40821e-06	796.451	886.639	732.889	1153.41	1231.8	1220.27	BID
ENSG00000015479	-0.134844	0.287275	0.412423	486.883	466.652	442.897	408.144	402.094	460.891	MATR3
ENSG00000015532	-0.0345343	0.768237	0.842272	660.28	600.815	694.927	622.288	677.641	609.683	XYLT2
ENSG00000015676	-0.366033	1.56814e-05	8.02786e-05	2860.56	2677.42	2789.2	2137.19	2163.55	2160.2	NUDCD3
ENSG00000016490	0.00317528	0.994327	0.996433	31.3486	61.2481	17.9268	38.1642	25.5136	47.1778	CLCA1
ENSG00000016864	-0.0555361	0.623442	0.732022	722.977	672.757	730.78	664.692	735.812	645.973	GLT8D1
ENSG00000017260	0.457732	4.52304e-05	0.000209177	2304.12	2274.93	2165.98	2900.48	2807.52	3553.76	ATP2C1
ENSG00000017483	0.536813	2.35252e-06	1.40575e-05	1881.9	1927.86	1776.86	2801.88	2981.01	2324.42	SLC38A5
ENSG00000017797	0.44217	3.84129e-07	2.67043e-06	1777.07	1769.39	1717.81	2465.83	2377.87	2309.9	RALBP1
ENSG00000018189	0.450593	0.00027646	0.00106348	391.858	368.461	375.408	555.5	490.881	506.254	RUFY3
ENSG00000018408	-1.03459	7.82431e-15	1.62892e-13	5919.01	4913.46	6218.48	2417.06	2637.08	3267.06	WWTR1
ENSG00000018510	0.33356	0.000184137	0.000735325	1769.24	1716.89	1672.46	2146.73	2254.38	2100.32	AGPS
ENSG00000018610	-0.00177657	0.987561	0.99224	512.354	508.456	507.223	497.194	524.559	504.44	CXorf56
ENSG00000018699	0.0315172	0.819723	0.879727	344.835	311.101	302.646	312.734	348.005	319.358	TTC27
ENSG00000019102	-1.22488	2.47203e-06	1.47097e-05	99.9237	90.4139	122.324	39.2243	47.9656	46.2706	VSIG2
ENSG00000019144	-0.753049	9.3447e-14	1.7495e-12	3986.17	4160.98	4443.73	2471.13	2277.85	2719.98	PHLDB1
ENSG00000019485	-0.362707	0.079748	0.148272	221.4	256.659	171.886	172.799	134.712	197.784	PRDM11
ENSG00000019995	0.537944	6.85665e-05	0.000303384	288.995	316.935	284.72	437.828	396.991	458.169	ZRANB1
ENSG00000020129	0.00308876	0.978942	0.986588	941.438	1167.6	1027.1	979.547	1060.34	1102.33	NCDN
ENSG00000020181	2.02254	1.82219e-23	8.78136e-22	85.229	71.9422	130.76	376.341	379.642	410.084	ADGRA2
ENSG00000020256	0.0228905	0.826644	0.884057	808.206	833.169	810.923	880.956	820.517	791.136	ZFP64
ENSG00000020426	-0.0424082	0.71967	0.805745	468.27	512.345	477.696	462.21	476.594	477.222	MNAT1
ENSG00000020577	0.366285	0.00781493	0.0205321	1406.77	1514.68	1278.07	2032.24	1933.93	1449.81	SAMD4A
ENSG00000020633	1.28865	1.55529e-20	5.78198e-19	230.216	227.493	208.794	574.583	567.422	488.109	RUNX3
ENSG00000020922	0.311505	0.00113741	0.00374514	1210.84	1118.02	1124.11	1475.68	1410.39	1399.91	MRE11
ENSG00000021355	-0.973984	4.11925e-15	8.89599e-14	874.822	1038.3	932.193	490.833	521.498	437.302	SERPINB1
ENSG00000021574	-0.081108	0.590027	0.704788	286.056	324.712	324.791	280.931	268.403	333.874	SPAST
ENSG00000021762	-0.0578347	0.681125	0.776057	352.672	327.629	289.992	313.794	313.307	305.749	OSBPL5
ENSG00000021776	-0.0595195	0.516126	0.638624	1662.46	1739.25	1583.88	1612.44	1601.23	1571.38	AQR
ENSG00000021826	-1.05914	2.55093e-12	3.85951e-11	951.235	704.839	1029.21	404.964	434.752	448.189	CPS1
ENSG00000022267	0.0143745	0.918621	0.947552	827.799	656.23	919.539	790.846	879.709	756.66	FHL1
ENSG00000022277	-0.677211	5.59438e-14	1.06917e-12	3728.53	4204.73	3817.35	2405.4	2479.92	2463.23	RTF2
ENSG00000022567	-0.121663	0.359537	0.490033	624.033	562.899	706.526	545.959	551.094	641.437	SLC45A4
ENSG00000022840	0.0880077	0.293776	0.419788	2860.56	3026.43	2816.61	3098.72	3098.37	3054.76	RNF10
ENSG00000022976	0.410134	0.00595486	0.0161675	360.509	331.517	360.645	530.058	482.717	387.403	ZNF839
ENSG00000023041	-0.0625778	0.528702	0.650369	860.128	858.446	876.303	832.191	838.887	813.817	ZDHHC6
ENSG00000023171	-2.19966	1.39729e-31	1.23262e-29	2806.68	1864.66	3486.23	677.414	521.498	577.021	GRAMD1B
ENSG00000023191	0.361361	0.000683312	0.00238952	2736.15	2841.72	2674.25	3572.59	3915.83	3114.64	RNH1
ENSG00000023228	0.0743487	0.40828	0.53933	2365.84	2411.04	2208.16	2454.17	2540.13	2361.61	NDUFS1
ENSG00000023287	0.382461	0.000255814	0.00099089	1327.42	1442.73	1534.32	1927.29	1723.7	1958.79	RB1CC1
ENSG00000023318	0.0499983	0.708201	0.79725	872.863	910.944	892.121	801.447	864.4	1102.33	ERP44
ENSG00000023330	-0.371576	2.31445e-05	0.000113641	2946.77	2853.38	2872.5	2193.38	2360.52	2150.22	ALAS1
ENSG00000023445	0.0783399	0.886712	0.926777	289.975	939.137	334.282	611.687	567.422	471.778	BIRC3
ENSG00000023516	-0.0903522	0.334231	0.464007	1450.85	1339.68	1440.47	1329.38	1304.25	1340.03	AKAP11
ENSG00000023572	0.0420314	0.809538	0.871822	298.791	441.375	295.265	372.1	359.231	335.688	GLRX2
ENSG00000023608	1.02561	4.77532e-12	6.93603e-11	338.957	455.958	317.41	776.004	757.243	733.071	SNAPC1
ENSG00000023697	-0.279522	0.0169998	0.0402358	569.173	631.925	573.657	468.571	499.046	494.46	DERA
ENSG00000023734	0.354363	2.1504e-05	0.00010649	2979.1	3001.16	2988.5	3843.98	3964.81	3658.1	STRAP
ENSG00000023839	0.686415	0.00250921	0.0075084	93.0662	81.6641	114.942	191.881	132.671	141.533	ABCC2
ENSG00000023902	-0.656609	3.34563e-07	2.35257e-06	457.494	499.707	527.258	322.275	307.184	312.099	PLEKHO1
ENSG00000023909	0.767688	7.50342e-06	4.06668e-05	3793.18	5969.26	3484.12	8278.44	7394.86	6881.61	GCLM
ENSG00000024048	0.0477218	0.684336	0.779034	1082.51	1031.5	1033.43	1069.66	958.29	1223.9	UBR2
ENSG00000024422	-0.912685	4.52644e-20	1.62101e-18	3022.2	2973.94	2891.48	1494.76	1740.03	1487.01	EHD2
ENSG00000024526	0.645582	1.06434e-08	9.6061e-08	1066.83	874.001	908.993	1403.59	1543.06	1511.5	DEPDC1
ENSG00000024862	-0.166043	0.453431	0.580698	104.822	119.58	89.6339	95.4104	85.7257	98.892	CCDC28A
ENSG00000025156	0.0955427	0.613324	0.724281	116.578	124.441	128.651	129.334	136.753	128.832	HSF2
ENSG00000025293	-0.256418	0.00620757	0.0167459	1357.79	1397.04	1343.45	1187.33	1126.68	1117.75	PHF20
ENSG00000025423	1.12263	0.0843151	0.155156	14.6947	2.91658	7.38162	11.6613	25.5136	17.2381	HSD17B6
ENSG00000025434	0.0418431	0.850874	0.901387	100.903	139.996	94.9065	122.973	116.342	107.057	NR1H3
ENSG00000025708	0.213442	0.375926	0.506971	88.168	82.6363	69.5981	92.23	109.198	78.0249	TYMP
ENSG00000025770	0.820186	2.73e-15	5.98683e-14	1189.29	1246.35	1084.04	2153.09	2145.18	1918.87	NCAPH2
ENSG00000025772	-0.177719	0.141902	0.236892	1952.43	2491.73	1888.64	1841.42	1907.4	1850.82	TOMM34
ENSG00000025796	-0.131064	0.25056	0.371493	1296.07	1170.52	1271.75	1052.69	1079.74	1279.24	SEC63
ENSG00000025800	0.0107264	0.898069	0.93487	2450.09	2504.37	2438.04	2418.12	2538.09	2491.35	KPNA6
ENSG00000026025	-0.222062	0.0150805	0.0363039	46917.1	45464.6	51514.2	42138.5	42898.6	38331.1	VIM
ENSG00000026036	-0.557299	0.000404019	0.00149664	342.875	430.681	377.517	298.953	231.663	252.22	RTEL1-TNFRSF6B
ENSG00000026297	-0.904632	0.170955	0.275554	16.654	6.80534	18.9813	7.42081	5.10272	9.97992	RNASET2
ENSG00000026508	-0.866691	0.0153043	0.0367146	3673.67	6421.33	3550.56	2880.33	2795.27	1808.18	CD44
ENSG00000026652	-0.877937	2.86416e-05	0.000137943	271.361	192.494	337.445	143.116	140.835	151.513	AGPAT4
ENSG00000026950	-1.83702	2.00976e-09	2.0311e-08	188.092	104.997	179.268	27.563	44.9039	58.9723	BTN3A1
ENSG00000027001	-0.397036	0.00383503	0.0109627	481.985	445.264	531.476	372.1	403.115	332.967	MIPEP
ENSG00000027075	-2.39122	3.33029e-66	1.62497e-63	2399.15	1737.31	2112.2	391.183	435.772	364.721	PRKCH
ENSG00000027697	-0.592944	0.00299158	0.00880169	375.204	215.827	311.082	206.722	200.027	191.433	IFNGR1
ENSG00000027847	-0.383304	0.00701233	0.0186589	519.211	594.009	518.822	468.571	429.649	354.741	B4GALT7
ENSG00000027869	3.43473	2.82166e-19	9.5777e-18	8.8168	7.77754	9.49065	86.9295	102.054	92.5411	SH2D2A
ENSG00000028116	-0.0741188	0.579884	0.695897	478.066	464.708	477.696	495.074	467.409	388.31	VRK2
ENSG00000028137	-6.20251	1.29756e-13	2.35309e-12	132.252	36.9433	122.324	1.06012	1.02054	1.81453	TNFRSF1B
ENSG00000028203	-0.385404	0.000477271	0.00173911	1100.14	1003.3	1194.77	862.934	858.277	803.838	VEZT
ENSG00000028277	-0.948804	2.50787e-05	0.00012233	452.596	275.13	529.367	206.722	262.28	182.36	POU2F2
ENSG00000028310	0.326444	0.00109518	0.00362674	2447.15	2715.33	2383.21	3320.28	3234.1	2909.6	BRD9
ENSG00000028528	-0.350614	0.000137411	0.000566554	2330.57	2143.68	2186.01	1797.96	1763.5	1663.02	SNX1
ENSG00000028839	0.253059	0.129614	0.219952	176.336	171.106	168.723	224.744	206.15	185.082	TBPL1
ENSG00000029153	-0.562311	9.59436e-09	8.70967e-08	1518.45	1667.31	1544.87	1018.77	1083.82	1100.51	ARNTL2
ENSG00000029363	0.413815	1.79442e-05	9.06439e-05	2573.53	2689.08	2299.9	3273.64	3301.46	3500.23	BCLAF1
ENSG00000029364	0.0329682	0.736481	0.817242	982.583	1048.02	994.409	1010.29	1062.39	1022.49	SLC39A9
ENSG00000029534	-1.49426	1.03427e-14	2.11653e-13	3001.63	1689.67	3078.13	808.868	1070.55	878.233	ANK1
ENSG00000029639	-0.0325264	0.858008	0.906237	147.926	141.94	146.578	152.657	143.897	130.646	TFB1M
ENSG00000029725	0.187304	0.0508128	0.10211	1491.02	1673.14	1501.63	1776.75	1809.42	1727.43	RABEP1
ENSG00000029993	0.490079	3.06764e-05	0.000147062	930.662	748.588	934.302	1195.81	1258.33	1215.74	HMGB3
ENSG00000030066	0.20231	0.0322419	0.0694762	1781.97	1593.42	1654.54	1853.08	1975.77	1957.88	NUP160
ENSG00000030110	-0.00103893	0.992229	0.995445	881.68	781.642	839.395	803.567	862.359	834.685	BAK1
ENSG00000030582	-1.08457	2.23586e-22	9.67057e-21	5287.14	5312.06	5050.08	2271.83	2255.4	2849.72	GRN
ENSG00000031003	-0.193953	0.149323	0.246774	911.069	1092.74	839.395	803.567	755.202	926.318	FAM13B
ENSG00000031081	-1.36935	9.88806e-34	1.03619e-31	2730.27	3024.49	2694.29	1070.72	1225.67	975.311	ARHGAP31
ENSG00000031691	0.250933	0.117625	0.203321	224.339	201.244	184.54	253.368	223.499	249.498	CENPQ
ENSG00000031698	0.56732	7.2821e-08	5.73098e-07	4684.66	5696.07	5018.44	8224.37	7456.09	7139.28	SARS
ENSG00000031823	0.326005	0.00112551	0.00371067	1367.58	1232.74	1256.98	1709.97	1596.13	1530.56	RANBP3
ENSG00000032219	-0.458512	0.00103247	0.00344982	471.209	456.93	465.042	321.215	302.081	389.217	ARID4A
ENSG00000032389	-0.0936876	0.406054	0.536889	816.044	910.944	861.54	774.944	883.791	767.547	EIPR1
ENSG00000032444	-0.669387	9.14078e-08	7.0866e-07	2274.73	2000.77	2284.08	1191.57	1333.85	1596.79	PNPLA6
ENSG00000032742	0.146581	0.239409	0.358676	369.326	419.015	405.989	439.948	442.916	439.117	IFT88
ENSG00000033011	0.277862	0.0268566	0.0593292	529.988	560.955	449.224	606.386	635.799	626.013	ALG1
ENSG00000033030	0.685863	3.07809e-08	2.58812e-07	718.079	757.338	647.473	1291.22	1047.08	1078.74	ZCCHC8
ENSG00000033050	0.138596	0.160144	0.261476	3296.5	3645.72	3330.16	3888.5	3991.35	3430.37	ABCF2
ENSG00000033100	-0.555759	2.48786e-08	2.11807e-07	3145.64	3571.83	3054.93	2281.37	2270.71	2097.6	CHPF2
ENSG00000033122	-0.355956	0.445232	0.57316	16.654	19.4438	32.69	16.9618	19.3903	17.2381	LRRC7
ENSG00000033170	0.443514	0.0124296	0.0308449	320.344	504.568	319.519	518.396	505.169	533.472	FUT8
ENSG00000033178	-0.0671962	0.512547	0.635102	1430.28	1257.04	1436.25	1344.23	1339.97	1252.03	UBA6
ENSG00000033327	-0.726954	4.96126e-08	4.01582e-07	503.537	489.013	514.604	340.297	290.855	280.345	GAB2
ENSG00000033627	-0.610816	3.92417e-08	3.22485e-07	1410.69	1421.34	1443.63	989.088	995.03	817.447	ATP6V0A1
ENSG00000033800	-0.00908979	0.934846	0.958228	810.166	734.005	718.126	783.425	710.298	754.845	PIAS1
ENSG00000033867	-0.394031	0.000652777	0.00229302	3762.81	3530.03	4388.9	3162.32	3078.98	2649.22	SLC4A7
ENSG00000034152	0.0564574	0.741032	0.820776	1247.09	1861.75	1067.17	1472.5	1427.74	1443.46	MAP2K3
ENSG00000034510	-0.576339	4.9709e-05	0.000227345	22750.3	17068.8	25056.4	13887.5	16476.7	13145.4	TMSB10
ENSG00000034533	0.106522	0.498528	0.622572	210.624	265.408	230.939	268.209	242.889	250.405	ASTE1
ENSG00000034677	0.0778558	0.519937	0.641889	1002.18	1196.77	964.883	1154.47	1017.48	1167.65	RNF19A
ENSG00000034693	-0.371543	0.0728083	0.137457	123.435	139.996	130.76	91.1699	118.383	95.2629	PEX3
ENSG00000034713	-0.370735	0.000686657	0.00239961	1257.86	1366.9	1455.23	962.585	1089.94	1101.42	GABARAPL2
ENSG00000035115	-0.0452512	0.771737	0.845288	224.339	221.66	216.176	230.045	195.944	215.929	SH3YL1
ENSG00000035141	0.370849	0.000647445	0.00227685	2068.03	1952.16	1655.59	2354.52	2549.32	2436.92	FAM136A
ENSG00000035403	-0.0907381	0.335157	0.464673	5641.77	6636.18	6024.45	5669.5	5556.86	5959.83	VCL
ENSG00000035499	0.493582	8.48714e-05	0.000366781	718.079	555.122	665.4	868.234	955.229	905.451	DEPDC1B
ENSG00000035664	1.15089	0.0477974	0.0969483	5.87787	5.83315	14.7632	15.9017	22.452	19.9598	DAPK2
ENSG00000035681	0.269596	0.0158193	0.0377738	1914.22	1933.69	1797.95	2319.53	2512.58	1976.03	NSMAF
ENSG00000035687	0.282057	0.00161017	0.0050849	2592.14	2780.47	2497.1	3173.99	3295.34	3101.03	ADSS
ENSG00000035862	-0.170204	0.0861158	0.157881	2306.08	2123.27	2407.46	1978.18	1925.77	2170.18	TIMP2
ENSG00000035928	0.208486	0.0152541	0.0366423	2015.13	2024.1	1963.51	2344.98	2233.97	2357.08	RFC1
ENSG00000036054	-0.140378	0.2448	0.364944	1212.8	1378.57	1067.17	1143.86	1141.99	1035.19	TBC1D23
ENSG00000036257	0.236031	0.0125035	0.0310037	1553.72	1557.45	1420.43	1840.36	1781.87	1716.55	CUL3
ENSG00000036448	0.128953	0.658393	0.758851	43.1043	79.7197	64.3255	69.9676	59.1915	75.3031	MYOM2
ENSG00000036549	0.365788	8.42529e-05	0.000364512	1445.95	1489.4	1390.91	1952.73	1821.67	1801.83	AC118549.1
ENSG00000036672	-0.129966	0.784517	0.854815	19.5929	14.5829	30.581	21.2023	23.4725	14.5163	USP2
ENSG00000037241	0.0981884	0.434085	0.56297	1016.87	1299.82	1023.94	1210.65	1255.27	1111.4	RPL26L1
ENSG00000037474	0.525809	7.11334e-09	6.63884e-08	5315.55	5530.8	4928.81	7752.62	7858.19	7103.89	NSUN2
ENSG00000037637	0.10303	0.371763	0.502683	537.825	594.009	579.984	647.73	607.223	584.279	FBXO42
ENSG00000037749	-0.0659684	0.630342	0.737737	393.817	423.876	355.372	364.68	351.067	404.641	MFAP3
ENSG00000037757	-0.154234	0.201682	0.31409	495.7	451.097	493.514	419.806	435.772	438.209	MRI1
ENSG00000037897	0.257006	0.0513555	0.102961	462.392	424.848	389.117	549.14	512.313	465.427	METTL1
ENSG00000037965	0.427037	0.031756	0.0685996	111.679	107.913	136.033	156.897	179.616	141.533	HOXC8
ENSG00000038002	-0.0325679	0.800441	0.865774	376.183	375.266	390.171	345.598	378.622	391.032	AGA
ENSG00000038210	0.111278	0.336663	0.466263	554.479	504.568	540.967	567.162	605.182	556.154	PI4K2B
ENSG00000038219	0.387493	0.000249268	0.000968899	1689.89	1710.09	1710.43	2347.1	1957.4	2379.76	BOD1L1
ENSG00000038274	-0.771644	2.17076e-11	2.85065e-10	1871.12	1559.4	1880.2	985.907	1000.13	1123.2	MAT2B
ENSG00000038295	-2.46107	3.86291e-112	5.02629e-109	2197.34	2469.37	2226.08	388.002	416.382	446.375	TLL1
ENSG00000038358	0.16204	0.0804102	0.149165	3099.59	3064.35	2892.54	3500.5	3513.73	3120.99	EDC4
ENSG00000038382	0.663132	5.97487e-07	3.98853e-06	4612.17	6087.87	4605.07	9034.3	8060.25	7143.81	TRIO
ENSG00000038427	-2.06385	0.00176045	0.00549098	23.5115	28.1936	42.1807	18.022	2.04109	2.7218	VCAN
ENSG00000038532	0.0281596	0.807472	0.870409	617.176	659.146	707.581	668.933	715.401	638.715	CLEC16A
ENSG00000038945	0.959969	0.0158546	0.0378466	18.6132	24.3048	15.8178	40.2844	29.5958	44.456	MSR1
ENSG00000039068	0.0772502	0.852665	0.902672	20.5725	33.0545	28.472	39.2243	19.3903	28.1252	CDH1
ENSG00000039123	0.287691	0.00175696	0.00548335	3230.87	3119.76	3038.06	3847.16	4067.89	3547.41	MTREX
ENSG00000039139	-0.534441	0.0256098	0.0569618	168.499	236.243	127.597	130.394	103.075	134.275	DNAH5
ENSG00000039319	0.126467	0.274559	0.398714	1424.4	1638.14	1519.56	1610.32	1508.36	1881.67	ZFYVE16
ENSG00000039523	-0.16631	0.11686	0.202177	1169.7	1367.87	1185.28	1106.76	1132.8	1078.74	RIPOR1
ENSG00000039560	0.252892	0.033074	0.0709949	7109.28	5927.45	7025.19	7540.6	9138.97	7226.37	RAI14
ENSG00000039650	-0.126476	0.19841	0.31026	1395.99	1472.87	1463.67	1382.39	1359.36	1228.44	PNKP
ENSG00000040199	0.573622	1.688e-05	8.60197e-05	516.273	647.48	519.877	901.098	756.223	849.201	PHLPP2
ENSG00000040275	0.0546595	0.604691	0.717341	1117.77	999.413	968.046	1026.19	1095.04	1083.28	SPDL1
ENSG00000040341	-0.740393	9.53741e-11	1.14728e-09	1462.61	1239.54	1461.56	768.584	846.031	876.419	STAU2
ENSG00000040487	-0.00937515	0.946998	0.965676	436.921	574.565	442.897	479.172	482.717	483.573	PQLC2
ENSG00000040531	-0.539462	0.000121415	0.000507297	436.921	510.401	471.369	306.373	302.081	366.535	CTNS
ENSG00000040608	1.25183	0.0545947	0.108481	9.79644	6.80534	6.3271	32.8636	11.226	10.8872	RTN4R
ENSG00000040633	0.202858	0.0592369	0.1159	1013.93	954.693	978.591	1033.61	1227.71	1130.45	PHF23
ENSG00000040933	0.0196949	0.864962	0.911488	637.748	722.339	632.71	664.692	711.319	645.066	INPP4A
ENSG00000041353	-0.245368	0.457198	0.584085	2447.15	5056.37	3010.65	2835.81	2866.71	3167.27	RAB27B
ENSG00000041357	-0.108781	0.246141	0.366442	3635.46	3447.39	3290.09	3019.21	3428.01	3172.71	PSMA4
ENSG00000041802	0.171163	0.10599	0.187019	1575.27	1842.3	1538.54	1801.14	1835.96	1943.36	LSG1
ENSG00000041880	-0.198355	0.0417696	0.0864517	1100.14	1079.13	1159.97	953.044	967.475	988.92	PARP3
ENSG00000041982	0.989349	0.0867181	0.158773	14.6947	31.1101	6.3271	13.7815	40.8217	48.9924	TNC
ENSG00000041988	0.77308	1.63366e-08	1.43303e-07	226.298	246.937	226.721	389.062	417.402	390.124	THAP3
ENSG00000042062	-1.27747	0.0488021	0.0986913	18.6132	20.416	9.49065	7.42081	9.18489	3.62906	RIPOR3
ENSG00000042088	-0.258236	0.0302648	0.0659347	536.845	489.985	525.149	426.166	424.546	446.375	TDP1
ENSG00000042286	0.235238	0.0335027	0.0717377	747.469	727.2	702.308	878.836	903.181	782.063	AIFM2
ENSG00000042317	-0.0804259	0.709312	0.79818	117.557	108.886	100.179	116.613	105.116	88.0048	SPATA7
ENSG00000042429	0.237271	0.0227065	0.0513677	671.056	730.116	712.853	831.13	838.887	821.983	MED17
ENSG00000042445	-0.690941	1.14309e-09	1.19626e-08	1489.06	1257.04	1439.42	807.808	931.756	852.83	RETSAT
ENSG00000042493	1.32913	0.022576	0.0511169	4.89822	9.72192	7.38162	18.022	16.3287	20.8671	CAPG
ENSG00000042753	-0.675849	1.09132e-13	2.01417e-12	3958.74	3849.88	3921.75	2283.49	2623.82	2435.1	AP2S1
ENSG00000042980	-2.27244	0.000147982	0.000605342	35.2672	13.6107	37.9626	6.36069	7.14381	4.53633	ADAM28
ENSG00000043093	0.0681734	0.546445	0.666109	607.379	651.369	635.874	628.648	647.025	709.482	DCUN1D1
ENSG00000043143	0.285506	0.0280301	0.0616513	1676.17	1876.33	1402.51	2233.66	1998.22	1810	JADE2
ENSG00000043355	0.749295	0.000171068	0.000689305	177.316	210.966	152.905	377.401	292.896	241.333	ZIC2
ENSG00000043514	0.330633	0.00330421	0.00960563	517.252	509.429	486.132	636.069	611.306	655.046	TRIT1
ENSG00000044090	-0.192072	0.0382324	0.0801496	1688.91	1595.37	1700.94	1429.04	1417.54	1516.04	CUL7
ENSG00000044115	-0.563513	1.71407e-13	3.04824e-12	9839.55	9951.36	9809.11	6520.77	6847.85	6660.24	CTNNA1
ENSG00000044446	-0.210661	0.179484	0.286345	327.201	288.741	381.735	316.974	267.382	277.623	PHKA2
ENSG00000044459	0.259067	0.0275425	0.0607155	448.677	467.624	490.35	533.238	568.443	580.65	CNTLN
ENSG00000044574	0.509381	1.00275e-05	5.33458e-05	16829.3	14616.9	18876.9	24226.8	21626.3	25776.3	HSPA5
ENSG00000046604	-0.0737255	0.833125	0.889154	34.2875	43.7486	33.7445	43.4647	27.5547	35.3834	DSG2
ENSG00000046647	-0.464725	0.0110019	0.0277652	166.54	191.522	181.377	119.793	145.938	125.203	GEMIN8
ENSG00000046651	-0.276591	0.0440061	0.0903855	393.817	393.738	422.861	304.253	322.492	371.072	OFD1
ENSG00000046653	-0.674197	0.12001	0.206688	30.369	33.0545	29.5265	22.2624	25.5136	10.8872	GPM6B
ENSG00000047056	-0.340617	0.00247912	0.00742973	790.573	837.057	763.47	656.211	580.689	651.417	WDR37
ENSG00000047188	0.0274203	0.781981	0.852644	1045.28	1141.35	1080.88	1078.14	1156.28	1095.98	YTHDC2
ENSG00000047230	-4.44017	3.65801e-14	7.14845e-13	67.5955	60.2759	67.4891	3.18035	6.12326	0	CTPS2
ENSG00000047249	-0.229389	0.0280394	0.061663	802.329	871.084	814.087	704.977	700.093	716.74	ATP6V1H
ENSG00000047315	0.301297	0.000477014	0.00173859	3672.69	3576.69	3407.14	4448.24	4518.97	4166.16	POLR2B
ENSG00000047346	-0.792616	7.54279e-06	4.08509e-05	336.018	436.514	382.79	207.783	186.759	271.272	FAM214A
ENSG00000047365	0.133956	0.780505	0.851697	30.369	23.3326	10.5452	21.2023	19.3903	29.9398	ARAP2
ENSG00000047410	0.190248	0.0644128	0.124442	9209.64	10939.1	9666.75	11255.2	10493.2	12269	TPR
ENSG00000047578	-0.398363	0.0017937	0.00558462	633.83	693.173	665.4	498.254	446.998	565.227	KIAA0556
ENSG00000047579	0.0993784	0.481436	0.607298	345.814	314.018	308.973	312.734	377.601	347.483	DTNBP1
ENSG00000047621	0.0826739	0.558516	0.676493	321.323	393.738	349.045	345.598	379.642	401.012	C12orf4
ENSG00000047644	0.63565	3.6221e-06	2.0931e-05	343.855	322.768	392.28	591.544	559.258	494.46	WWC3
ENSG00000047849	0.0362705	0.685244	0.779953	5436.05	5210.95	5586.83	5807.31	5698.72	5142.38	MAP4
ENSG00000047932	0.0447773	0.811943	0.873588	575.051	939.137	564.166	677.414	648.045	818.354	GOPC
ENSG00000048028	0.235644	0.0384049	0.0804366	639.708	622.203	693.872	712.398	777.654	811.096	USP28
ENSG00000048052	-1.71815	1.12444e-40	1.62565e-38	2442.25	2202.01	2519.24	627.588	691.929	855.552	HDAC9
ENSG00000048140	-0.455331	8.23212e-07	5.36238e-06	1984.76	1860.78	1968.78	1415.25	1469.58	1356.36	TSPAN17
ENSG00000048162	0.319616	0.0136886	0.0334459	852.29	1043.16	774.015	1081.32	1182.81	1068.76	NOP16
ENSG00000048342	1.27509	9.44616e-21	3.57991e-19	396.756	528.872	389.117	1037.85	1060.34	1085.09	CC2D2A
ENSG00000048392	0.104617	0.399758	0.530993	887.558	1102.47	865.758	1087.68	979.722	1004.34	RRM2B
ENSG00000048405	-0.303217	0.00825177	0.0215241	1062.91	1230.8	998.627	855.513	901.14	911.802	ZNF800
ENSG00000048471	-0.686366	4.15151e-08	3.39914e-07	2975.18	2532.56	3113.99	1829.76	1992.1	1536.91	SNX29
ENSG00000048544	0.216026	0.0355954	0.0755145	1010.01	1053.86	1013.39	1186.27	1278.74	1110.49	MRPS10
ENSG00000048649	-0.299376	0.0027319	0.00811412	2468.7	2180.63	2516.08	1888.07	1879.84	2053.14	RSF1
ENSG00000048707	-0.352523	0.0013613	0.00439977	1243.17	1225.93	1352.94	998.629	907.263	1086	VPS13D
ENSG00000048740	-0.676136	0.421547	0.551351	4.89822	29.1658	3.16355	6.36069	5.10272	11.7945	CELF2
ENSG00000048828	0.219407	0.00785624	0.0206267	4405.46	4437.08	4131.6	5056.75	5142.52	4907.4	FAM120A
ENSG00000048991	0.161724	0.117482	0.203164	1273.54	1139.41	1167.35	1335.75	1416.51	1253.84	R3HDM1
ENSG00000049130	-1.67798	2.07731e-23	9.94943e-22	586.807	611.509	632.71	152.657	175.534	242.24	KITLG
ENSG00000049167	0.257299	0.0705647	0.134006	266.463	291.658	271.011	350.898	340.862	300.305	ERCC8
ENSG00000049192	1.98773	5.17917e-28	3.64268e-26	237.074	402.487	264.684	1321.96	1232.82	1034.28	ADAMTS6
ENSG00000049239	-0.615825	2.37442e-07	1.72278e-06	1314.68	1300.79	1487.92	791.906	892.976	990.734	H6PD
ENSG00000049245	-0.246088	0.0132239	0.0325161	2034.72	2238.96	2018.34	1649.54	1776.77	1878.04	VAMP3
ENSG00000049246	0.75278	0.00138995	0.00447849	84.2494	61.2481	105.452	153.717	139.814	128.832	PER3
ENSG00000049249	-2.17829	0.297497	0.423786	9.79644	46.6652	13.7087	0	0	15.4235	TNFRSF9
ENSG00000049283	0.324436	0.416591	0.546656	27.43	18.4716	35.8536	40.2844	36.7396	25.4034	EPN3
ENSG00000049323	0.518124	0.396192	0.527262	7.83715	7.77754	13.7087	10.6012	20.4109	10.8872	LTBP1
ENSG00000049449	0.179519	0.043559	0.0896086	3417.98	3330.73	3277.44	3683.9	3615.79	4053.66	RCN1
ENSG00000049541	0.168913	0.179149	0.285898	2191.46	2506.31	1806.39	2393.74	2581.98	2338.02	RFC2
ENSG00000049618	0.290812	0.0134792	0.0330383	870.904	746.643	921.648	1091.92	1039.93	974.404	ARID1B
ENSG00000049656	0.336576	0.0034026	0.00985499	3172.09	3872.24	2917.85	4208.66	4212.8	4159.81	CLPTM1L
ENSG00000049759	-0.231139	0.720676	0.806314	4.89822	16.5273	15.8178	12.7214	7.14381	11.7945	NEDD4L
ENSG00000049769	0.0800523	0.669638	0.767116	173.397	154.579	176.104	188.701	143.897	199.598	PPP1R3F
ENSG00000049860	-0.537552	1.15227e-10	1.36713e-09	6170.78	5926.48	6007.58	3944.69	4207.7	4319.49	HEXB
ENSG00000049883	0.0613175	0.564282	0.681478	771.96	739.838	803.542	845.972	770.51	799.301	PTCD2
ENSG00000050130	0.0856404	0.400452	0.531576	801.349	802.058	756.088	822.65	834.805	846.479	JKAMP
ENSG00000050165	0.573301	0.144479	0.240244	14.6947	35.9711	33.7445	36.0439	43.8834	45.3633	DKK 3.00
ENSG00000050327	-0.0589847	0.861865	0.909267	33.3079	34.0267	48.5078	33.9237	39.8012	37.1979	ARHGEF5
ENSG00000050344	-0.0213177	0.882232	0.923392	1577.23	1382.46	1380.36	1597.59	1569.6	1111.4	NFE2L3
ENSG00000050393	0.551822	8.51036e-07	5.52813e-06	591.705	632.897	568.384	930.781	874.606	824.705	MCUR1
ENSG00000050405	-2.64601	2.86019e-62	1.08924e-59	577.01	542.483	600.02	106.012	88.7873	80.7467	LIMA1
ENSG00000050426	0.18133	0.0829656	0.153051	917.927	926.499	971.21	1095.1	980.742	1115.94	LETMD1
ENSG00000050438	0.635802	0.0015731	0.00499135	115.598	104.997	130.76	183.4	211.253	151.513	SLC4A8
ENSG00000050730	-1.4054	1.52451e-25	8.94876e-24	1366.6	1257.04	1227.46	470.691	572.525	411.899	TNIP3
ENSG00000050748	0.0834214	0.48056	0.606438	1186.35	1484.54	1174.73	1347.41	1326.71	1400.82	MAPK9
ENSG00000050820	-0.61046	5.63307e-13	9.30739e-12	21682.5	22544.2	22203.9	14139.8	15558.2	13814	BCAR1
ENSG00000051009	-0.0280337	0.845012	0.896915	336.018	279.991	293.156	291.532	308.204	292.14	FAM160A2
ENSG00000051108	0.0683222	0.610678	0.721866	1327.42	1192.88	1491.09	1308.18	1252.21	1643.06	HERPUD1
ENSG00000051128	0.391073	0.00103177	0.0034482	2247.3	2120.35	2103.76	3082.82	3045.3	2360.71	HOMER3
ENSG00000051180	0.42151	0.00459393	0.0128825	527.049	567.76	395.444	684.835	697.031	616.034	RAD51
ENSG00000051341	0.16664	0.130922	0.221715	980.624	1010.11	917.43	1115.24	983.804	1164.93	POLQ
ENSG00000051382	-1.50228	1.77119e-25	1.0265e-23	2208.12	1642.03	2352.63	681.654	700.093	806.559	PIK3CB
ENSG00000051523	-0.398964	8.32978e-05	0.00036078	1082.51	1103.44	1117.79	782.365	870.524	851.923	CYBA
ENSG00000051596	-0.0105405	0.908571	0.941662	1613.47	1485.51	1504.8	1529.75	1516.53	1524.21	THOC3
ENSG00000051620	-0.992627	7.6646e-16	1.77034e-14	704.364	805.947	752.925	385.882	403.115	349.297	HEBP2
ENSG00000051825	0.22887	0.042374	0.0874705	680.853	690.256	787.724	863.994	801.127	863.717	MPHOSPH9
ENSG00000052126	0.233665	0.168306	0.272297	156.743	160.412	180.322	190.821	183.698	209.578	PLEKHA5
ENSG00000052723	0.114696	0.309578	0.437207	1262.76	1127.74	1246.44	1309.24	1181.79	1445.27	SIKE1
ENSG00000052749	0.368945	0.0142913	0.0346606	1850.55	2690.06	1780.02	2794.46	2865.69	2504.05	RRP12
ENSG00000052795	-0.082622	0.591804	0.706346	316.425	365.544	281.556	320.155	273.506	316.636	FNIP2
ENSG00000052802	-1.86296	1.65867e-23	8.0181e-22	1632.09	1010.11	1849.62	385.882	409.238	439.117	MSMO1
ENSG00000052841	0.499516	5.77087e-08	4.62321e-07	1351.91	1460.23	1360.33	1947.43	1920.66	2030.46	TTC17
ENSG00000053254	0.156757	0.385492	0.516526	300.751	247.909	387.008	306.373	343.923	391.032	FOXN3
ENSG00000053371	-0.425795	0.00137205	0.00442718	668.117	605.676	653.8	410.265	487.82	535.287	AKR7A2
ENSG00000053372	0.651217	8.23129e-07	5.36238e-06	1476.32	1804.39	1330.8	2500.81	2607.49	2136.61	MRTO4
ENSG00000053438	-0.793608	0.0313643	0.0678661	57.799	36.9433	36.9081	23.3225	23.4725	29.0325	NNAT
ENSG00000053501	-0.102104	0.567756	0.684869	309.568	446.236	355.372	407.084	341.882	287.603	USE1
ENSG00000053524	-1.85017	0.109346	0.191985	31.3486	67.0812	42.1807	3.18035	2.04109	33.5688	MCF2L2
ENSG00000053702	-0.506	0.0472316	0.0959877	106.781	94.3026	70.6526	62.5468	68.3764	60.7868	NRIP2
ENSG00000053747	1.13343	0.0048315	0.0134641	14.6947	19.4438	21.0903	41.3445	50.0066	29.9398	LAMA3
ENSG00000053770	-0.627565	4.40149e-06	2.48823e-05	444.758	404.432	452.388	271.39	264.321	305.749	AP5M1
ENSG00000053900	-0.16943	0.109739	0.192525	836.616	805.947	772.961	701.796	748.058	698.595	ANAPC4
ENSG00000054116	-0.366208	0.000657752	0.00230842	1021.77	994.552	987.028	707.097	807.25	814.725	TRAPPC3
ENSG00000054118	0.158796	0.054198	0.107761	4034.17	3803.22	3770.95	4422.8	4281.18	4255.98	THRAP3
ENSG00000054148	0.147532	0.225417	0.342147	839.555	802.058	905.83	883.076	1069.53	869.161	PHPT1
ENSG00000054267	0.0204861	0.843084	0.895674	1669.31	1660.5	1670.35	1607.13	1581.84	1880.76	ARID4B
ENSG00000054277	0.0135174	0.946046	0.965209	223.359	141.94	218.285	201.422	206.15	181.453	OPN3
ENSG00000054282	-0.396952	0.00296713	0.00873798	436.921	426.792	493.514	330.756	328.615	370.164	SDCCAG8
ENSG00000054392	-0.350161	0.0388461	0.081132	223.359	223.604	226.721	157.957	165.328	204.135	HHAT
ENSG00000054523	0.100087	0.360066	0.490601	1545.88	1445.65	1783.19	1778.87	1705.33	1633.08	KIF1B
ENSG00000054598	1.26729	1.55361e-12	2.4258e-11	144.987	193.466	187.704	452.669	472.512	342.039	FOXC1
ENSG00000054611	-0.374145	0.00277958	0.00824319	522.15	509.429	457.66	383.762	394.95	371.072	TBC1D22A
ENSG00000054654	0.305156	0.0253604	0.0564794	1428.32	1050.94	1438.36	1614.56	1478.77	1745.58	SYNE2
ENSG00000054690	-2.39678	0.000383776	0.00142673	29.3893	10.6941	28.472	5.30058	5.10272	2.7218	PLEKHH1
ENSG00000054793	-0.708857	2.77357e-09	2.74788e-08	1447.91	1714.95	1545.92	968.945	852.154	1058.78	ATP9A
ENSG00000054965	-0.382817	0.000849147	0.00289678	997.278	944.971	997.573	663.632	804.188	785.692	FAM168A
ENSG00000054967	0.428313	0.00521539	0.0144078	538.804	658.174	449.224	813.108	741.935	662.304	RELT
ENSG00000055044	0.679132	2.92737e-10	3.29545e-09	2559.81	2955.46	2326.26	4266.96	4262.81	4028.26	NOP58
ENSG00000055070	-0.0859964	0.309886	0.437443	5104.93	4742.35	4795.94	4573.34	4783.29	4440.16	SZRD1
ENSG00000055130	0.00383336	0.967225	0.978695	2799.82	2782.41	2605.71	2817.79	2855.48	2538.53	CUL1
ENSG00000055147	-0.362843	0.0112092	0.0282245	513.334	604.703	467.151	380.581	398.012	453.633	FAM114A2
ENSG00000055208	0.116054	0.303019	0.429996	537.825	519.151	555.73	603.206	568.443	576.114	TAB2
ENSG00000055211	0.124167	0.44564	0.573402	218.461	271.242	225.667	235.346	256.156	287.603	GINM1
ENSG00000055332	-0.609123	0.067917	0.130054	3128	1383.43	2431.72	1353.77	1460.4	1737.41	EIF2AK2
ENSG00000055483	0.883315	3.13819e-12	4.67109e-11	1687.93	2252.57	1708.32	3726.31	3366.77	3328.76	USP36
ENSG00000055609	-0.368953	0.000693447	0.00242009	1714.38	1706.2	1911.84	1383.45	1246.08	1497.9	KMT2C
ENSG00000055917	0.302993	0.000517986	0.00187002	1972.02	1985.22	1880.2	2360.88	2356.44	2484.09	PUM2
ENSG00000055950	-0.327774	0.00570939	0.0155606	547.621	571.649	566.275	443.128	477.614	422.786	MRPL43
ENSG00000056050	-0.240671	0.056705	0.111806	470.229	431.653	445.006	364.68	406.176	369.257	HPF1
ENSG00000056097	0.733075	3.5561e-14	6.96674e-13	2946.77	3138.24	2703.78	5182.9	4672.05	4755.89	ZFR
ENSG00000056277	-0.0732574	0.632166	0.739152	278.219	308.185	257.302	273.51	239.828	288.511	ZNF280C
ENSG00000056487	0.0261819	0.874054	0.917469	557.418	408.321	500.895	517.336	572.525	404.641	PHF21B
ENSG00000056558	-0.271685	0.231963	0.349803	207.685	361.655	238.321	270.329	226.561	173.288	TRAF1
ENSG00000056586	0.604073	1.57371e-08	1.38355e-07	1039.4	1236.63	1209.53	1705.73	1732.88	1858.08	RC3H2
ENSG00000056736	-0.783907	0.101435	0.180697	20.5725	33.0545	21.0903	15.9017	10.2054	17.2381	IL17RB
ENSG00000056972	-2.37088	4.74519e-14	9.15838e-13	102.863	88.4695	122.324	25.4428	15.3082	19.9598	TRAF3IP2
ENSG00000057019	0.208399	0.147807	0.244632	317.405	361.655	318.464	424.046	338.82	390.124	DCBLD2
ENSG00000057252	0.286391	0.00163544	0.00515666	1583.11	1560.37	1497.41	1818.1	1879.84	1961.51	SOAT1
ENSG00000057468	0.213793	0.70042	0.790885	11.7557	20.416	12.6542	20.1422	8.16435	23.5889	MSH4
ENSG00000057608	0.00246506	0.975863	0.984819	5333.18	5618.3	5184	5326.02	5352.75	5484.42	GDI2
ENSG00000057657	-0.311967	0.131712	0.222707	321.323	270.269	294.21	253.368	299.019	162.401	PRDM1
ENSG00000057663	-0.0565426	0.701592	0.791727	306.629	279.019	262.575	254.428	292.896	268.551	ATG5
ENSG00000057704	-0.784295	4.27088e-07	2.92737e-06	997.278	1144.27	1120.95	720.878	698.052	477.222	TMCC3
ENSG00000057757	0.376655	0.00992517	0.0253097	553.499	783.587	582.093	807.808	793.983	890.028	PITHD1
ENSG00000057935	-0.372359	0.00131355	0.00426664	761.184	760.254	770.852	527.937	628.655	613.312	MTA3
ENSG00000058056	0.0982035	0.395148	0.526438	864.046	770.948	778.233	902.158	904.202	778.434	USP13
ENSG00000058063	-0.257881	0.023369	0.0526528	1190.27	1049	1202.15	968.945	873.585	1034.28	ATP11B
ENSG00000058085	0.0964615	0.672933	0.76987	109.72	107.913	84.3613	122.973	87.7668	112.501	LAMC2
ENSG00000058091	-0.995321	2.33836e-17	6.19884e-16	787.634	878.862	900.557	421.926	453.121	412.806	CDK14
ENSG00000058262	-0.32178	8.98082e-05	0.000385874	8187.87	7845.59	8129.27	6164.57	6414.12	6751.87	SEC61A1
ENSG00000058272	-0.0961952	0.280301	0.405168	1639.92	1566.2	1565.96	1484.16	1485.91	1494.27	PPP1R12A
ENSG00000058404	-3.43534	1.21927e-18	3.77731e-17	120.496	89.4417	206.685	12.7214	9.18489	16.3308	CAMK2B
ENSG00000058453	0.131184	0.365704	0.496531	354.631	410.265	318.464	408.144	362.293	416.435	CROCC
ENSG00000058600	0.40375	8.98892e-06	4.80826e-05	1461.63	1523.42	1472.11	2000.44	2024.76	1872.6	POLR3E
ENSG00000058668	-0.946581	2.49861e-24	1.29612e-22	19409.7	21006.2	20518.8	10058.4	11552.6	10006.2	ATP2B4
ENSG00000058673	0.145535	0.123646	0.211713	4671.92	4422.5	4565	4863.81	4720.01	5523.43	ZC3H11A
ENSG00000058729	0.21335	0.0426105	0.0878883	1049.2	1160.8	980.701	1239.27	1257.31	1203.94	RIOK2
ENSG00000058799	-0.0537353	0.751716	0.829549	185.153	188.605	188.758	162.198	176.554	202.32	YIPF1
ENSG00000058804	0.354399	0.000718955	0.00249739	1269.62	1130.66	1165.24	1399.35	1604.29	1554.15	NDC1
ENSG00000059122	0.446751	0.000142108	0.000583609	1661.48	1649.81	1690.39	2449.93	2458.49	1910.7	FLYWCH1
ENSG00000059145	0.702947	3.74316e-09	3.63695e-08	567.214	658.174	535.694	1007.11	927.674	933.577	UNKL
ENSG00000059377	1.0198	0.261059	0.383136	7.83715	11.6663	0	14.8416	3.06163	21.7744	TBXAS1
ENSG00000059378	-0.86252	0.0467547	0.0951796	900.293	319.851	772.961	386.942	349.026	360.185	PARP12
ENSG00000059573	-0.115564	0.236398	0.354983	1373.46	1273.57	1333.96	1159.77	1276.7	1237.51	ALDH18A1
ENSG00000059588	-0.278441	0.0479763	0.0972734	1027.65	750.532	1065.06	792.966	769.49	781.156	TARBP1
ENSG00000059691	-0.0115871	0.919343	0.948005	549.58	539.567	520.931	508.855	552.114	536.194	GATB
ENSG00000059728	-0.266883	0.132512	0.223719	455.535	676.646	489.296	532.178	381.683	434.58	MXD1
ENSG00000059758	1.05474	2.25977e-30	1.84733e-28	1291.17	1244.41	1278.07	2727.68	2712.61	2483.19	CDK17
ENSG00000059769	0.944224	3.63885e-08	3.01256e-07	188.092	256.659	173.995	409.205	417.402	365.628	DNAJC25
ENSG00000059804	-3.38836	1.24153e-98	1.21158e-95	4000.87	2681.31	4259.19	341.357	334.738	368.35	SLC2A3
ENSG00000059915	-0.450437	0.111806	0.195273	98.9441	57.3593	97.0155	62.5468	69.397	53.5287	PSD
ENSG00000060069	0.301545	0.00349063	0.01008	813.105	886.639	808.814	1068.6	1031.77	992.549	CTDP1
ENSG00000060138	0.311916	0.0135099	0.0330961	3685.42	4513.89	3691.86	5433.09	5143.54	4187.03	YBX3
ENSG00000060140	-2.25076	2.33614e-10	2.6567e-09	81.3105	179.856	105.452	27.563	32.6574	17.2381	STYK1
ENSG00000060237	0.143444	0.119717	0.206365	3477.74	3189.76	3413.47	3684.96	3495.36	3952.96	WNK1
ENSG00000060339	0.26294	0.00228291	0.00691874	2454.99	2442.15	2366.34	3036.17	2882.02	2798.92	CCAR1
ENSG00000060491	-0.0655503	0.498807	0.622871	2087.62	1828.69	1844.35	1859.44	1854.33	1791.85	OGFR
ENSG00000060558	-1.2293	5.63005e-14	1.07466e-12	1433.22	985.803	1442.58	510.976	640.901	495.367	GNA15
ENSG00000060642	-0.0666176	0.672917	0.76987	310.547	234.298	279.447	251.247	262.28	273.087	PIGV
ENSG00000060656	0.609271	0.187336	0.296389	18.6132	15.5551	13.7087	28.6231	27.5547	17.2381	PTPRU
ENSG00000060688	0.235481	0.017375	0.0409438	1340.15	1205.52	1283.35	1546.71	1544.08	1418.06	SNRNP40
ENSG00000060749	0.544188	1.12587e-08	1.00973e-07	1479.26	1458.29	1546.98	2161.58	2053.33	2322.6	QSER1
ENSG00000060762	0.241121	0.200724	0.312784	131.272	119.58	118.106	133.575	147.979	154.235	MPC1
ENSG00000060971	-0.21637	0.168686	0.272826	414.39	397.627	427.079	337.117	431.69	298.49	ACAA1
ENSG00000060982	1.12016	5.04257e-23	2.34329e-21	604.44	555.122	678.054	1332.57	1384.88	1275.62	BCAT1
ENSG00000061273	0.282039	0.00494247	0.0137194	3077.06	2929.21	2902.03	3788.85	3827.04	3218.07	HDAC7
ENSG00000061455	-1.25224	0.00262702	0.00783091	33.3079	45.693	31.6355	12.7214	17.3492	16.3308	PRDM6
ENSG00000061656	-0.999192	0.00031581	0.0011931	122.456	101.108	166.614	53.0058	54.0888	87.0975	SPAG4
ENSG00000061676	-0.171626	0.036609	0.0772553	3788.28	3563.08	3708.74	3215.33	3283.09	3320.59	NCKAP1
ENSG00000061794	0.441668	9.45235e-06	5.0475e-05	984.542	1036.36	938.52	1378.15	1365.49	1277.43	MRPS35
ENSG00000061936	0.235532	0.0213097	0.0486447	1222.6	1347.46	1206.37	1581.69	1455.3	1410.8	SFSWAP
ENSG00000061938	0.160835	0.191461	0.301572	1286.27	1018.86	1272.8	1250.94	1449.17	1299.2	TNK2
ENSG00000061987	0.108	0.405851	0.536712	796.451	1044.13	923.757	930.781	953.188	1094.16	MON2
ENSG00000062038	-0.0790522	0.879566	0.921467	16.654	21.3882	11.5997	10.6012	16.3287	19.9598	CDH3
ENSG00000062194	0.525125	3.27501e-08	2.73601e-07	1637.97	1600.23	1746.28	2438.27	2239.07	2494.07	GPBP1
ENSG00000062282	-0.0270102	0.867379	0.913111	277.239	373.322	273.12	296.832	296.978	313.007	DGAT2
ENSG00000062370	-0.532467	0.0236314	0.0531749	106.781	129.302	104.397	94.3503	64.2943	77.1176	ZNF112
ENSG00000062485	0.200751	0.0195703	0.0452497	3388.59	3595.17	3402.93	4035.86	4117.89	3785.11	CS
ENSG00000062582	-0.0304983	0.834072	0.889806	718.079	689.284	702.308	692.255	819.497	555.247	MRPS24
ENSG00000062598	-0.0768449	0.471288	0.59749	908.13	936.221	1006.01	849.152	956.249	896.379	ELMO2
ENSG00000062650	0.285884	0.00101935	0.00341181	1880.92	1821.89	1812.71	2304.69	2252.34	2168.37	WAPL
ENSG00000062716	0.109076	0.254627	0.375743	3770.65	3301.56	3833.17	3753.87	3970.94	4035.52	VMP1
ENSG00000062725	-0.0658039	0.549904	0.66902	963.97	873.028	940.629	874.595	822.558	955.351	APPBP2
ENSG00000062822	-0.175112	0.116084	0.201214	2654.84	2202.01	2399.03	2081.01	2358.48	1987.82	POLD1
ENSG00000063015	-0.82039	0.158322	0.258934	23.5115	9.72192	26.3629	14.8416	6.12326	12.7017	SEZ6
ENSG00000063046	0.363244	0.000108926	0.000458922	9061.71	8312.24	9657.26	12206.2	11606.6	10958	EIF4B
ENSG00000063127	-0.872569	0.00213914	0.00652737	136.171	74.8588	146.578	58.3063	60.2121	76.2103	SLC6A16
ENSG00000063169	0.242949	0.0894303	0.162841	485.904	484.152	503.004	695.436	542.929	506.254	BICRA
ENSG00000063176	0.29244	0.0135645	0.0332074	552.519	530.817	490.35	633.949	607.223	685.893	SPHK2
ENSG00000063177	0.27841	0.000662552	0.00232317	9324.25	9890.11	10082.2	11628.4	12320	11584	RPL18
ENSG00000063180	-1.57984	5.36307e-07	3.60788e-06	210.624	94.3026	230.939	59.3665	45.9245	73.4885	CA11
ENSG00000063241	-0.233505	0.0439727	0.0903289	544.682	534.706	547.294	453.729	483.738	446.375	ISOC2
ENSG00000063244	0.436493	2.03487e-05	0.000101315	5711.33	6804.37	5582.61	8275.26	8403.16	7816.1	U2AF2
ENSG00000063245	0.0486753	0.648521	0.751689	3694.24	3565.03	3577.98	3937.27	4042.37	3231.68	EPN1
ENSG00000063322	-0.0971423	0.360216	0.490731	908.13	1015.94	905.83	861.874	864.4	919.06	MED29
ENSG00000063438	1.1417	1.68328e-05	8.58352e-05	40.1654	55.4149	45.3442	103.891	121.445	86.1903	AHRR
ENSG00000063587	0.387505	0.0105622	0.0267463	325.242	449.153	376.462	552.32	459.245	494.46	ZNF275
ENSG00000063601	0.414957	0.00434281	0.01222	507.456	462.763	493.514	689.075	736.833	527.121	MTMR1
ENSG00000063660	0.0181907	0.965655	0.977804	21.5522	24.3048	28.472	33.9237	23.4725	18.1453	GPC1
ENSG00000063761	-0.129426	0.462446	0.588814	152.825	185.689	182.431	154.777	165.328	156.05	ADCK1
ENSG00000063854	0.198324	0.101783	0.181123	519.211	489.013	588.42	600.025	628.655	602.425	HAGH
ENSG00000063978	0.187407	0.0380093	0.0798436	1918.14	1789.81	1769.48	2104.33	2121.71	2012.32	RNF4
ENSG00000064012	-1.26042	1.47029e-22	6.55916e-21	1192.23	1075.24	1186.33	413.445	476.594	549.803	CASP8
ENSG00000064102	0.61234	5.49421e-09	5.22134e-08	970.827	1061.63	978.591	1475.68	1668.59	1459.79	INTS13
ENSG00000064115	0.13098	0.184848	0.293136	1373.46	1281.35	1288.62	1355.89	1528.77	1433.48	TM7SF3
ENSG00000064199	-0.381223	0.0118238	0.0295386	301.73	327.629	320.573	239.586	274.526	215.929	SPA17
ENSG00000064225	-3.42884	8.13701e-44	1.41168e-41	498.639	389.849	653.8	31.8035	45.9245	64.4159	ST3GAL6
ENSG00000064270	-0.277807	0.584717	0.700135	20.5725	20.416	12.6542	14.8416	11.226	18.1453	ATP2C2
ENSG00000064300	1.49167	0.000169167	0.000682877	16.654	36.9433	29.5265	114.492	74.4997	45.3633	NGFR
ENSG00000064309	0.868557	3.73936e-05	0.000175968	77.3919	73.8866	73.8162	129.334	130.63	150.606	CDON
ENSG00000064313	0.319276	0.00031841	0.00120205	1720.26	1801.47	1657.7	2149.91	2184.98	2128.45	TAF2
ENSG00000064393	-0.129283	0.313454	0.441482	738.652	923.582	934.302	832.191	725.607	815.632	HIPK2
ENSG00000064419	0.176194	0.0540257	0.107473	3258.3	3219.9	3205.73	3934.09	3605.58	3404.06	TNPO3
ENSG00000064489	-0.0888852	0.828321	0.885425	29.3893	25.277	21.0903	26.5029	19.3903	25.4034	BORCS8-MEF2B
ENSG00000064490	-0.949947	1.14854e-17	3.20238e-16	1230.43	1226.91	1303.38	582.003	666.415	696.78	RFXANK
ENSG00000064545	0.131868	0.257141	0.378845	544.682	536.65	592.638	577.763	646.004	609.683	TMEM161A
ENSG00000064547	-0.590247	7.60636e-05	0.000332677	374.224	327.629	372.244	210.963	242.889	258.571	LPAR2
ENSG00000064601	-0.531211	6.21269e-05	0.000277078	2477.52	3093.51	2386.37	1705.73	1691.04	2108.49	CTSA
ENSG00000064607	0.246037	0.00842292	0.0219375	2348.21	2366.32	2593.06	2992.71	2950.39	2723.61	SUGP2
ENSG00000064651	-1.23519	7.09581e-21	2.72075e-19	3624.68	2917.55	3661.28	1309.24	1340.99	1682.07	SLC12A2
ENSG00000064652	0.108111	0.435714	0.564484	381.082	370.405	374.353	444.188	420.464	350.205	SNX24
ENSG00000064666	0.596159	8.50082e-09	7.80594e-08	2329.59	2888.38	2472.84	3866.24	3897.46	3863.14	CNN2
ENSG00000064687	-1.3977	1.76109e-12	2.73609e-11	468.27	296.519	466.096	137.815	157.164	171.473	ABCA7
ENSG00000064703	0.270178	0.00880043	0.0228066	1084.47	951.776	1041.86	1194.75	1294.05	1222.99	DDX20
ENSG00000064726	0.280514	0.00366838	0.0105291	2166.97	2432.42	2121.69	2718.14	2834.05	2612.93	BTBD1
ENSG00000064763	-1.57701	8.21426e-31	6.89557e-29	583.868	530.817	554.676	190.821	196.965	172.381	FAR2
ENSG00000064787	-0.859681	0.0656395	0.126465	34.2875	18.4716	26.3629	12.7214	16.3287	14.5163	BCAS1
ENSG00000064932	0.437384	0.000326563	0.00123133	1957.33	2495.62	1962.46	2964.08	3076.94	2648.31	SBNO2
ENSG00000064933	0.109331	0.359491	0.490013	725.916	605.676	639.037	688.015	686.826	750.309	PMS1
ENSG00000064961	-0.339189	0.00510141	0.0141179	2198.32	1708.14	2252.45	1598.65	1671.65	1597.7	HMG20B
ENSG00000064989	-2.13661	2.31909e-23	1.10397e-21	1108.96	753.449	881.576	153.717	176.554	292.14	CALCRL
ENSG00000064995	-0.0930892	0.479316	0.605455	498.639	454.986	414.425	443.128	396.991	442.746	TAF11
ENSG00000064999	-0.409505	0.00178912	0.00557147	508.435	477.346	499.841	344.537	356.17	416.435	ANKS1A
ENSG00000065000	0.0310915	0.711424	0.799897	4323.17	4188.2	4614.57	4438.7	4532.23	4440.16	AP3D1
ENSG00000065029	-0.332528	0.0148409	0.0357823	475.127	582.343	519.877	430.407	374.54	447.282	ZNF76
ENSG00000065054	0.59914	6.33022e-08	5.04286e-07	579.949	569.705	562.057	798.267	883.791	909.988	SLC9A3R2
ENSG00000065057	0.188398	0.222265	0.338216	361.489	279.019	369.081	373.161	421.485	355.648	NTHL1
ENSG00000065060	0.147721	0.170464	0.275018	749.428	853.585	799.324	917	848.072	896.379	UHRF1BP1
ENSG00000065135	-0.156755	0.0866874	0.158773	2876.24	2833.94	2933.67	2615.3	2739.14	2400.63	GNAI3
ENSG00000065150	0.486467	1.32695e-07	1.00188e-06	5894.52	5706.77	5539.38	7958.29	8657.27	7400.57	IPO5
ENSG00000065154	0.5462	1.58804e-06	9.78785e-06	1179.49	1355.24	1078.77	1726.93	1683.9	1866.25	OAT
ENSG00000065183	0.461833	0.000255536	0.000990059	1995.54	2468.4	1795.84	2842.17	3066.73	2714.54	WDR3
ENSG00000065243	0.0264408	0.778047	0.850075	2216.93	2008.55	2238.74	2124.47	2169.68	2288.12	PKN2
ENSG00000065268	0.302924	0.0116311	0.0291271	1438.12	1411.62	1328.69	1665.44	1983.94	1506.97	WDR18
ENSG00000065308	-0.535825	4.49882e-09	4.32274e-08	2988.89	3222.82	2877.78	2160.52	2079.87	2030.46	TRAM2
ENSG00000065320	0.554195	0.0918082	0.166434	27.43	30.138	43.2352	49.8254	46.945	50.8069	NTN1
ENSG00000065328	0.701842	3.44435e-10	3.84419e-09	1086.43	1130.66	910.048	1764.03	1672.67	1652.13	MCM10
ENSG00000065357	-2.42406	2.66378e-37	3.40921e-35	523.13	402.487	532.531	95.4104	70.4175	105.243	DGKA
ENSG00000065361	0.393236	0.402185	0.533173	13.715	13.6107	23.1994	21.2023	19.3903	25.4034	ERBB3
ENSG00000065413	-1.31907	0.000172596	0.000694746	71.514	104.997	49.5623	38.1642	26.5341	26.3107	ANKRD44
ENSG00000065427	0.429658	4.62599e-05	0.000213257	5666.26	6193.84	5659.59	7967.83	8685.85	6946.03	KARS
ENSG00000065457	-0.284068	0.0038108	0.0109038	1459.67	1488.43	1468.94	1132.2	1200.16	1293.76	ADAT1
ENSG00000065485	-0.152406	0.26942	0.392748	727.876	555.122	753.979	604.266	597.018	630.55	PDIA5
ENSG00000065491	-0.104504	0.456087	0.583047	324.262	355.822	397.553	349.838	316.369	335.688	TBC1D22B
ENSG00000065518	-0.460663	6.50847e-05	0.000289607	1473.38	1337.74	1548.03	943.503	1064.43	1157.67	NDUFB4
ENSG00000065526	0.572838	1.04857e-10	1.25171e-09	1700.66	1810.22	1750.5	2663.01	2497.27	2665.55	SPEN
ENSG00000065534	-0.791161	9.92998e-05	0.000423259	588.766	360.683	692.817	293.652	323.512	331.152	MYLK
ENSG00000065548	0.241454	0.0122411	0.0304255	2157.18	2232.15	1946.64	2474.31	2611.57	2406.07	ZC3H15
ENSG00000065559	0.171197	0.207147	0.320618	341.896	335.406	373.299	355.139	409.238	417.342	MAP2K4
ENSG00000065600	0.199226	0.109197	0.1918	438.881	454.986	487.187	558.681	543.95	483.573	TMEM206
ENSG00000065613	-2.04209	1.8356e-85	1.36481e-82	4703.27	3900.43	4563.95	1082.38	1082.8	1032.47	SLK
ENSG00000065615	-0.136334	0.365842	0.496546	265.484	243.048	257.302	212.023	242.889	241.333	CYB5R4
ENSG00000065618	-0.243411	0.11	0.192917	1741.81	1118.99	1636.61	1254.12	1323.65	1221.18	COL17A1
ENSG00000065621	0.336511	0.453947	0.581169	12.7354	23.3326	23.1994	21.2023	22.452	30.847	GSTO2
ENSG00000065665	0.0881941	0.574935	0.691499	245.891	202.216	250.975	255.488	237.787	249.498	SEC61A2
ENSG00000065675	4.73796	2.39538e-15	5.28269e-14	3.91858	0	4.21807	67.8474	75.5202	70.7667	PRKCQ
ENSG00000065717	-0.785984	2.64882e-11	3.44082e-10	842.494	805.947	890.012	454.789	479.656	536.194	TLE2
ENSG00000065802	0.64542	0.000216179	0.000851519	1168.72	1615.78	1195.82	2444.63	2251.32	1532.37	ASB1
ENSG00000065809	-1.00761	1.9869e-28	1.44969e-26	10750.6	9404.01	10418.6	5194.57	5189.46	4823.03	FAM107B
ENSG00000065833	0.364268	0.608162	0.719763	1.95929	20.416	8.43613	13.7815	13.2671	12.7017	ME1
ENSG00000065882	0.358668	0.000271946	0.00104792	1602.7	1609.95	1633.45	2031.18	2257.44	1926.13	TBC1D1
ENSG00000065883	0.345151	0.000229543	0.000899845	1632.09	1610.92	1542.76	1986.66	1938.01	2153.85	CDK13
ENSG00000065911	1.36879	5.55986e-45	1.08515e-42	2811.58	3380.31	2962.14	8046.28	7663.26	7932.23	MTHFD2
ENSG00000065923	0.00857393	0.960786	0.974517	530.967	790.392	583.148	706.037	511.292	698.595	SLC9A7
ENSG00000065970	0.317497	0.00947357	0.024325	487.863	525.956	538.858	710.277	598.039	626.921	FOXJ2
ENSG00000065978	-0.028228	0.819674	0.879727	30081	27913.6	28288.5	31236.3	30644.9	22732.5	YBX1
ENSG00000065989	2.81214	2.19788e-66	1.10702e-63	70.5344	81.6641	75.9252	571.402	532.724	498.996	PDE4A
ENSG00000066027	-0.352568	0.00648353	0.0174091	682.812	629.98	639.037	549.14	542.929	438.209	PPP2R5A
ENSG00000066044	0.141696	0.128857	0.218811	2115.05	2083.41	2147	2361.94	2474.82	2164.74	ELAVL1
ENSG00000066056	-0.612708	4.62629e-08	3.75246e-07	17762.9	14396.2	18326.4	10233.3	11665.8	11115.8	TIE1
ENSG00000066084	0.112872	0.270464	0.394012	1138.35	1218.16	1138.88	1328.32	1163.42	1288.32	DIP2B
ENSG00000066117	-0.124649	0.209763	0.323735	2796.88	2520.89	3011.7	2489.15	2644.23	2505.87	SMARCD1
ENSG00000066135	0.284	0.00124271	0.00406103	1603.68	1618.7	1677.74	1935.77	2031.9	1997.8	KDM4A
ENSG00000066136	0.0548205	0.693099	0.785801	890.497	1204.55	887.903	994.388	989.927	1114.12	NFYC
ENSG00000066230	0.0214901	0.910179	0.942409	134.211	129.302	117.051	122.973	133.691	129.739	SLC9A3
ENSG00000066248	0.821039	0.0805612	0.149392	15.6743	40.8321	20.0358	28.6231	33.6779	72.5813	NGEF
ENSG00000066279	0.358999	0.000201038	0.000796096	2798.84	2408.12	2729.09	3341.48	3294.31	3541.06	ASPM
ENSG00000066294	-7.44778	8.03086e-09	7.40661e-08	38.2061	16.5273	41.1262	0	0	0	CD84
ENSG00000066322	-0.247463	0.00811502	0.0212134	2667.57	2816.44	2557.2	2162.64	2210.5	2399.72	ELOVL1
ENSG00000066379	0.0463181	0.758172	0.834786	214.542	221.66	236.212	226.865	236.766	230.446	ZNRD1
ENSG00000066382	-0.572399	0.396058	0.527199	20.5725	6.80534	14.7632	11.6613	13.2671	3.62906	MPPED2
ENSG00000066405	-0.920586	0.0802524	0.148979	20.5725	17.4995	42.1807	19.0821	15.3082	8.16539	CLDN18
ENSG00000066422	0.41377	0.000451285	0.00165291	917.927	1139.41	914.266	1353.77	1267.52	1338.22	ZBTB11
ENSG00000066427	0.104533	0.431592	0.560778	399.695	347.073	364.863	415.565	369.437	410.084	ATXN3
ENSG00000066455	-0.0576849	0.616003	0.726346	687.71	766.087	719.18	653.031	679.682	753.938	GOLGA5
ENSG00000066557	0.00514344	0.963452	0.976324	818.983	784.559	774.015	721.939	856.236	807.467	LRRC40
ENSG00000066583	0.208505	0.103054	0.182975	784.695	639.702	775.07	823.71	935.839	782.063	ISOC1
ENSG00000066629	0.587971	8.49669e-05	0.000367093	421.247	416.098	301.592	573.522	594.977	545.267	EML1
ENSG00000066651	0.271956	0.20671	0.32025	78.3715	99.1636	94.9065	109.192	106.137	113.408	TRMT11
ENSG00000066654	0.553449	7.27482e-08	5.72814e-07	724.937	766.087	699.145	1033.61	1103.21	1077.83	THUMPD1
ENSG00000066697	1.04352	3.27217e-10	3.66511e-09	742.57	1098.58	648.528	1711.03	1755.34	1667.55	MSANTD3
ENSG00000066739	-0.142817	0.201363	0.313655	618.156	691.229	637.983	582.003	594.977	587.001	ATG2B
ENSG00000066777	-0.100513	0.243201	0.363173	2089.58	2200.07	2196.56	1981.36	2041.09	2026.83	ARFGEF1
ENSG00000066827	0.30503	0.0655453	0.126317	183.193	209.021	168.723	240.646	212.273	240.425	ZFAT
ENSG00000066855	0.473741	8.79004e-05	0.000378614	1124.63	880.806	1051.35	1397.23	1520.61	1327.33	MTFR1
ENSG00000066923	-0.992359	0.000607262	0.00215397	127.354	70.97	123.378	43.4647	55.1094	62.6013	STAG3
ENSG00000066926	0.0595774	0.560811	0.678641	913.028	886.639	828.85	888.377	917.469	933.577	FECH
ENSG00000066933	0.385921	0.000698175	0.00243496	647.545	648.452	594.747	839.611	757.243	873.697	MYO9A
ENSG00000067057	0.427885	0.000111776	0.000470102	5965.05	6604.1	5717.59	8527.57	8938.94	7136.55	PFKP
ENSG00000067064	-0.605983	5.35719e-06	2.9874e-05	1832.91	1407.73	1874.93	1058	1060.34	1241.14	IDI1
ENSG00000067066	-1.63703	9.81201e-32	8.75456e-30	1947.53	1360.1	1735.73	521.577	566.402	533.472	SP100
ENSG00000067082	0.334496	0.000570891	0.00204026	8176.11	8518.35	7889.89	11270.1	10387.1	9344.84	KLF6
ENSG00000067113	0.202692	0.242621	0.362591	217.481	160.412	190.868	203.542	226.561	224.095	PLPP1
ENSG00000067141	-1.19582	0.0261745	0.0580112	17.6336	24.3048	23.1994	7.42081	7.14381	13.609	NEO1
ENSG00000067167	0.00646645	0.949086	0.967236	3749.1	3540.72	3583.25	3397.67	3449.44	4072.72	TRAM1
ENSG00000067177	-0.301013	0.00670526	0.0179427	733.754	818.586	837.286	650.911	627.634	660.49	PHKA1
ENSG00000067182	-0.334993	0.00178547	0.00556119	2508.87	2308.96	2776.54	2013.16	2145.18	1862.62	TNFRSF1A
ENSG00000067191	0.385516	0.0181425	0.0424549	351.692	305.268	325.846	503.555	439.854	342.039	CACNB1
ENSG00000067208	0.253837	0.0838534	0.154506	461.412	386.932	518.822	596.845	483.738	548.896	EVI5
ENSG00000067221	-0.858518	8.80672e-05	0.000379228	224.339	280.963	163.45	114.492	116.342	137.904	STOML1
ENSG00000067225	-0.216037	0.0136559	0.0333997	34085.7	30729	32256.6	26492.3	29598.8	27480.2	PKM
ENSG00000067248	0.12645	0.193814	0.30457	1757.48	1764.53	1617.63	1822.34	2000.27	1789.13	DHX29
ENSG00000067334	0.350346	0.000124019	0.00051707	2616.63	2721.17	2459.13	3345.72	3453.52	3142.77	DNTTIP2
ENSG00000067365	0.32951	0.0103426	0.026254	362.468	379.155	410.207	521.577	462.306	463.613	METTL22
ENSG00000067369	-0.456087	5.52609e-07	3.70797e-06	2353.11	2488.81	2372.66	1689.82	1715.53	1852.64	TP53BP1
ENSG00000067533	-0.0787304	0.588795	0.703778	262.545	282.908	272.065	247.007	279.629	247.684	RRP15
ENSG00000067560	-0.0957471	0.218449	0.333613	10262.8	10697	10536.7	9500.75	10063.6	9909.16	RHOA
ENSG00000067596	-0.0956646	0.296707	0.423124	1561.55	1564.26	1565.96	1430.1	1422.64	1536.91	DHX8
ENSG00000067601	0.0266865	0.919874	0.948297	87.1883	80.6919	60.1075	79.5087	91.8489	61.6941	PMS2P4
ENSG00000067704	-0.0132557	0.884839	0.925439	4421.13	4088.07	4219.12	4115.37	4519.99	3977.45	IARS2
ENSG00000067798	-0.0320172	0.889206	0.92867	453.575	819.558	468.205	681.654	617.429	405.548	NAV3
ENSG00000067829	-0.576452	3.26339e-07	2.29835e-06	1123.65	1056.77	1181.06	765.403	809.291	680.449	IDH3G
ENSG00000067836	-0.537904	0.00175767	0.00548447	198.868	250.826	229.885	161.138	161.246	146.07	ROGDI
ENSG00000067840	0.49726	0.000699863	0.00243812	612.278	460.819	664.346	812.048	877.668	762.103	PDZD4
ENSG00000067900	0.150804	0.100372	0.17911	2148.36	1996.88	2005.69	2366.18	2157.43	2305.36	ROCK1
ENSG00000067955	0.296292	0.0114495	0.0287277	3878.41	4824.02	3637.03	5283.61	4950.66	4920.1	CBFB
ENSG00000067992	0.636833	0.0848898	0.156057	29.3893	22.3604	34.7991	49.8254	54.0888	30.847	PDK3
ENSG00000068001	-0.806864	5.24061e-06	2.92971e-05	3144.66	1996.88	2916.79	1402.53	1910.46	1293.76	HYAL2
ENSG00000068024	0.996936	1.37244e-13	2.48311e-12	231.196	214.854	248.866	468.571	451.08	466.335	HDAC4
ENSG00000068028	0.893185	9.60887e-19	3.01877e-17	660.28	669.84	650.637	1191.57	1199.14	1287.41	RASSF1
ENSG00000068079	-1.38328	1.82739e-07	1.3478e-06	481.005	193.466	423.916	140.995	134.712	145.163	IFI35
ENSG00000068097	0.77478	5.26027e-10	5.76378e-09	384.021	413.182	385.953	746.321	636.819	642.344	HEATR6
ENSG00000068120	-0.37458	0.00020087	0.000795633	1444	1357.18	1430.98	1050.57	1172.6	1041.54	COASY
ENSG00000068137	-0.605999	1.09313e-05	5.77212e-05	749.428	605.676	760.307	498.254	478.635	413.713	PLEKHH3
ENSG00000068305	-1.00459	7.26719e-15	1.51901e-13	1953.41	2669.64	2057.36	1124.78	1126.68	1078.74	MEF2A
ENSG00000068308	0.0394347	0.682912	0.777659	1094.26	1080.11	1139.93	1174.61	1136.89	1095.07	OTUD5
ENSG00000068323	-0.0896983	0.448306	0.576103	924.784	1163.71	968.046	984.847	940.941	947.186	TFE3
ENSG00000068354	-0.443772	0.00168172	0.00527866	721.018	882.75	755.034	608.506	641.922	485.387	TBC1D25
ENSG00000068366	-1.06789	9.48734e-19	2.9866e-17	2405.03	1936.61	2556.15	1136.44	1069.53	1084.18	ACSL4
ENSG00000068383	0.198723	0.0930127	0.168227	494.72	555.122	494.568	563.981	594.977	613.312	INPP5A
ENSG00000068394	0.179005	0.147489	0.244313	441.82	511.373	523.04	570.342	568.443	532.565	GPKOW
ENSG00000068400	-0.376328	0.000499263	0.00181038	1378.36	1335.79	1375.09	1063.3	939.921	1145.88	GRIPAP1
ENSG00000068438	0.330529	0.0436105	0.0896674	847.392	1083.99	881.576	1300.76	1351.2	887.306	FTSJ1
ENSG00000068489	0.523153	7.34605e-07	4.83156e-06	2003.37	1787.86	1904.46	2739.34	2983.05	2464.13	PRR11
ENSG00000068650	-0.19625	0.0215001	0.0490147	4010.66	4184.31	4277.12	3599.09	3490.26	3795.09	ATP11A
ENSG00000068654	0.36073	0.000456494	0.00167082	2829.21	3410.45	2861.96	3893.8	4025.02	3769.69	POLR1A
ENSG00000068697	-0.376929	8.78946e-05	0.000378614	2486.34	2316.73	2274.59	1716.33	1793.1	1939.73	LAPTM4A
ENSG00000068724	0.0334333	0.831426	0.887833	216.501	225.549	242.539	237.466	253.095	210.486	TTC7A
ENSG00000068745	-0.254686	0.00691206	0.0184266	1891.69	1726.61	1874.93	1470.38	1553.27	1579.55	IP6K2
ENSG00000068784	-0.345279	0.00505521	0.014005	497.659	569.705	525.149	398.603	424.546	430.044	SRBD1
ENSG00000068796	-0.49184	2.51958e-07	1.81377e-06	2701.86	2439.23	2811.34	1866.86	1849.23	1937.92	KIF2A
ENSG00000068831	-0.823176	0.0285124	0.0625678	88.168	33.0545	100.179	39.2243	44.9039	40.827	RASGRP2
ENSG00000068878	-0.177891	0.0938702	0.169385	1855.45	2122.3	1769.48	1756.61	1728.8	1596.79	PSME4
ENSG00000068885	-0.147013	0.251186	0.372146	399.695	375.266	416.534	344.537	364.334	366.535	IFT80
ENSG00000068903	-0.493658	9.43307e-06	5.03893e-05	844.453	805.947	864.704	549.14	626.614	609.683	SIRT2
ENSG00000068912	-0.0584485	0.653747	0.755335	565.255	515.262	644.31	518.396	542.929	593.352	ERLEC1
ENSG00000068971	-1.23322	3.04607e-13	5.21506e-12	454.555	379.155	496.677	184.46	220.437	161.493	PPP2R5B
ENSG00000068976	2.13416	0.000312939	0.00118339	2.93893	7.77754	8.43613	38.1642	29.5958	16.3308	PYGM
ENSG00000069011	-2.17858	1.40731e-44	2.58514e-42	3657.99	2825.19	3614.88	822.65	838.887	570.67	PITX1
ENSG00000069020	-1.89196	5.83416e-35	6.55357e-33	3357.24	2941.85	3697.14	733.6	830.723	1126.82	MAST4
ENSG00000069122	-5.16234	2.15795e-07	1.57376e-06	52.9008	13.6107	41.1262	2.12023	1.02054	0	ADGRF5
ENSG00000069248	0.22526	0.0131475	0.0323895	1489.06	1455.37	1427.82	1649.54	1770.64	1691.14	NUP133
ENSG00000069275	-0.201363	0.0475552	0.0965449	12927.4	10528.8	12701.7	10177.1	10646.3	10623.2	NUCKS1
ENSG00000069329	0.259228	0.00153781	0.00489928	4127.24	4267.92	4054.62	4787.48	5010.87	5101.56	VPS35
ENSG00000069345	0.298898	0.000948233	0.00319985	2471.64	2690.06	2529.79	3128.4	3320.85	3013.94	DNAJA2
ENSG00000069399	-1.27442	1.49079e-11	2.00734e-10	1022.75	1664.39	936.411	534.298	471.491	492.645	BCL3
ENSG00000069424	-0.359129	0.12145	0.208777	93.0662	121.524	137.087	82.689	105.116	86.1903	KCNAB2
ENSG00000069493	-1.35582	2.75515e-08	2.33039e-07	154.784	134.162	143.414	44.5248	50.0066	73.4885	CLEC2D
ENSG00000069509	-0.226462	0.168143	0.272088	237.074	279.991	217.23	196.121	219.417	212.3	FUNDC1
ENSG00000069667	0.410611	0.198926	0.310707	33.3079	37.9155	31.6355	47.7052	42.8628	46.2706	RORA
ENSG00000069696	-0.407961	0.30256	0.42947	25.4708	32.0823	31.6355	22.2624	19.3903	25.4034	DRD4
ENSG00000069702	-0.0401362	0.814957	0.875813	240.992	187.633	194.031	189.761	216.355	199.598	TGFBR3
ENSG00000069849	-0.334234	0.000837121	0.00285893	3695.22	3264.62	3932.29	2771.14	2968.76	2898.71	ATP1B3
ENSG00000069869	-0.189668	0.0670099	0.128537	1331.34	1504.95	1284.4	1231.85	1180.77	1201.22	NEDD4
ENSG00000069943	-0.459721	0.00702285	0.0186742	189.071	201.244	204.576	152.657	146.958	133.368	PIGB
ENSG00000069956	-0.692737	2.72798e-07	1.94941e-06	3068.25	2215.63	3128.75	1825.52	1696.14	1682.98	MAPK6
ENSG00000069966	-0.65696	1.75157e-07	1.29433e-06	669.097	683.451	774.015	464.331	477.614	407.362	GNB5
ENSG00000069974	-0.034257	0.81501	0.875813	289.975	280.963	295.265	289.411	250.033	305.749	RAB27A
ENSG00000069998	0.451183	0.000116136	0.000486673	1010.01	969.275	931.138	1370.73	1456.32	1154.04	HDHD5
ENSG00000070010	-0.36111	0.00383444	0.0109627	2519.64	1874.39	2463.35	1779.93	1844.12	1714.73	UFD1
ENSG00000070018	-0.0283027	0.809202	0.871552	815.064	716.506	881.576	782.365	763.367	819.261	LRP6
ENSG00000070019	-0.058458	0.840602	0.89378	67.5955	43.7486	56.9439	49.8254	58.171	53.5287	GUCY2C
ENSG00000070047	0.389787	0.000101107	0.000430157	1953.41	2043.55	1909.73	2703.29	2712.61	2325.32	PHRF1
ENSG00000070061	0.509884	5.69509e-08	4.56719e-07	1413.63	1478.7	1414.11	2037.54	2161.51	1934.29	ELP1
ENSG00000070081	-0.759895	2.71069e-08	2.29651e-07	468.27	453.041	490.35	261.848	260.239	310.285	NUCB2
ENSG00000070087	0.123433	0.177465	0.283559	2313.92	2228.26	2262.99	2424.48	2643.21	2346.19	PFN2
ENSG00000070214	-1.16993	1.95238e-14	3.91328e-13	2120.93	3145.04	2210.27	1116.3	994.01	1212.11	SLC44A1
ENSG00000070269	-0.197049	0.203461	0.316199	253.728	303.324	276.283	226.865	231.663	267.643	TMEM260
ENSG00000070366	0.0939906	0.431959	0.561116	892.456	868.167	862.595	1002.87	995.03	803.838	SMG6
ENSG00000070367	0.0412284	0.680119	0.775137	1315.66	1267.74	1201.09	1346.35	1333.85	1215.74	EXOC5
ENSG00000070371	0.0370187	0.831383	0.887833	225.318	176.939	253.084	220.504	222.479	228.631	CLTCL1
ENSG00000070404	0.330092	0.0539822	0.107428	189.071	179.856	159.232	216.264	249.013	199.598	FSTL3
ENSG00000070413	0.044777	0.648634	0.751765	1162.84	1164.69	1117.79	1119.48	1187.91	1245.68	DGCR2
ENSG00000070423	0.271348	0.0124581	0.0309009	1486.12	1485.51	1441.52	1819.16	1944.14	1565.03	RNF126
ENSG00000070444	-0.147379	0.195464	0.306454	692.608	728.172	805.651	700.736	655.189	654.139	MNT
ENSG00000070476	0.411528	0.0005549	0.00198948	509.415	508.456	512.495	728.299	611.306	695.873	ZXDC
ENSG00000070495	1.26544	2.73511e-32	2.57265e-30	664.199	688.312	630.601	1687.7	1620.62	1461.61	JMJD6
ENSG00000070501	-0.602708	9.51017e-06	5.07664e-05	767.061	642.619	850.995	525.817	503.128	459.984	POLB
ENSG00000070540	0.0288464	0.856515	0.905397	395.776	313.046	469.26	410.265	388.827	401.919	WIPI1
ENSG00000070610	0.0068555	0.947225	0.965781	1036.46	1185.1	1051.35	1125.84	1083.82	1079.65	GBA2
ENSG00000070614	-1.04963	1.35856e-11	1.84617e-10	9847.38	6293.97	9211.2	4224.56	4461.82	3561.93	NDST1
ENSG00000070669	1.42544	5.54359e-27	3.5916e-25	1935.78	2831.02	2466.51	6835.62	6494.74	6098.64	ASNS
ENSG00000070718	-0.523196	0.000921054	0.00311757	1685.97	1098.58	1741.01	1050.57	1031.77	1066.04	AP3M2
ENSG00000070756	0.469626	1.97652e-07	1.44957e-06	34403.1	37659.8	33547.3	50304.6	50515.9	45425.9	PABPC1
ENSG00000070761	0.181713	0.106866	0.188372	1190.27	1395.1	1124.11	1349.53	1462.44	1396.28	CFAP20
ENSG00000070770	0.329942	0.000124651	0.000519154	2262.98	2448.95	2318.88	2946.06	3002.44	2889.64	CSNK2A2
ENSG00000070778	0.234104	0.219816	0.33534	274.3	351.934	217.23	332.876	377.601	283.067	PTPN21
ENSG00000070785	0.627281	3.48205e-05	0.000165355	554.479	656.23	485.078	910.639	980.742	730.349	EIF2B3
ENSG00000070814	0.39959	2.70217e-05	0.000130786	4503.42	4578.05	4110.51	6041.6	6028.35	5334.72	TCOF1
ENSG00000070831	-0.150909	0.0684572	0.130863	6752.69	6862.7	6412.52	6022.52	6237.56	5780.19	CDC42
ENSG00000070882	-1.01676	2.25039e-15	4.977e-14	2525.52	1860.78	2332.59	1140.68	1156.28	1024.3	OSBPL3
ENSG00000070950	0.579446	2.11792e-07	1.54746e-06	721.998	833.169	692.817	1151.29	1094.02	1115.03	RAD18
ENSG00000070961	0.200894	0.104635	0.18511	885.598	679.562	780.342	866.114	901.14	928.133	ATP2B1
ENSG00000071051	0.706505	2.17841e-09	2.19019e-08	643.626	652.341	685.436	1152.35	1136.89	945.371	NCK2
ENSG00000071054	-0.854565	5.8254e-12	8.34475e-11	24081.6	19440	27810.8	13068	13025.2	13355	MAP4K4
ENSG00000071073	-1.55088	4.2651e-19	1.41092e-17	2767.49	1879.25	2949.48	703.917	1022.58	865.532	MGAT4A
ENSG00000071082	0.180894	0.0375947	0.0790791	7286.59	7055.2	7414.31	8107.76	8799.13	7756.22	RPL31
ENSG00000071127	-0.00234965	0.978878	0.986587	8938.27	9708.31	8833.69	9268.59	9578.82	8589.99	WDR1
ENSG00000071189	-0.425223	2.27643e-05	0.000112072	1257.86	1168.57	1143.1	857.633	895.017	905.451	SNX13
ENSG00000071205	0.0974847	0.593396	0.707638	280.178	360.683	295.265	388.002	360.252	254.942	ARHGAP10
ENSG00000071243	-0.0599932	0.657797	0.758499	517.252	555.122	426.025	494.014	464.347	479.944	ING3
ENSG00000071246	0.572214	6.63436e-06	3.62453e-05	540.764	450.125	556.785	709.217	791.942	798.394	VASH1
ENSG00000071462	0.103816	0.235711	0.354195	2953.63	3254.9	2993.77	3288.48	3375.96	3225.33	BUD23
ENSG00000071537	-0.230808	0.0629704	0.122063	1467.51	1582.73	1524.83	1212.77	1154.23	1529.65	SEL1L
ENSG00000071539	0.493185	4.33147e-06	2.45309e-05	2255.14	2068.82	1939.26	2905.78	3222.88	2689.14	TRIP13
ENSG00000071553	-1.21066	2.12992e-38	2.84245e-36	2210.08	2364.37	2288.3	959.404	970.537	1034.28	ATP6AP1
ENSG00000071564	0.572712	1.50573e-08	1.32678e-07	4307.5	3863.49	3936.51	6107.32	6488.62	5413.66	TCF3
ENSG00000071626	0.624577	4.52316e-13	7.55344e-12	3999.89	4101.68	3892.22	6343.73	6374.32	5775.65	DAZAP1
ENSG00000071655	0.345356	0.000958541	0.00322975	1933.82	1795.64	1581.78	2177.48	2326.84	2244.58	MBD3
ENSG00000071794	0.406992	1.47e-05	7.56763e-05	1117.77	1150.1	1196.88	1507.48	1500.2	1584.99	HLTF
ENSG00000071859	-0.239138	0.0148975	0.0358965	1773.16	1816.05	1805.33	1660.14	1474.69	1437.11	FAM50A
ENSG00000071889	-0.170293	0.153003	0.251684	501.578	527.9	516.713	478.112	428.628	467.242	FAM3A
ENSG00000071894	0.236166	0.0033116	0.00962354	3724.61	3697.25	3570.59	4409.02	4303.63	4236.02	CPSF1
ENSG00000071967	-0.33161	0.0141263	0.034351	738.652	596.926	742.38	563.981	492.923	593.352	CYBRD1
ENSG00000071994	0.337324	0.0240906	0.0540292	535.865	695.117	535.694	774.944	825.62	633.272	PDCD2
ENSG00000072042	-0.569331	4.68355e-05	0.000215593	1938.72	1425.23	1991.98	1092.98	1211.39	1303.74	RDH11
ENSG00000072062	-0.111641	0.295516	0.421734	1421.46	1499.12	1287.56	1247.76	1251.19	1395.37	PRKACA
ENSG00000072071	0.596363	4.02005e-11	5.09903e-10	1131.49	1162.74	1161.02	1778.87	1702.27	1742.86	ADGRL1
ENSG00000072110	-0.390798	0.000243774	0.000949673	6674.32	6116.06	6314.45	5114	5242.53	4216.97	ACTN1
ENSG00000072121	-0.281063	0.00605671	0.0164012	860.128	840.946	892.121	708.157	724.586	701.317	ZFYVE26
ENSG00000072134	-0.219597	0.0225401	0.0510503	1246.11	1216.21	1260.15	1016.65	1107.29	1072.39	EPN2
ENSG00000072135	0.0321421	0.788281	0.857238	725.916	711.645	637.983	729.359	754.182	640.53	PTPN18
ENSG00000072163	-0.242045	0.714387	0.801843	22.5318	6.80534	28.472	7.42081	9.18489	31.7543	LIMS2
ENSG00000072201	0.0386192	0.929127	0.954622	28.4097	20.416	29.5265	14.8416	31.6369	33.5688	LNX1
ENSG00000072210	0.00332358	0.978671	0.98657	741.591	835.113	673.836	704.977	734.791	815.632	ALDH3A2
ENSG00000072274	-0.121881	0.328344	0.457461	6637.09	7357.55	5192.44	5896.36	5963.04	5774.75	TFRC
ENSG00000072310	-0.157364	0.404495	0.535462	2866.44	1556.48	2875.67	2022.7	2113.55	2406.98	SREBF1
ENSG00000072364	-0.153286	0.119911	0.206586	4232.06	4837.63	4625.11	4124.91	3794.38	4393.89	AFF4
ENSG00000072401	0.0835674	0.519661	0.641726	426.145	470.541	466.096	464.331	444.957	533.472	UBE2D1
ENSG00000072415	-0.143774	0.174093	0.279342	1116.79	1076.22	1114.62	990.148	1083.82	920.875	MPP5
ENSG00000072422	-0.77326	0.00013306	0.000550796	1548.82	832.196	1619.74	684.835	803.168	851.923	RHOBTB1
ENSG00000072501	0.389179	4.99607e-06	2.79938e-05	3643.3	3702.11	3460.92	4640.12	4571.02	4940.97	SMC1A
ENSG00000072506	-0.0921329	0.407567	0.538616	900.293	876.917	829.905	802.507	887.873	756.66	HSD17B10
ENSG00000072518	0.367908	0.000376391	0.00140262	1132.47	1253.16	1112.52	1593.35	1508.36	1414.43	MARK2
ENSG00000072571	-0.0486677	0.696331	0.788184	2700.88	2038.69	2482.33	2106.45	2359.5	2514.94	HMMR
ENSG00000072609	-0.558538	1.61738e-06	9.94244e-06	1077.61	1203.57	1062.95	823.71	766.428	682.264	CHFR
ENSG00000072682	-0.305991	0.639018	0.743933	9.79644	14.5829	16.8723	21.2023	5.10272	7.25813	P4HA2
ENSG00000072736	0.682587	5.06371e-08	4.08814e-07	458.474	446.236	500.895	744.201	680.703	829.241	NFATC3
ENSG00000072756	-0.107664	0.302553	0.42947	746.489	768.032	776.124	690.135	700.093	734.885	TRNT1
ENSG00000072778	-0.136178	0.106285	0.187496	5681.94	6096.62	5817.77	5385.39	5537.47	5089.76	ACADVL
ENSG00000072786	-0.0752526	0.532388	0.653941	1433.22	1750.92	1478.43	1636.82	1445.09	1345.48	STK10
ENSG00000072803	-0.0519754	0.563334	0.680692	2384.45	2278.82	2219.76	2102.21	2268.67	2268.16	FBXW11
ENSG00000072818	0.580708	0.186499	0.295185	14.6947	23.3326	14.7632	26.5029	23.4725	29.0325	ACAP1
ENSG00000072832	1.23751	5.67312e-09	5.37827e-08	69.5547	76.8032	93.852	157.957	201.047	205.949	CRMP1
ENSG00000072840	0.800613	3.38167e-08	2.81607e-07	239.033	236.243	288.938	459.03	464.347	407.362	EVC
ENSG00000072849	0.0465841	0.688341	0.78234	567.214	663.035	642.201	664.692	638.86	630.55	DERL2
ENSG00000072864	0.53079	1.33442e-06	8.32425e-06	757.265	710.672	775.07	1098.28	1152.19	990.734	NDE1
ENSG00000072954	0.687282	0.0166113	0.0394596	48.9822	68.0534	49.5623	108.132	63.2737	97.0774	TMEM38A
ENSG00000072958	0.774224	7.77824e-12	1.08631e-10	1545.88	1875.36	1611.3	3107.2	2888.14	2613.83	AP1M1
ENSG00000073008	0.632984	0.000276275	0.00106303	2839.01	4798.74	2869.34	5875.16	5095.57	5324.74	PVR
ENSG00000073050	-0.31024	0.00274824	0.008158	835.637	819.558	804.596	647.73	656.21	679.542	XRCC1
ENSG00000073060	1.04504	5.39069e-27	3.50709e-25	873.843	886.639	813.032	1818.1	1793.1	1701.12	SCARB1
ENSG00000073067	1.02951	0.0742475	0.139708	8.8168	7.77754	12.6542	27.563	10.2054	21.7744	CYP2W1
ENSG00000073111	0.113536	0.29091	0.416378	5531.07	5724.27	4541.8	5732.04	5882.41	5478.07	MCM2
ENSG00000073146	1.90231	0.000381764	0.00141993	3.91858	20.416	8.43613	55.126	40.8217	27.218	MOV10L1
ENSG00000073150	0.0824165	0.839299	0.893368	21.5522	31.1101	33.7445	41.3445	29.5958	20.8671	PANX2
ENSG00000073169	0.0999901	0.428168	0.557491	583.868	546.372	570.494	682.714	598.039	543.452	SELENOO
ENSG00000073282	-0.193069	0.693163	0.785816	16.654	37.9155	14.7632	22.2624	21.4314	17.2381	TP63
ENSG00000073331	-1.1777	0.0620511	0.120611	11.7557	15.5551	17.9268	6.36069	9.18489	4.53633	ALPK1
ENSG00000073417	-0.26848	0.0142596	0.0346105	1148.14	1061.63	1278.07	995.448	965.434	934.484	PDE8A
ENSG00000073536	0.640996	1.57325e-07	1.17142e-06	814.084	887.611	774.015	1280.62	1446.11	1135.9	NLE1
ENSG00000073578	-0.0125829	0.895194	0.932583	3981.27	3712.8	3725.61	3754.93	4083.2	3483.9	SDHA
ENSG00000073584	-0.242997	0.0100591	0.0256136	1335.26	1316.35	1249.6	1112.06	1079.74	1105.05	SMARCE1
ENSG00000073605	-0.430718	0.0602395	0.117484	203.766	156.523	272.065	129.334	147.979	190.526	GSDMB
ENSG00000073614	0.177325	0.103715	0.183851	1211.82	1407.73	1270.69	1444.94	1365.49	1587.72	KDM5A
ENSG00000073670	-0.318111	0.334956	0.464542	46.0433	50.554	40.0716	40.2844	27.5547	41.7342	ADAM11
ENSG00000073711	0.306331	0.21209	0.326295	73.4733	56.3871	69.5981	80.5688	79.6024	86.1903	PPP2R3A
ENSG00000073712	-0.0607867	0.555191	0.673353	1497.88	1671.2	1540.65	1633.64	1445.09	1438.02	FERMT2
ENSG00000073756	0.38363	0.661347	0.760833	7.83715	15.5551	8.43613	27.563	14.2876	0	PTGS2
ENSG00000073792	0.413965	0.000944659	0.00318986	3590.4	3771.13	3532.63	5242.27	5361.94	3913.04	IGF2BP2
ENSG00000073803	-0.25295	0.0762459	0.142986	276.26	281.936	288.938	228.985	244.93	236.796	MAP3K13
ENSG00000073849	-1.12222	1.04619e-18	3.27358e-17	718.079	641.647	762.416	342.417	322.492	310.285	ST6GAL1
ENSG00000073910	-0.924566	2.76665e-13	4.78388e-12	2825.29	2240.9	2820.83	1228.67	1526.73	1399	FRY
ENSG00000073921	-0.106192	0.202063	0.314532	3266.13	3508.64	3427.18	3171.87	3196.34	3110.11	PICALM
ENSG00000073969	0.386873	0.00269645	0.00801643	723.957	795.253	621.11	841.732	956.249	1000.71	NSF
ENSG00000074047	-5.8825	3.74176e-15	8.11441e-14	122.456	49.5818	122.324	1.06012	4.08217	0	GLI2
ENSG00000074054	0.161758	0.0989677	0.176927	1435.18	1422.32	1476.32	1567.91	1531.84	1746.49	CLASP1
ENSG00000074071	-0.0452088	0.677834	0.773549	1340.15	1316.35	1308.66	1274.26	1419.58	1150.41	MRPS34
ENSG00000074181	1.35818	0.000116124	0.000486673	22.5318	38.8877	16.8723	66.7873	59.1915	75.3031	NOTCH3
ENSG00000074201	0.21081	0.0661478	0.127227	1700.66	1520.51	1661.92	1804.32	2142.12	1705.66	CLNS1A
ENSG00000074211	-0.282395	0.649991	0.752716	8.8168	14.5829	10.5452	9.54104	11.226	7.25813	PPP2R2C
ENSG00000074219	-0.473684	0.00109634	0.00362907	1235.33	954.693	1308.66	873.535	922.571	723.998	TEAD2
ENSG00000074266	-0.0396283	0.728776	0.812095	721.998	804.975	722.344	706.037	694.99	786.6	EED
ENSG00000074276	-1.05006	4.84832e-05	0.00022239	160.662	111.802	156.068	53.0058	62.2532	90.7266	CDHR2
ENSG00000074319	-0.0350472	0.789835	0.858569	352.672	380.127	337.445	344.537	339.841	360.185	TSG101
ENSG00000074356	0.355854	0.000121865	0.000508908	1727.11	1783.97	1797.95	2143.55	2240.09	2408.79	NCBP3
ENSG00000074370	-2.14252	1.59412e-07	1.18527e-06	54.8601	47.6374	53.7804	8.48092	10.2054	16.3308	ATP2A3
ENSG00000074410	0.293298	0.508509	0.631551	18.6132	29.1658	14.7632	24.3827	21.4314	30.847	CA12
ENSG00000074416	-0.154387	0.666671	0.764891	1325.46	1358.15	1076.66	1334.69	1403.25	641.437	MGLL
ENSG00000074582	0.278216	0.0201461	0.0463271	866.985	943.998	822.523	1118.42	1141.99	935.391	BCS1L
ENSG00000074603	-0.0784309	0.453701	0.5809	929.682	1001.36	927.975	871.415	875.626	959.887	DPP8
ENSG00000074621	-0.195985	0.211934	0.32612	575.051	441.375	543.076	431.467	535.785	394.661	SLC24A1
ENSG00000074657	0.0841782	0.422263	0.552011	1949.49	1711.06	2106.92	2079.95	1997.2	2035.9	ZNF532
ENSG00000074660	-0.179451	0.0945152	0.170293	4419.18	4592.64	4248.65	3911.83	4363.84	3435.82	SCARF1
ENSG00000074695	0.490631	1.85716e-07	1.36846e-06	3469.9	3424.06	3555.83	4482.17	4907.79	5290.27	LMAN1
ENSG00000074696	0.304589	0.00182695	0.00566778	2778.27	2950.6	2681.64	3266.22	3342.28	3777.86	HACD3
ENSG00000074755	0.0775319	0.559014	0.676885	1407.75	1899.66	1461.56	1601.83	1591.03	1839.03	ZZEF1
ENSG00000074800	0.143982	0.122661	0.210464	37484.1	39900.7	34401.5	40505.9	43839.5	39174.8	ENO1
ENSG00000074842	-0.0789029	0.415171	0.545326	2329.59	2596.72	2403.24	2146.73	2401.34	2390.65	MYDGF
ENSG00000074855	-0.47846	7.94507e-05	0.000345941	770	762.199	846.777	509.915	621.511	575.207	ANO8
ENSG00000074935	0.435614	0.00339609	0.00983885	196.908	207.077	224.612	284.111	291.875	273.994	TUBE1
ENSG00000074964	-3.06731	3.65144e-11	4.65037e-10	59.7583	57.3593	55.8894	6.36069	3.06163	10.8872	ARHGEF10L
ENSG00000074966	-0.971604	0.130998	0.221795	11.7557	26.2492	11.5997	4.24046	8.16435	12.7017	TXK
ENSG00000075089	0.173521	0.199695	0.311648	398.715	357.767	335.336	419.806	431.69	381.052	ACTR6
ENSG00000075131	0.548465	0.000106319	0.000449272	644.606	610.537	574.712	890.497	1048.1	739.422	TIPIN
ENSG00000075142	-0.746457	4.90225e-12	7.10054e-11	3316.1	3040.04	3463.03	1874.28	2180.9	1798.2	SRI
ENSG00000075151	-0.22904	0.00901352	0.0232777	2665.61	2792.14	2774.43	2299.39	2262.55	2460.51	EIF4G3
ENSG00000075188	-0.13765	0.263623	0.386172	551.54	499.707	586.311	468.571	517.416	501.718	NUP37
ENSG00000075218	0.519421	1.38564e-07	1.04117e-06	1491.02	1289.13	1366.65	1924.11	1969.65	2049.51	GTSE1
ENSG00000075223	0.373784	0.104036	0.184299	154.784	255.686	155.014	291.532	252.074	190.526	SEMA3C
ENSG00000075234	0.250389	0.0459761	0.09383	438.881	401.515	452.388	550.2	507.21	480.851	TTC38
ENSG00000075239	-0.0145402	0.889668	0.928718	1925	1864.66	1899.18	1953.79	2018.64	1661.2	ACAT1
ENSG00000075240	-1.06644	5.04314e-12	7.29783e-11	934.581	904.139	1129.39	442.068	399.033	574.299	GRAMD4
ENSG00000075275	-4.7062	6.96183e-145	1.55289e-141	1189.29	1010.11	1282.29	48.7653	50.0066	35.3834	CELSR1
ENSG00000075292	-0.205054	0.0295345	0.0645597	2598.02	2360.48	2554.04	2177.48	2051.29	2287.22	ZNF638
ENSG00000075303	-0.264046	0.018904	0.0439301	824.86	740.81	818.305	669.993	619.47	694.966	SLC25A40
ENSG00000075336	0.662956	2.31118e-07	1.68002e-06	739.631	869.14	686.49	1183.09	1346.1	1106.86	TIMM21
ENSG00000075340	0.422895	0.00451533	0.0126803	930.662	678.59	943.792	1136.44	1282.82	1003.44	ADD2
ENSG00000075391	1.22623	2.82445e-15	6.18527e-14	326.222	396.654	337.445	964.705	845.01	673.191	RASAL2
ENSG00000075399	-0.783188	1.08241e-10	1.28915e-09	534.886	561.927	544.131	321.215	309.225	322.987	VPS9D1
ENSG00000075407	0.4706	1.6597e-06	1.0185e-05	816.044	783.587	808.814	1145.98	1091.98	1099.61	ZNF37A
ENSG00000075413	0.0529734	0.539691	0.660247	2078.81	2019.24	2004.64	2062.98	2177.84	2090.34	MARK3
ENSG00000075415	-0.0501356	0.540279	0.660658	8871.66	9088.05	9322.98	8460.78	9238.98	8650.78	SLC25A3
ENSG00000075420	-0.142114	0.14842	0.245568	1380.32	1337.74	1351.89	1175.67	1190.97	1320.07	FNDC3B
ENSG00000075426	-0.632394	4.72337e-07	3.20376e-06	1951.45	1871.47	2139.61	1510.66	1158.32	1178.54	FOSL2
ENSG00000075539	-0.124991	0.226824	0.343948	1985.74	2210.76	2057.36	1951.67	1732.88	2049.51	FRYL
ENSG00000075568	-0.524717	1.58848e-07	1.18163e-06	1360.73	1547.73	1444.69	1008.17	985.845	1031.56	TMEM131
ENSG00000075618	-0.489544	7.67677e-06	4.15189e-05	18274.3	16615.7	18257.9	12365.2	14345.8	11144.9	FSCN1
ENSG00000075624	-0.25392	0.00251452	0.00752284	108674	106227	112565	91651.2	96998.6	85968.9	ACTB
ENSG00000075651	-3.72087	2.03097e-44	3.64501e-42	643.626	311.101	569.439	34.9838	36.7396	43.5488	PLD1
ENSG00000075702	0.746973	1.62455e-11	2.16987e-10	1001.2	1024.69	907.939	1785.23	1653.28	1487.92	WDR62
ENSG00000075711	-0.560123	2.80263e-07	1.99727e-06	1196.15	1362.04	1241.17	923.36	850.113	804.745	DLG1
ENSG00000075785	-0.324372	0.000182766	0.000730597	8597.36	9221.24	8291.66	7282.99	6813.15	6758.22	RAB7A
ENSG00000075790	-0.367759	0.000292235	0.00111618	3773.59	3649.61	3653.9	2524.13	3009.58	3049.32	BCAP29
ENSG00000075826	-1.04014	3.11433e-08	2.61577e-07	409.491	271.242	353.263	149.476	190.842	162.401	SEC31B
ENSG00000075856	0.312978	0.001021	0.00341662	1803.53	1808.28	1597.59	2105.39	2175.8	2191.05	SART3
ENSG00000075886	1.12766	0.00648303	0.0174091	18.6132	12.6385	17.9268	30.7433	33.6779	42.6415	TUBA3D
ENSG00000075914	0.179463	0.0902631	0.164109	747.469	759.282	796.16	821.589	917.469	868.253	EXOSC7
ENSG00000075945	-0.120527	0.336452	0.466096	413.41	462.763	429.188	389.062	393.93	417.342	KIFAP3
ENSG00000075975	0.569111	1.31099e-06	8.18791e-06	759.224	800.114	671.727	1200.05	1088.92	1023.4	MKRN2
ENSG00000076003	0.156512	0.0915282	0.166044	2377.6	2321.59	2295.68	2601.52	2774.86	2421.49	MCM6
ENSG00000076043	-0.0428334	0.713862	0.801426	1175.57	1030.52	1033.43	1080.26	1130.76	935.391	REXO2
ENSG00000076053	-0.198748	0.1239	0.212077	396.756	380.127	361.699	332.876	335.759	323.894	RBM7
ENSG00000076067	0.0651123	0.632434	0.739299	1340.15	1324.13	1233.78	1448.12	1546.12	1086	RBMS2
ENSG00000076108	-0.0721976	0.467728	0.593659	4745.4	4082.23	4734.78	4309.37	4050.54	4539.05	BAZ2A
ENSG00000076201	-0.0756148	0.451725	0.579035	1851.53	2027.02	1913.95	1920.93	1906.38	1671.18	PTPN23
ENSG00000076242	0.162064	0.106531	0.187846	1114.84	1143.3	1064.01	1172.49	1316.5	1228.44	MLH1
ENSG00000076248	0.421898	0.000602097	0.00213711	1713.4	2034.8	1492.14	2255.93	2461.55	2304.46	UNG
ENSG00000076258	-1.45278	5.07193e-05	0.000231627	48.9822	53.4706	60.1075	22.2624	14.2876	22.6816	FMO4
ENSG00000076321	-0.199487	0.0571661	0.112587	769.021	808.864	768.743	703.917	672.538	667.748	KLHL20
ENSG00000076351	-0.55733	0.0013307	0.00431607	307.608	236.243	299.483	189.761	168.39	214.115	SLC46A1
ENSG00000076356	-0.222951	0.191495	0.301595	7243.49	11980.3	7005.15	7533.18	7306.07	7634.64	PLXNA2
ENSG00000076382	0.458189	7.58481e-07	4.97283e-06	1759.44	1603.14	1574.39	2215.64	2271.73	2295.38	SPAG5
ENSG00000076513	0.0619906	0.624444	0.732613	519.211	510.401	466.096	530.058	469.45	561.598	ANKRD13A
ENSG00000076554	0.304177	0.00950885	0.0243915	809.186	680.534	787.724	984.847	961.352	866.439	TPD52
ENSG00000076555	0.341942	0.019262	0.0446292	340.916	292.63	319.519	455.85	393.93	359.277	ACACB
ENSG00000076604	0.514723	6.15808e-07	4.09507e-06	1073.69	951.776	1100.92	1550.95	1458.36	1457.07	TRAF4
ENSG00000076650	0.335511	0.0143594	0.0347933	356.591	361.655	337.445	492.954	446.998	393.753	GPATCH1
ENSG00000076685	-0.399501	6.20951e-05	0.000277015	1408.73	1535.09	1365.6	1071.78	1131.78	1064.22	NT5C2
ENSG00000076706	-1.59175	1.74254e-24	9.31781e-23	34132.8	22904.8	34962.5	9118.05	11773	9631.53	MCAM
ENSG00000076770	-1.14029	1.00742e-11	1.38833e-10	388.919	473.458	376.462	155.837	194.924	210.486	MBNL3
ENSG00000076924	0.266303	0.00673362	0.0180032	1364.64	1506.9	1324.47	1663.32	1744.11	1640.34	XAB2
ENSG00000076928	-0.105882	0.245316	0.365354	4047.89	4277.64	4033.53	3616.05	4119.93	3748.82	ARHGEF1
ENSG00000076944	1.12685	0.00286642	0.00846854	19.5929	25.277	28.472	54.0659	34.6985	70.7667	STXBP2
ENSG00000076984	0.387842	0.000216659	0.000853194	942.418	983.858	943.792	1313.48	1302.21	1141.34	MAP2K7
ENSG00000077044	-0.0944807	0.51744	0.639793	1643.84	1199.68	1833.8	1541.41	1422.64	1416.24	DGKD
ENSG00000077097	-0.0871522	0.438512	0.566798	3444.43	2785.33	3501	2976.8	3246.35	2936.82	TOP2B
ENSG00000077147	0.373433	0.029545	0.0645647	2920.32	4783.18	2886.21	5035.55	4412.83	4271.41	TM9SF3
ENSG00000077150	-0.585783	1.08031e-05	5.71406e-05	2475.56	3162.54	2722.76	1708.91	1681.86	2178.35	NFKB2
ENSG00000077152	0.565842	6.59392e-07	4.36816e-06	1074.67	927.471	938.52	1309.24	1512.45	1530.56	UBE2T
ENSG00000077157	-0.0690617	0.623702	0.732217	381.082	361.655	447.115	376.341	351.067	405.548	PPP1R12B
ENSG00000077232	-0.567449	4.51871e-07	3.08101e-06	3030.04	2573.39	3071.81	1751.31	2073.74	2027.74	DNAJC10
ENSG00000077235	0.0700652	0.405056	0.535947	3085.88	2993.38	2965.3	3065.85	3138.17	3289.75	GTF3C1
ENSG00000077238	-0.443493	1.66891e-07	1.23675e-06	2772.39	2757.14	2907.3	2046.02	2106.4	2051.33	IL4R
ENSG00000077254	0.194384	0.0279407	0.0614986	1381.3	1384.4	1362.44	1565.79	1573.68	1584.09	USP33
ENSG00000077312	0.14097	0.156604	0.256716	1564.49	1573.01	1598.65	1838.24	1804.32	1581.36	SNRPA
ENSG00000077348	0.595059	2.47115e-07	1.785e-06	572.112	581.371	510.386	794.026	890.935	829.241	EXOSC5
ENSG00000077380	-0.401673	5.66299e-05	0.000255776	2291.39	2204.93	2482.33	1744.95	1885.96	1652.13	DYNC1I2
ENSG00000077454	-0.261085	0.0405069	0.084184	616.196	570.677	532.531	509.915	430.669	494.46	LRCH4
ENSG00000077458	0.242878	0.0531359	0.106	409.491	414.154	366.972	461.15	455.162	492.645	FAM76B
ENSG00000077463	0.0302252	0.776653	0.849087	924.784	968.303	1015.5	942.443	1068.51	958.98	SIRT6
ENSG00000077514	0.459814	4.30636e-05	0.000200177	890.497	914.833	752.925	1188.39	1132.8	1198.5	POLD3
ENSG00000077549	-0.11596	0.276981	0.401558	4490.69	4750.13	4493.3	4481.11	4538.36	3656.28	CAPZB
ENSG00000077585	0.296134	0.0296594	0.0647967	434.962	393.738	523.04	544.899	559.258	554.339	GPR137B
ENSG00000077616	0.649955	0.0870244	0.159259	31.3486	17.4995	41.1262	44.5248	38.7807	57.1577	NAALAD2
ENSG00000077684	0.846025	9.5524e-10	1.01394e-08	819.962	803.031	752.925	1602.89	1531.84	1138.62	JADE1
ENSG00000077713	0.577244	1.0609e-05	5.62093e-05	404.593	417.07	397.553	608.506	676.62	535.287	SLC25A43
ENSG00000077721	0.151735	0.243262	0.36323	1091.32	1342.6	992.3	1198.99	1240.98	1366.34	UBE2A
ENSG00000077782	-0.036949	0.720657	0.806314	3501.25	2828.11	3044.39	3014.97	3026.93	3094.68	FGFR1
ENSG00000078018	0.156598	0.796805	0.863001	14.6947	7.77754	18.9813	18.022	6.12326	21.7744	MAP2
ENSG00000078043	-0.0789906	0.489902	0.614964	759.224	713.589	641.146	676.354	655.189	670.469	PIAS2
ENSG00000078061	-0.0128685	0.904268	0.938842	886.578	995.525	866.813	933.962	885.832	905.451	ARAF
ENSG00000078070	-0.565522	1.26616e-06	7.91745e-06	810.166	857.473	921.648	538.539	581.71	627.828	MCCC1
ENSG00000078114	-2.97429	7.92384e-37	9.81927e-35	468.27	332.49	501.95	41.3445	47.9656	75.3031	NEBL
ENSG00000078124	0.08346	0.508328	0.631475	1001.2	1044.13	1023.94	942.443	1040.95	1266.54	ACER3
ENSG00000078140	0.00599666	0.945271	0.964923	2583.32	2476.17	2361.06	2428.72	2512.58	2510.4	UBE2K
ENSG00000078142	-0.16726	0.134386	0.226501	706.323	653.313	651.691	577.763	586.813	626.013	PIK3C3
ENSG00000078177	-1.14448	3.7407e-14	7.2918e-13	1721.23	1412.59	1786.35	641.37	669.477	912.709	N4BP2
ENSG00000078237	0.0989327	0.491766	0.616593	267.443	310.129	293.156	302.133	336.779	293.954	TIGAR
ENSG00000078246	0.207349	0.0487984	0.0986913	836.616	806.919	871.031	908.519	971.558	1021.58	TULP3
ENSG00000078269	-0.915952	2.81489e-19	9.57553e-18	2515.73	2239.93	2673.2	1279.56	1346.1	1311	SYNJ2
ENSG00000078304	-0.194661	0.0520243	0.104129	2135.62	1906.47	2174.41	1797.96	1917.6	1716.55	PPP2R5C
ENSG00000078319	0.298129	0.0407651	0.0846419	371.285	432.625	329.009	492.954	481.697	420.064	PMS2P1
ENSG00000078369	0.0468863	0.591955	0.706472	9501.57	9753.03	9427.38	10012.8	10485.1	9133.45	GNB1
ENSG00000078399	-0.509832	0.243635	0.363647	29.3893	20.416	48.5078	18.022	22.452	28.1252	HOXA9
ENSG00000078401	2.23402	0.00195206	0.00601528	484.924	1752.86	325.846	3960.59	4434.26	3666.26	EDN1
ENSG00000078403	0.127646	0.245198	0.365212	1075.65	939.137	1122.01	1168.25	1173.63	1085.09	MLLT10
ENSG00000078487	1.09379	4.59948e-05	0.00021216	52.9008	69.9978	50.6168	125.094	90.8284	154.235	ZCWPW1
ENSG00000078618	-0.0140906	0.865763	0.911962	3357.24	3251.98	3468.31	3277.88	3280.03	3420.39	NRDC
ENSG00000078668	0.0271327	0.781826	0.852533	3520.84	3080.88	3255.29	3256.67	3604.56	3183.6	VDAC3
ENSG00000078674	0.407141	3.96211e-06	2.26775e-05	4007.72	4327.23	4253.92	5464.89	5318.05	5909.02	PCM1
ENSG00000078699	-0.0884501	0.547416	0.66686	559.377	472.485	597.911	545.959	430.669	555.247	CBFA2T2
ENSG00000078747	-0.0115187	0.905934	0.939822	1104.06	1106.35	1087.21	1144.92	1040.95	1086	ITCH
ENSG00000078795	-0.637437	0.283626	0.408516	13.715	12.6385	20.0358	13.7815	5.10272	10.8872	PKD2L2
ENSG00000078804	-1.86668	7.70464e-26	4.62694e-24	1844.67	1274.54	2046.82	544.899	488.84	383.773	TP53INP2
ENSG00000078808	0.00557378	0.954919	0.971187	3613.91	4144.45	3477.8	3808.99	3849.49	3622.71	SDF4
ENSG00000078814	-1.89194	1.86312e-11	2.4758e-10	118.537	93.3304	121.269	36.0439	29.5958	24.4962	MYH7B
ENSG00000078902	-0.00764292	0.95123	0.968765	1133.45	1317.32	972.264	1125.84	1119.54	1160.39	TOLLIP
ENSG00000078967	0.190383	0.209859	0.323771	246.87	292.63	237.266	311.674	299.019	276.716	UBE2D4
ENSG00000079134	0.514988	1.52354e-06	9.41375e-06	663.219	670.812	642.201	986.967	960.332	878.233	THOC1
ENSG00000079150	-1.45268	1.04472e-09	1.10442e-08	186.132	143.884	245.702	64.667	75.5202	69.8595	FKBP7
ENSG00000079156	0.786562	1.04881e-05	5.56442e-05	276.26	212.91	292.101	514.156	476.594	357.463	OSBPL6
ENSG00000079215	-4.29568	7.97476e-09	7.35921e-08	61.7176	18.4716	54.8349	0	3.06163	3.62906	SLC1A3
ENSG00000079246	-0.230193	0.00926824	0.0238527	6694.89	5933.29	6671.93	5385.39	5607.89	5459.93	XRCC5
ENSG00000079263	-0.961166	0.000270285	0.00104203	137.15	98.1914	184.54	73.148	61.2326	80.7467	SP140
ENSG00000079277	-0.183947	0.140205	0.234661	457.494	434.57	411.262	372.1	388.827	386.495	MKNK1
ENSG00000079308	0.652075	0.273926	0.397976	6.85751	10.6941	10.5452	9.54104	15.3082	19.0526	TNS1
ENSG00000079313	0.61422	2.5914e-09	2.57885e-08	1585.06	1722.72	1555.41	2683.15	2496.25	2267.26	REXO1
ENSG00000079332	-0.0336976	0.707539	0.796677	1780.01	1827.72	1781.08	1688.76	1741.05	1833.58	SAR1A
ENSG00000079335	-0.832485	1.36454e-07	1.02778e-06	1662.46	1122.88	1696.72	772.824	809.291	933.577	CDC14A
ENSG00000079337	-1.03378	2.61019e-07	1.87296e-06	705.344	1216.21	675.945	429.347	457.204	382.866	RAPGEF3
ENSG00000079385	-0.981804	2.02637e-06	1.22492e-05	363.448	230.41	370.135	180.22	170.431	137.904	CEACAM1
ENSG00000079387	0.226491	0.0976417	0.174917	651.463	854.557	634.819	789.786	847.051	868.253	SENP1
ENSG00000079432	-0.499222	0.000446937	0.00163742	2236.53	1561.34	2284.08	1472.5	1373.65	1456.16	CIC
ENSG00000079435	0.26252	0.24093	0.360522	89.1476	82.6363	106.506	95.4104	112.26	125.203	LIPE
ENSG00000079459	-1.28237	2.35117e-05	0.000115263	6537.17	3447.39	6584.4	2288.79	2455.43	2067.66	FDFT1
ENSG00000079462	-0.123239	0.408317	0.539334	727.876	592.065	733.944	557.621	750.1	577.928	PAFAH1B3
ENSG00000079482	-0.690747	0.000130003	0.000539286	240.013	196.383	246.757	157.957	137.773	127.924	OPHN1
ENSG00000079616	0.406444	7.20996e-06	3.92178e-05	1778.05	1732.45	1658.75	2190.2	2378.89	2282.68	KIF22
ENSG00000079739	-0.417529	0.0138829	0.03387	535.865	457.902	471.369	359.379	452.101	286.696	PGM1
ENSG00000079785	0.115779	0.196333	0.307533	3390.55	3216.01	3087.62	3505.8	3665.79	3334.2	DDX1
ENSG00000079805	-0.0130193	0.878337	0.920959	3824.53	3766.27	3695.03	3926.67	3689.27	3570.09	DNM2
ENSG00000079819	0.205899	0.0839569	0.154588	2008.27	1513.7	1890.75	2124.47	2104.36	2014.13	EPB41L2
ENSG00000079841	-0.891253	0.00092428	0.00312781	168.499	275.13	224.612	94.3503	88.7873	176.01	RIMS1
ENSG00000079950	-0.109756	0.391124	0.522503	365.407	368.461	362.754	347.718	326.574	342.039	STX7
ENSG00000079974	-0.125558	0.364261	0.494843	399.695	444.292	400.716	380.581	337.8	421.879	RABL2B
ENSG00000079999	0.545839	3.12155e-07	2.20842e-06	1903.45	2216.6	1796.9	2924.86	2969.78	2745.39	KEAP1
ENSG00000080031	-0.688858	5.44813e-07	3.66038e-06	655.382	539.567	686.49	402.844	357.19	406.455	PTPRH
ENSG00000080189	-0.207519	0.0485849	0.098354	1634.05	1887.02	1675.63	1542.47	1569.6	1389.93	SLC35C2
ENSG00000080200	-0.640102	4.39063e-09	4.22399e-08	1213.78	1313.43	1310.76	888.377	747.038	827.426	CRYBG3
ENSG00000080298	-0.84133	2.57487e-11	3.35034e-10	530.967	505.54	563.112	305.313	300.04	287.603	RFX3
ENSG00000080345	0.332624	0.000167371	0.000676093	2399.15	2497.56	2351.57	2973.62	2945.29	3208.09	RIF1
ENSG00000080371	0.0599316	0.583188	0.698948	1203	1408.71	1228.51	1344.23	1245.06	1413.52	RAB21
ENSG00000080503	-0.229792	0.0342661	0.0731417	952.214	826.363	853.104	746.321	743.976	753.938	SMARCA2
ENSG00000080546	-0.0194796	0.942676	0.963499	66.6158	64.1647	60.1075	63.6069	50.0066	74.3958	SESN1
ENSG00000080603	0.00991321	0.941581	0.963109	314.466	357.767	329.009	342.417	346.985	319.358	SRCAP
ENSG00000080608	0.644702	8.98218e-09	8.20163e-08	1542.94	1744.11	1382.47	2479.61	2544.22	2279.05	PUM3
ENSG00000080644	0.68353	0.0947883	0.170726	19.5929	22.3604	14.7632	31.8035	29.5958	29.9398	CHRNA3
ENSG00000080802	0.193361	0.140117	0.234539	611.298	824.419	709.69	848.092	778.675	826.519	CNOT4
ENSG00000080815	-0.0041888	0.966184	0.977972	1289.21	1153.02	1230.62	1210.65	1187.91	1262.91	PSEN1
ENSG00000080819	-0.650487	5.03935e-08	4.07058e-07	1420.48	1173.44	1463.67	815.229	915.428	853.737	CPOX
ENSG00000080822	-0.511673	7.17626e-08	5.66196e-07	2786.11	2566.59	2749.13	1795.84	1857.39	2027.74	CLDND1
ENSG00000080823	-0.109732	0.442095	0.570202	665.178	794.281	664.346	689.075	734.791	546.174	MOK
ENSG00000080824	1.03672	2.42683e-20	8.89495e-19	32256.7	30360.6	26947.1	55751.5	58557.8	69437.6	HSP90AA1
ENSG00000080839	-0.0726622	0.488039	0.613348	962.011	897.333	863.649	862.934	830.723	895.471	RBL1
ENSG00000080845	-0.624737	4.39313e-08	3.58195e-07	1937.74	1648.84	2065.8	1297.58	1197.1	1171.28	DLGAP4
ENSG00000080854	1.24129	5.97607e-05	0.000268596	21.5522	37.9155	41.1262	71.0277	82.664	83.4685	IGSF9B
ENSG00000080947	-0.31498	0.14644	0.242832	156.743	107.913	163.45	107.072	121.445	115.223	CROCCP3
ENSG00000080986	0.440406	2.46732e-05	0.00012054	879.721	817.613	796.16	1071.78	1124.64	1186.7	NDC80
ENSG00000081014	0.0865325	0.530195	0.651694	509.415	606.648	460.824	551.26	523.539	599.703	AP4E1
ENSG00000081019	0.159961	0.218595	0.333738	385	363.6	385.953	437.828	383.724	445.468	RSBN1
ENSG00000081026	0.197308	0.141083	0.235853	510.395	628.036	553.621	658.332	572.525	708.575	MAGI3
ENSG00000081041	1.59529	9.5137e-20	3.3232e-18	156.743	122.496	129.706	442.068	452.101	342.946	CXCL2
ENSG00000081059	-0.822057	0.0892863	0.162693	26.4504	20.416	24.2539	9.54104	12.2465	18.1453	TCF7
ENSG00000081087	-0.430862	0.00163235	0.00514796	397.736	456.93	391.226	324.395	290.855	309.378	OSTM1
ENSG00000081148	-1.35951	0.00793285	0.0208034	30.369	20.416	25.3084	11.6613	6.12326	11.7945	IMPG2
ENSG00000081154	0.0057069	0.945669	0.964986	3583.54	3452.25	3430.34	3555.63	3596.4	3356.88	PCNP
ENSG00000081177	-0.679846	0.000220037	0.000865404	176.336	190.55	176.104	113.432	123.486	102.521	EXD2
ENSG00000081181	-2.2939	2.38021e-18	7.23045e-17	477.087	218.743	467.151	75.2682	84.7051	77.1176	ARG2
ENSG00000081189	-2.11243	1.34323e-08	1.19302e-07	5742.67	2948.66	6096.16	847.032	1285.89	1286.5	MEF2C
ENSG00000081307	-0.17614	0.0838398	0.1545	1084.47	1063.58	1053.46	965.765	989.927	879.141	UBA5
ENSG00000081320	0.809975	2.85022e-06	1.67684e-05	282.138	213.882	253.084	425.106	364.334	522.585	STK17B
ENSG00000081377	0.101683	0.418099	0.54822	398.715	378.183	384.899	404.964	400.053	440.931	CDC14B
ENSG00000081386	0.238263	0.0927723	0.167908	320.344	283.88	345.881	358.319	358.211	402.826	ZNF510
ENSG00000081665	-0.615919	0.0181726	0.0424935	92.0866	75.831	105.452	48.7653	69.397	59.8795	ZNF506
ENSG00000081692	0.185233	0.181157	0.288395	358.55	403.46	376.462	414.505	487.82	392.846	JMJD4
ENSG00000081721	0.261643	0.00897662	0.0232016	911.069	951.776	860.486	1105.7	1096.06	1064.22	DUSP12
ENSG00000081760	0.062943	0.608288	0.719859	475.127	464.708	449.224	503.555	442.916	504.44	AACS
ENSG00000081791	-0.526693	7.25161e-09	6.75174e-08	1965.17	1957.99	1991.98	1301.82	1376.71	1426.22	KIAA0141
ENSG00000081803	-0.450898	0.0163164	0.038842	469.25	324.712	431.297	248.067	277.588	369.257	CADPS2
ENSG00000081853	-2.44848	3.81976e-13	6.42e-12	154.784	78.7476	164.505	28.6231	25.5136	19.0526	PCDHGA2
ENSG00000081870	-0.443318	0.00249538	0.0074713	365.407	323.74	344.827	279.87	228.602	252.22	HSPB11
ENSG00000081913	0.391736	0.00314496	0.00920266	270.382	278.047	268.902	351.958	359.231	361.092	PHLPP1
ENSG00000081923	-1.42192	8.84841e-09	8.09368e-08	437.901	238.187	553.621	163.258	144.917	150.606	ATP8B1
ENSG00000081985	0.261848	0.650506	0.752928	15.6743	13.6107	6.3271	18.022	12.2465	12.7017	IL12RB2
ENSG00000082014	-0.507777	0.000567659	0.00202917	374.224	359.711	454.497	273.51	267.382	293.954	SMARCD3
ENSG00000082068	-0.145461	0.16212	0.2641	901.273	851.64	933.247	782.365	840.928	804.745	WDR70
ENSG00000082074	-0.646988	2.57053e-05	0.000124919	905.191	799.142	968.046	537.478	470.471	696.78	FYB1
ENSG00000082126	-0.727525	0.00112254	0.00370321	597.583	340.267	608.456	283.051	396.991	254.034	MPP4
ENSG00000082146	-1.05388	2.73228e-13	4.72969e-12	1171.65	874.001	1193.71	502.495	572.525	485.387	STRADB
ENSG00000082153	-0.0875737	0.399014	0.530275	9084.24	10906	9047.75	9378.84	9412.47	8538.28	BZW1
ENSG00000082196	0.121428	0.811043	0.873113	14.6947	21.3882	12.6542	11.6613	20.4109	20.8671	C1QTNF3
ENSG00000082212	0.589292	4.44976e-10	4.8963e-09	1341.13	1394.12	1403.56	2024.82	2214.58	1987.82	ME2
ENSG00000082213	-0.00117988	0.991987	0.995369	935.56	1008.16	938.52	879.896	912.366	1086	C5orf22
ENSG00000082258	-0.106839	0.315397	0.443787	1121.69	1206.49	1078.77	1121.6	977.681	1065.13	CCNT2
ENSG00000082269	0.364352	0.0638564	0.123489	136.171	104.025	119.16	139.935	156.143	166.03	FAM135A
ENSG00000082438	0.702731	0.000136548	0.000563442	172.417	230.41	176.104	332.876	354.129	256.756	COBLL1
ENSG00000082458	-0.0329295	0.879117	0.921306	99.9237	95.2748	123.378	108.132	93.89	108.872	DLG3
ENSG00000082512	0.79702	2.34493e-08	2.00404e-07	482.965	383.044	551.512	845.972	833.784	782.063	TRAF5
ENSG00000082515	-0.368279	0.000635694	0.0022431	1084.47	1150.1	1138.88	856.573	951.147	806.559	MRPL22
ENSG00000082516	0.350077	0.00731899	0.0193791	1847.61	2410.06	1712.54	2522.01	2636.06	2453.25	GEMIN5
ENSG00000082641	0.275645	0.0117135	0.0292959	4357.46	5365.53	4338.28	5721.44	5358.87	5941.68	NFE2L1
ENSG00000082701	-0.190385	0.055199	0.109441	1505.71	1460.23	1667.19	1390.87	1358.34	1311	GSK3B
ENSG00000082781	-0.425901	0.00926304	0.0238432	596.603	875.945	653.8	608.506	500.066	475.407	ITGB5
ENSG00000082805	-0.449202	2.78201e-06	1.6398e-05	1658.54	1678	1617.63	1239.27	1129.74	1259.29	ERC1
ENSG00000082898	0.320043	0.000189075	0.000752924	6882.98	6590.49	6442.04	7955.11	8096.99	8808.64	XPO1
ENSG00000082996	0.0963763	0.374691	0.50583	673.016	626.092	616.892	668.933	690.908	688.615	RNF13
ENSG00000083067	-3.50375	5.31321e-15	1.13489e-13	69.5547	74.8588	100.179	4.24046	4.08217	12.7017	TRPM3
ENSG00000083093	-0.165661	0.178733	0.285322	636.769	544.428	597.911	514.156	502.107	568.856	PALB2
ENSG00000083097	-0.512654	0.0460728	0.0939875	76.4123	79.7197	73.8162	54.0659	47.9656	58.9723	DOPEY1
ENSG00000083099	-0.382621	0.00324571	0.00945318	403.613	441.375	395.444	318.035	324.533	309.378	LYRM2
ENSG00000083123	-0.388552	0.0769905	0.14414	158.702	108.886	128.651	94.3503	112.26	96.1702	BCKDHB
ENSG00000083168	0.300234	0.00207411	0.00635129	2253.18	2428.54	2578.29	2911.08	2847.32	3179.06	KAT6A
ENSG00000083223	-0.0118457	0.927078	0.953144	640.687	757.338	753.979	708.157	633.758	791.136	ZCCHC6
ENSG00000083312	0.749519	9.47156e-18	2.6551e-16	5673.12	6222.03	5482.43	9723.38	9503.3	9989.9	TNPO1
ENSG00000083444	-0.133044	0.149783	0.247325	3340.59	3334.62	3215.22	2817.79	2954.47	3245.29	PLOD1
ENSG00000083454	0.230388	0.217285	0.332355	232.176	252.77	170.832	247.007	294.937	228.631	P2RX5
ENSG00000083457	-0.0863104	0.571202	0.688175	336.998	319.851	337.445	260.788	321.471	352.926	ITGAE
ENSG00000083520	0.280076	0.0140275	0.0341694	1714.38	2067.85	1696.72	2238.96	2370.72	2044.98	DIS3
ENSG00000083535	-0.100889	0.438248	0.566552	405.573	461.791	394.389	388.002	407.197	381.959	PIBF1
ENSG00000083544	0.265594	0.0994129	0.177601	175.356	206.105	217.23	244.887	247.992	226.816	TDRD3
ENSG00000083635	0.34103	0.00898344	0.0232154	377.163	360.683	320.573	465.391	430.669	445.468	NUFIP1
ENSG00000083642	0.187991	0.103724	0.183851	1041.36	908.027	925.866	1039.97	1026.67	1207.57	PDS5B
ENSG00000083720	0.154521	0.209372	0.323318	391.858	400.543	412.316	420.866	460.265	459.077	OXCT1
ENSG00000083750	-0.00653014	0.967994	0.97922	239.033	195.411	215.121	203.542	210.232	232.26	RRAGB
ENSG00000083799	-0.333978	0.160603	0.262034	264.504	512.345	276.283	283.051	227.581	324.801	CYLD
ENSG00000083807	-0.417937	0.0578427	0.113562	213.562	134.162	218.285	155.837	121.445	146.07	SLC27A5
ENSG00000083812	-0.188628	0.253489	0.374773	207.685	244.992	206.685	206.722	193.903	178.731	ZNF324
ENSG00000083814	0.419056	0.285132	0.409988	36.2468	22.3604	28.472	25.4428	38.7807	51.7142	ZNF671
ENSG00000083817	0.15548	0.382437	0.513533	131.272	145.829	149.741	156.897	163.287	155.142	ZNF416
ENSG00000083828	0.233886	0.130184	0.220682	190.051	216.799	209.849	247.007	249.013	229.538	ZNF586
ENSG00000083838	-0.169131	0.426984	0.556505	139.109	104.025	153.959	110.252	124.506	117.945	ZNF446
ENSG00000083844	0.417007	0.00230999	0.00698859	343.855	335.406	393.335	503.555	427.608	499.903	ZNF264
ENSG00000083845	0.207024	0.0292836	0.0640487	10162.8	9829.83	10723.4	12015.3	12704.7	10736.6	RPS5
ENSG00000083857	0.705638	2.00581e-14	4.01008e-13	1382.28	1471.9	1439.42	2278.19	2260.5	2462.32	FAT1
ENSG00000083896	0.268715	0.00879746	0.0228027	1755.52	1866.61	1575.45	2166.88	1974.75	2121.19	YTHDC1
ENSG00000083937	-0.727043	4.22207e-07	2.89773e-06	690.649	592.065	632.71	327.576	381.683	446.375	CHMP2B
ENSG00000084070	-0.658676	2.174e-05	0.000107557	755.306	1038.3	706.526	488.713	548.032	547.081	SMAP2
ENSG00000084072	0.477837	3.08744e-05	0.000147784	661.26	788.448	688.599	1047.39	982.784	949	PPIE
ENSG00000084073	0.175881	0.0786775	0.146526	1399.91	1461.2	1270.69	1603.95	1494.08	1570.48	ZMPSTE24
ENSG00000084090	0.42668	1.12318e-06	7.09437e-06	2101.34	2143.68	1987.76	2834.75	2847.32	2697.3	STARD7
ENSG00000084092	0.403135	0.000277069	0.00106503	535.865	558.038	542.022	761.163	715.401	687.708	NOA1
ENSG00000084093	0.207156	0.0491995	0.0993556	1267.66	1418.43	1177.9	1529.75	1462.44	1469.77	REST
ENSG00000084112	-0.900062	2.60285e-12	3.92665e-11	5054.96	4213.48	5386.47	2329.07	2502.37	3019.38	SSH1
ENSG00000084207	0.103839	0.284976	0.409893	3921.52	3799.33	4109.45	4098.41	4656.74	3958.4	GSTP1
ENSG00000084234	-1.07428	3.16339e-32	2.95767e-30	24208	27430.4	23454.6	11870.1	12112.8	11680.1	APLP2
ENSG00000084444	-0.0243972	0.840829	0.8939	626.972	637.758	581.039	541.719	624.573	647.788	FAM234B
ENSG00000084463	0.347757	0.000486817	0.00176977	2240.45	2393.54	2000.42	2866.55	2864.67	2713.63	WBP11
ENSG00000084623	-0.0478966	0.621005	0.730093	4306.52	4737.49	4408.93	4451.42	4613.88	3950.24	EIF3I
ENSG00000084636	0.849052	0.0382699	0.0802076	27.43	19.4438	21.0903	41.3445	56.1299	25.4034	COL16A1
ENSG00000084652	0.225253	0.00597174	0.0162077	2570.59	2583.11	2521.35	3034.05	3006.52	2932.28	TXLNA
ENSG00000084676	0.0993672	0.450383	0.577757	365.407	413.182	362.754	430.407	382.704	410.084	NCOA1
ENSG00000084693	-0.367984	0.00160288	0.00506763	627.952	605.676	667.509	507.795	461.286	503.533	AGBL5
ENSG00000084710	1.19974	0.000113478	0.000476559	71.514	163.328	53.7804	236.406	200.027	227.724	EFR3B
ENSG00000084731	-1.09937	1.19861e-17	3.31828e-16	1777.07	1440.79	1966.67	773.884	836.846	808.374	KIF3C
ENSG00000084733	-0.140103	0.105184	0.18579	3636.44	3465.86	3688.7	3288.48	3395.35	3109.2	RAB10
ENSG00000084734	-0.73859	0.299829	0.426408	3.91858	15.5551	18.9813	7.42081	10.2054	5.4436	GCKR
ENSG00000084754	-0.45129	3.49545e-05	0.000165941	5718.18	4801.66	5907.4	3942.57	4318.94	3753.36	HADHA
ENSG00000084764	-0.363797	0.0406522	0.0844298	199.847	221.66	184.54	154.777	139.814	176.01	MAPRE3
ENSG00000084774	0.213048	0.0168581	0.0399609	4367.25	4160.01	4228.61	4913.63	5260.9	4612.54	CAD
ENSG00000085063	0.627217	0.00017053	0.000687846	2895.83	4721.94	2856.69	5356.76	5603.81	5219.5	CD59
ENSG00000085117	-0.800068	2.29485e-05	0.000112785	444.758	292.63	468.205	206.722	251.054	234.075	CD82
ENSG00000085185	-0.172284	0.240964	0.360522	510.395	460.819	476.642	376.341	396.991	509.883	BCORL1
ENSG00000085224	-0.262662	0.0116492	0.0291538	2383.47	2252.57	2592	1909.27	1919.64	2193.77	ATRX
ENSG00000085231	0.369762	0.00154487	0.00491877	614.237	601.787	568.384	728.299	846.031	732.164	AK6
ENSG00000085274	0.499707	0.000801458	0.00275153	436.921	552.205	382.79	662.572	603.141	675.006	MYNN
ENSG00000085276	-0.906732	2.84094e-12	4.25705e-11	3110.37	2405.2	2779.71	1262.6	1594.09	1566.85	MECOM
ENSG00000085365	-0.365272	0.00123373	0.00403508	1053.12	926.499	1055.57	728.299	838.887	788.414	SCAMP1
ENSG00000085377	0.212956	0.070378	0.13374	455.535	476.374	495.623	561.861	570.484	522.585	PREP
ENSG00000085382	-0.00397332	0.980139	0.987284	223.359	203.188	250.975	214.143	237.787	223.187	HACE1
ENSG00000085415	0.657583	1.84376e-10	2.12148e-09	1069.77	1082.05	940.629	1630.46	1691.04	1558.68	SEH1L
ENSG00000085433	-0.0521049	0.611218	0.722285	968.868	1037.33	939.574	970.006	906.243	965.331	WDR47
ENSG00000085449	-0.0260345	0.777181	0.849426	1651.68	1680.92	1641.88	1599.71	1565.51	1719.27	WDFY1
ENSG00000085465	0.117964	0.755058	0.832238	29.3893	37.9155	27.4174	25.4428	31.6369	45.3633	OVGP1
ENSG00000085491	-0.406906	5.97792e-05	0.000268602	4162.51	3443.5	3974.47	2845.35	2851.4	3036.62	SLC25A24
ENSG00000085511	0.375299	0.00566878	0.015458	368.346	343.184	363.808	485.533	502.107	408.27	MAP3K4
ENSG00000085563	0.0744427	0.904988	0.939332	5.87787	19.4438	18.9813	12.7214	8.16435	25.4034	ABCB1
ENSG00000085644	0.235632	0.117599	0.203298	203.766	237.215	217.23	258.668	254.115	262.2	ZNF213
ENSG00000085662	-0.67417	1.78311e-16	4.35022e-15	5304.77	5413.17	5412.83	3270.46	3519.86	3318.78	AKR1B1
ENSG00000085719	-0.406116	0.00582996	0.0158587	552.519	527.9	699.145	418.746	423.526	498.996	CPNE3
ENSG00000085721	0.605292	1.22818e-08	1.09519e-07	1337.21	1533.15	1244.33	2132.95	2062.52	2065.84	RRN3
ENSG00000085733	-0.150085	0.0782085	0.146	8006.63	8937.36	8063.89	7613.75	7491.81	7432.32	CTTN
ENSG00000085760	0.335928	0.00231856	0.00700776	1000.22	896.361	949.065	1238.21	1271.6	1083.28	MTIF2
ENSG00000085788	0.42838	2.47344e-05	0.000120726	1118.75	1094.69	1231.68	1582.75	1598.17	1455.25	DDHD2
ENSG00000085832	0.316585	0.00699885	0.0186326	673.016	775.809	775.07	973.186	956.249	841.035	EPS15
ENSG00000085840	0.257992	0.0648225	0.12511	531.947	659.146	475.587	694.376	653.148	646.881	ORC1
ENSG00000085871	-2.61225	6.63972e-27	4.26636e-25	858.168	410.265	659.073	84.8092	98.9927	130.646	MGST2
ENSG00000085872	0.445033	4.11489e-05	0.000191505	1693.8	1889.94	1604.97	2555.94	2347.25	2162.92	CHERP
ENSG00000085978	0.51495	2.96356e-06	1.73959e-05	579.949	603.731	582.093	786.606	841.949	893.657	ATG16L1
ENSG00000085982	-0.191087	0.0608637	0.118509	1071.73	1166.63	1146.26	941.382	979.722	1042.45	USP40
ENSG00000085998	-0.721584	5.89345e-09	5.56325e-08	2601.94	2389.65	2656.33	1538.23	1790.03	1311	POMGNT1
ENSG00000085999	0.237277	0.0382133	0.0801375	789.593	667.896	796.16	891.557	908.284	856.459	RAD54L
ENSG00000086015	-0.0786412	0.431028	0.560232	2004.35	1917.16	2068.96	2018.46	1930.87	1724.71	MAST2
ENSG00000086061	0.80547	2.61762e-16	6.32685e-15	6163.92	5989.67	5178.73	9948.12	9697.21	10647.7	DNAJA1
ENSG00000086062	0.198572	0.0457118	0.0933854	948.296	1032.47	952.229	1156.59	1102.19	1107.77	B4GALT1
ENSG00000086065	0.00611302	0.953208	0.969923	1496.9	1263.85	1349.78	1323.02	1399.17	1405.35	CHMP5
ENSG00000086102	0.373486	0.000443986	0.00162885	1355.83	1576.9	1291.78	1859.44	1807.38	1807.27	NFX1
ENSG00000086189	0.209515	0.0307055	0.0667087	1971.04	2001.74	1871.77	2290.91	2394.2	2074.92	DIMT1
ENSG00000086200	-1.14172	9.84885e-41	1.45075e-38	3468.92	3550.45	3392.38	1522.33	1600.21	1595.88	IPO11
ENSG00000086232	-0.163759	0.0773972	0.144797	3808.86	3318.09	3662.34	3104.02	3311.66	3215.35	EIF2AK1
ENSG00000086300	-0.370961	0.227938	0.3452	67.5955	43.7486	60.1075	45.585	50.0066	37.1979	SNX10
ENSG00000086475	0.268108	0.0031481	0.00920571	1971.04	1800.5	1925.55	2264.41	2371.74	2224.62	SEPHS1
ENSG00000086504	-0.176412	0.0671313	0.128738	1241.21	1258.99	1241.17	1094.04	1161.38	1056.06	MRPL28
ENSG00000086544	-0.0215135	0.893646	0.931405	198.868	197.355	187.704	195.061	179.616	200.506	ITPKC
ENSG00000086548	-0.0376289	0.902127	0.937429	53.8804	81.6641	46.3987	72.0878	54.0888	51.7142	CEACAM6
ENSG00000086570	0.221021	0.699452	0.790307	17.6336	7.77754	12.6542	9.54104	18.3698	16.3308	FAT2
ENSG00000086589	0.00495832	0.961154	0.974743	2044.52	2235.07	1871.77	2114.93	2095.18	1964.23	RBM22
ENSG00000086598	0.275393	0.000784067	0.00269803	3845.1	3884.88	3684.48	4588.18	4479.17	4747.72	TMED2
ENSG00000086619	0.22652	0.237711	0.356715	319.364	426.792	397.553	388.002	363.314	585.186	ERO1B
ENSG00000086666	-0.89482	1.64645e-11	2.19724e-10	1277.46	969.275	1240.11	593.665	673.559	607.868	ZFAND6
ENSG00000086712	0.66293	1.53069e-09	1.57134e-08	546.641	622.203	592.638	929.721	962.373	897.286	TXLNG
ENSG00000086730	-1.78865	6.12492e-13	1.00456e-11	180.255	167.217	252.029	57.2462	43.8834	71.674	LAT2
ENSG00000086758	0.165921	0.0478898	0.0971106	7393.38	8021.56	7716.95	8563.61	8334.78	9051.79	HUWE1
ENSG00000086827	0.180439	0.110082	0.192995	659.301	603.731	577.875	669.993	712.339	704.038	ZW10
ENSG00000086848	0.291066	0.111429	0.194723	139.109	126.385	131.815	150.536	157.164	177.824	ALG9
ENSG00000087008	-0.129446	0.338928	0.468735	350.713	331.517	317.41	292.592	318.41	303.027	ACOX3
ENSG00000087053	0.036809	0.710665	0.799331	918.906	978.997	905.83	963.645	961.352	951.722	MTMR2
ENSG00000087074	0.452222	0.176593	0.282433	2676.39	4417.64	2720.65	5672.68	4444.47	3311.52	PPP1R15A
ENSG00000087076	-1.87888	8.49601e-12	1.17812e-10	246.87	180.828	323.737	55.126	51.0272	97.0774	HSD17B14
ENSG00000087077	0.188425	0.122273	0.20996	3106.45	3871.27	3234.2	3979.67	4264.85	3394.08	TRIP6
ENSG00000087085	-2.6799	3.54137e-08	2.93966e-07	38.2061	60.2759	41.1262	9.54104	4.08217	8.16539	ACHE
ENSG00000087086	0.751842	9.27274e-14	1.7402e-12	22426	27448.9	23206.7	41897.9	39180.7	41987.4	FTL
ENSG00000087087	0.316696	0.000460636	0.00168479	5368.45	5940.09	5163.97	6847.29	7035.63	6634.84	SRRT
ENSG00000087088	0.0665201	0.503001	0.626784	1144.22	1184.13	1101.97	1149.17	1269.56	1174	BAX
ENSG00000087095	-0.500206	7.87766e-05	0.000343484	636.769	557.066	659.073	430.407	411.279	467.242	NLK
ENSG00000087111	-0.390485	0.000564269	0.00201937	843.474	930.388	790.888	668.933	627.634	660.49	PIGS
ENSG00000087152	-0.101712	0.289572	0.414729	1946.55	1697.45	1857	1712.09	1674.71	1739.23	ATXN7L3
ENSG00000087157	0.0948975	0.355011	0.485519	1222.6	1108.3	1149.42	1320.9	1228.73	1168.56	PGS1
ENSG00000087191	0.470287	2.03154e-06	1.22737e-05	3725.59	3833.35	3333.33	5000.56	5396.63	4695.1	PSMC5
ENSG00000087206	0.0313807	0.762433	0.837841	985.522	1128.71	1001.79	1067.54	1044.02	1073.3	UIMC1
ENSG00000087263	0.217471	0.0343223	0.0732316	2010.23	2229.24	1822.2	2326.95	2324.8	2397	OGFOD1
ENSG00000087266	0.668474	3.91165e-08	3.21794e-07	440.84	407.348	494.568	689.075	729.689	714.018	SH3BP2
ENSG00000087269	0.357051	7.15854e-05	0.00031521	2567.65	2606.45	2358.95	3118.86	3343.3	3187.23	NOP14
ENSG00000087274	-0.232119	0.00550731	0.0150862	2957.55	2924.35	3110.82	2575.02	2544.22	2536.72	ADD1
ENSG00000087299	0.233441	0.133731	0.225495	292.914	236.243	285.774	285.171	321.471	350.205	L2HGDH
ENSG00000087301	0.602526	0.00652399	0.0175027	88.168	99.1636	70.6526	146.296	117.363	128.832	TXNDC16
ENSG00000087302	-0.215897	0.0414667	0.0859386	1599.76	1370.79	1513.23	1281.68	1366.51	1213.01	RTRAF
ENSG00000087338	-0.0988938	0.437949	0.566305	390.878	384.016	409.152	348.778	369.437	386.495	GMCL1
ENSG00000087365	0.259834	0.00266611	0.00793532	5070.64	5225.53	4977.32	6271.64	6329.41	5688.56	SF3B2
ENSG00000087448	0.260279	0.0288798	0.063244	856.209	1021.77	835.177	1095.1	1148.11	1007.97	KLHL42
ENSG00000087460	-0.511154	1.56578e-10	1.82448e-09	15416.7	14303.9	15523.5	10581	10725.9	10439	GNAS
ENSG00000087470	0.0799273	0.392204	0.523452	2029.82	1811.19	1988.82	2091.61	2081.91	1988.73	DNM1L
ENSG00000087502	-0.106061	0.368224	0.498868	1004.14	1105.38	871.031	938.202	891.955	939.927	ERGIC2
ENSG00000087586	-0.0207755	0.826389	0.884005	2383.47	2081.46	2264.05	2138.25	2275.81	2218.27	AURKA
ENSG00000087589	-2.87764	2.68874e-08	2.27915e-07	730.815	313.046	862.595	53.0058	100.013	106.15	CASS4
ENSG00000087842	0.245855	0.101829	0.181151	246.87	301.38	243.593	297.892	316.369	324.801	PIR
ENSG00000087884	-1.02247	5.57217e-09	5.28899e-08	216.501	243.048	218.285	118.733	109.198	106.15	AAMDC
ENSG00000087903	0.163295	0.354767	0.485353	155.763	140.968	172.941	177.039	183.698	165.122	RFX2
ENSG00000087995	0.529982	9.70036e-06	5.1711e-05	465.331	532.761	534.64	686.955	750.1	774.805	METTL2A
ENSG00000088035	0.226531	0.119218	0.20562	313.486	343.184	320.573	369.98	337.8	434.58	ALG6
ENSG00000088038	0.209331	0.021639	0.0492883	1452.81	1549.67	1568.07	1806.44	1744.11	1733.79	CNOT3
ENSG00000088053	3.87932	1.16143e-14	2.36745e-13	4.89822	3.88877	5.27258	80.5688	74.4997	51.7142	GP6
ENSG00000088179	-0.762738	1.51648e-06	9.37752e-06	307.608	280.963	335.336	185.52	163.287	195.062	PTPN4
ENSG00000088205	0.528127	1.22467e-06	7.6672e-06	2326.66	2718.25	2182.85	3494.14	3655.59	3275.23	DDX18
ENSG00000088247	0.382979	1.35669e-05	7.04002e-05	8610.09	8130.44	7940.51	11045.3	11154.5	9987.18	KHSRP
ENSG00000088256	0.26993	0.00278633	0.00825693	2250.24	2108.68	2025.73	2638.63	2561.56	2499.52	GNA11
ENSG00000088280	0.197947	0.128224	0.217899	434.962	365.544	403.88	488.713	444.957	448.189	ASAP3
ENSG00000088298	-1.56897	2.23967e-34	2.39522e-32	2045.5	1611.89	2125.91	611.687	647.025	689.522	EDEM2
ENSG00000088305	0.242301	0.118091	0.204014	242.952	201.244	223.558	279.87	246.972	263.107	DNMT3B
ENSG00000088325	0.232243	0.010098	0.0257085	6857.51	7007.56	6085.62	7612.69	7827.57	7995.73	TPX2
ENSG00000088340	-0.0360589	0.93181	0.956057	67.5955	31.1101	101.234	49.8254	40.8217	103.428	FER1L4
ENSG00000088356	-0.0489447	0.686863	0.781159	863.067	1043.16	820.414	896.858	889.914	850.108	PDRG1
ENSG00000088367	0.762823	0.00474772	0.0132542	37.2265	52.4984	56.9439	77.3884	85.7257	85.283	EPB41L1
ENSG00000088387	-0.758979	6.58385e-16	1.53433e-14	2798.84	2731.86	2794.47	1768.27	1536.94	1614.93	DOCK9
ENSG00000088448	-0.294792	0.0243239	0.0544194	1271.58	1025.66	1268.58	926.541	880.729	1097.79	ANKRD10
ENSG00000088451	0.231455	0.103396	0.183415	322.303	378.183	319.519	392.243	438.834	367.443	TGDS
ENSG00000088538	-0.352973	0.57349	0.690239	13.715	7.77754	13.7087	7.42081	8.16435	11.7945	DOCK3
ENSG00000088543	-0.104765	0.664339	0.763001	91.1069	70.97	100.179	90.1098	77.5613	76.2103	C3orf18
ENSG00000088682	0.0797384	0.384167	0.515232	1516.49	1430.09	1459.45	1499	1564.49	1592.25	COQ9
ENSG00000088727	-0.157339	0.387612	0.518787	168.499	228.465	194.031	157.957	184.718	186.897	KIF9
ENSG00000088766	-0.290291	0.0356027	0.0755197	931.642	900.25	884.74	837.491	790.921	595.166	CRLS1
ENSG00000088808	-0.174418	0.247788	0.368219	443.779	601.787	487.187	502.495	407.197	449.097	PPP1R13B
ENSG00000088812	-0.270208	0.0112646	0.0283548	1587.02	1762.58	1684.06	1323.02	1311.4	1537.82	ATRN
ENSG00000088826	-0.578017	2.273e-05	0.000111958	1935.78	2326.46	2039.44	1582.75	1501.22	1139.53	SMOX
ENSG00000088832	-0.73037	9.85831e-17	2.4827e-15	20570.6	21712.9	20725.5	12653.5	13554.9	11771.8	FKBP1A
ENSG00000088833	0.0349097	0.702504	0.792436	2546.1	2709.5	2479.17	2779.62	2626.88	2519.48	NSFL1C
ENSG00000088836	-0.240384	0.343558	0.473169	125.394	78.7476	107.561	104.951	87.7668	71.674	SLC4A11
ENSG00000088854	-0.870646	1.26795e-10	1.49643e-09	840.535	745.671	860.486	509.915	443.936	385.588	C20orf194
ENSG00000088876	0.0961263	0.42774	0.557165	437.901	439.431	449.224	501.435	443.936	472.686	ZNF343
ENSG00000088881	-0.292597	0.121612	0.209033	203.766	148.745	201.413	157.957	150.02	144.255	EBF4
ENSG00000088888	-0.764966	1.87856e-13	3.32184e-12	3090.78	2800.89	3278.49	1751.31	1697.16	1946.09	MAVS
ENSG00000088899	-0.499312	0.0208651	0.0477835	317.405	189.577	319.519	177.039	230.643	176.917	LZTS3
ENSG00000088930	-0.00517995	0.955015	0.971187	3833.35	3414.34	3711.9	3695.56	3777.03	3448.52	XRN2
ENSG00000088970	0.426925	0.00333542	0.00968195	204.746	220.688	230.939	300.013	291.875	290.325	KIZ
ENSG00000088986	-0.235022	0.0451338	0.0923375	2886.03	3685.58	2963.19	2692.69	2876.91	2533.09	DYNLL1
ENSG00000089006	0.279868	0.00298242	0.0087764	3205.4	3232.54	2784.98	3764.47	3696.41	3737.94	SNX5
ENSG00000089009	0.149194	0.090497	0.164419	15923.1	14985.4	15690.2	17116.6	18485.1	16074.9	RPL6
ENSG00000089022	0.441599	2.55853e-05	0.000124412	640.687	684.423	661.182	925.481	860.318	911.802	MAPKAPK5
ENSG00000089048	0.0624755	0.582958	0.698882	1069.77	1295.93	1059.79	1214.89	1209.34	1154.04	ESF1
ENSG00000089050	-0.731298	2.56365e-08	2.17903e-07	609.339	540.539	621.11	339.237	392.909	334.781	RBBP9
ENSG00000089053	0.0244211	0.77014	0.843976	2576.46	2534.5	2472.84	2528.38	2554.42	2630.16	ANAPC5
ENSG00000089057	0.0913661	0.414891	0.545204	1323.5	1533.15	1288.62	1427.98	1391	1596.79	SLC23A2
ENSG00000089060	0.652375	2.26348e-05	0.000111524	179.275	192.494	189.813	321.215	270.444	291.232	SLC8B1
ENSG00000089063	-0.225958	0.0260138	0.0577288	2564.71	2815.47	2476.01	2349.22	2319.7	2050.42	TMEM230
ENSG00000089091	-0.182081	0.350657	0.480783	138.13	143.884	142.36	140.995	106.137	127.017	DZANK1
ENSG00000089094	0.573949	4.90914e-08	3.97982e-07	834.657	753.449	792.997	1196.87	1238.94	1109.59	KDM2B
ENSG00000089123	-0.289511	0.0835977	0.15409	206.705	249.853	246.757	210.963	190.842	174.195	TASP1
ENSG00000089127	-2.6305	8.13097e-05	0.000353149	1032.55	182.772	567.33	95.4104	90.8284	101.614	OAS1
ENSG00000089154	0.366162	6.39796e-06	3.51258e-05	4722.86	5077.76	4730.56	6188.95	6225.32	6315.48	GCN1
ENSG00000089157	0.335381	0.000311895	0.00118087	38594.1	43144.9	42180.7	53137.2	55268.6	47946.3	RPLP0
ENSG00000089159	0.149014	0.170853	0.275417	9720.03	12191.3	9977.84	12372.6	11842.4	11145.8	PXN
ENSG00000089163	-0.10233	0.863971	0.910812	13.715	6.80534	15.8178	11.6613	11.226	10.8872	SIRT4
ENSG00000089169	-3.55767	0.0707518	0.134263	7.83715	49.5818	4.21807	5.30058	0	0	RPH3A
ENSG00000089177	-0.507104	0.000166527	0.000673265	399.695	372.35	431.297	286.231	282.691	277.623	KIF16B
ENSG00000089195	-0.044645	0.692933	0.785727	1193.21	1345.51	1070.33	1182.03	1179.75	1138.62	TRMT6
ENSG00000089220	-0.088578	0.496321	0.620561	1272.56	1089.83	1188.44	1077.08	1297.11	966.238	PEBP1
ENSG00000089234	0.38449	0.00138129	0.00445423	546.641	655.257	555.73	799.327	733.771	762.103	BRAP
ENSG00000089248	-0.0189325	0.84831	0.899379	1719.28	1602.17	1802.17	1583.81	1700.23	1770.98	ERP29
ENSG00000089280	0.0042664	0.964617	0.977178	13113.5	13806.1	12251.4	13932	13425.3	11932.4	FUS
ENSG00000089289	-0.202438	0.104301	0.184651	496.68	535.678	545.185	484.473	415.361	470.871	IGBP1
ENSG00000089327	-0.059221	0.52688	0.648487	2172.85	2364.37	2316.77	2217.76	2300.31	2061.31	FXYD5
ENSG00000089335	-0.0601212	0.564344	0.681478	770	788.448	804.596	791.906	733.771	741.236	ZNF302
ENSG00000089351	0.0495406	0.751019	0.828956	1311.74	972.192	1424.65	1330.44	1433.86	1074.2	GRAMD1A
ENSG00000089356	0.0251054	0.95763	0.972453	21.5522	29.1658	15.8178	32.8636	14.2876	20.8671	FXYD3
ENSG00000089486	0.575643	0.000107529	0.000453648	216.501	258.603	256.248	380.581	329.636	379.237	CDIP1
ENSG00000089505	0.316381	0.136876	0.230176	129.313	131.246	93.852	126.154	150.02	165.122	CMTM1
ENSG00000089558	-6.51881	1.40579e-09	1.44788e-08	63.6769	50.554	67.4891	0	1.02054	0.907266	KCNH4
ENSG00000089597	-0.0091693	0.912868	0.943879	9798.4	9223.19	9819.66	9432.91	10063.6	9162.48	GANAB
ENSG00000089639	-0.46709	3.08524e-05	0.000147724	827.799	956.637	932.193	684.835	633.758	646.881	GMIP
ENSG00000089682	-0.399372	0.0238326	0.0535274	261.565	227.493	318.464	203.542	182.677	225.002	RBM41
ENSG00000089685	0.87681	4.66586e-18	1.35919e-16	1656.58	1563.28	1404.62	2783.86	2991.21	2719.08	BIRC5
ENSG00000089692	0.648993	0.102488	0.182115	31.3486	19.4438	20.0358	45.585	27.5547	38.1052	LAG3
ENSG00000089693	-0.0937095	0.343966	0.473563	3402.3	3071.15	3151.95	3091.3	3193.28	2737.22	MLF 2.00
ENSG00000089723	0.295078	0.281499	0.406336	50.9415	68.0534	48.5078	60.4266	73.4791	71.674	OTUB2
ENSG00000089737	0.30509	0.00179961	0.00559965	2248.28	2501.45	2119.58	2779.62	2780.98	2926.84	DDX24
ENSG00000089775	0.141527	0.369682	0.500495	262.545	223.604	284.72	296.832	255.136	297.583	ZBTB25
ENSG00000089818	0.204516	0.0785391	0.146421	515.293	572.621	517.768	635.009	585.792	629.643	NECAP1
ENSG00000089820	-0.376846	1.18432e-05	6.22728e-05	4444.65	4070.57	4256.03	3155.96	3311.66	3366.86	ARHGAP4
ENSG00000089847	-0.0158601	0.973258	0.983034	20.5725	36.9433	15.8178	25.4428	15.3082	31.7543	ANKRD24
ENSG00000089876	-0.140996	0.254543	0.375656	674.975	597.898	753.979	600.025	608.244	628.735	DHX32
ENSG00000089902	-0.158419	0.128437	0.218217	1133.45	1211.35	1188.44	1004.99	1013.4	1145.88	RCOR1
ENSG00000089916	-0.0372345	0.700366	0.790882	1498.86	1577.87	1571.23	1530.81	1407.33	1590.44	GPATCH2L
ENSG00000090006	0.712072	4.73281e-05	0.000217475	1346.03	948.859	1728.35	2167.94	2021.7	2398.81	LTBP4
ENSG00000090013	-0.383893	0.00148968	0.0047615	569.173	608.592	583.148	484.473	415.361	450.004	BLVRB
ENSG00000090020	-0.840561	5.68733e-10	6.19693e-09	2333.51	1890.91	2112.2	1289.1	1285.89	965.331	SLC9A1
ENSG00000090054	0.302547	0.00314723	0.00920571	1332.32	1412.59	1203.2	1661.2	1553.27	1655.76	SPTLC1
ENSG00000090060	0.327187	9.80087e-05	0.000418689	4495.59	4127.93	4368.86	5286.8	5405.82	5606	PAPOLA
ENSG00000090061	0.191046	0.0909315	0.165132	1059.98	1271.63	1030.26	1282.74	1304.25	1252.03	CCNK
ENSG00000090097	0.0291433	0.826427	0.884005	1276.48	1732.45	1389.85	1624.1	1511.43	1354.55	PCBP4
ENSG00000090263	0.105562	0.367467	0.498172	476.107	469.569	486.132	485.533	532.724	521.678	MRPS33
ENSG00000090266	-0.559151	1.67541e-07	1.24098e-06	1561.55	1468.98	1575.45	993.328	1154.23	978.94	NDUFB2
ENSG00000090273	0.46747	5.29822e-08	4.26645e-07	3871.55	3680.72	3537.9	5211.53	5226.2	4898.33	NUDC
ENSG00000090316	0.516853	6.9385e-07	4.58088e-06	1496.9	1748	1510.07	2246.38	2156.41	2400.63	MAEA
ENSG00000090339	-0.785757	0.09821	0.175814	31.3486	18.4716	22.1449	14.8416	14.2876	12.7017	ICAM1
ENSG00000090372	0.516012	1.13867e-09	1.19243e-08	2811.58	2797.97	2600.44	3955.29	3951.55	3835.01	STRN4
ENSG00000090382	0.645746	0.117399	0.203043	46.0433	14.5829	33.7445	43.4647	64.2943	39.9197	LYZ
ENSG00000090432	-0.165332	0.213171	0.327649	523.13	683.451	568.384	537.478	519.457	526.214	MUL1
ENSG00000090447	0.590385	4.55537e-07	3.10059e-06	426.145	446.236	400.716	646.67	656.21	615.126	TFAP4
ENSG00000090470	0.0774406	0.557737	0.675707	656.362	648.452	674.891	728.299	778.675	583.372	PDCD7
ENSG00000090487	-0.141084	0.138227	0.231998	1307.83	1304.68	1406.73	1228.67	1234.86	1181.26	SPG21
ENSG00000090520	-0.278363	0.0185216	0.0431829	1398.93	1334.82	1429.92	1089.8	1025.65	1315.54	DNAJB11
ENSG00000090539	0.232397	0.228822	0.346104	249.809	171.106	294.21	285.171	285.752	268.551	CHRD
ENSG00000090554	-0.878135	0.142476	0.237585	23.5115	9.72192	18.9813	7.42081	7.14381	13.609	FLT3LG
ENSG00000090565	0.439076	6.83909e-06	3.73245e-05	1447.91	1396.07	1259.09	1866.86	1811.46	1885.3	RAB11FIP3
ENSG00000090581	-0.259232	0.029726	0.0648967	818.983	942.054	780.342	671.053	698.052	753.938	GNPTG
ENSG00000090612	-0.16032	0.267527	0.390525	469.25	531.789	505.113	464.331	373.519	508.976	ZNF268
ENSG00000090615	0.361054	6.95261e-05	0.000307182	1504.73	1396.07	1467.89	1837.18	1852.29	1920.68	GOLGA3
ENSG00000090621	0.686156	1.54198e-07	1.15033e-06	5373.35	6709.1	5123.9	9951.3	9859.47	7876.88	PABPC4
ENSG00000090674	-0.0638127	0.636012	0.741595	526.069	573.593	458.715	491.894	458.224	540.73	MCOLN1
ENSG00000090686	0.0115309	0.911805	0.943342	1905.41	1765.5	1785.3	1682.4	1797.18	2018.67	USP48
ENSG00000090776	-0.694799	1.81337e-05	9.14827e-05	371.285	286.797	388.062	223.684	209.211	213.207	EFNB1
ENSG00000090857	-0.081253	0.343462	0.473079	4762.05	4893.04	4729.51	4627.4	4247.5	4721.41	PDPR
ENSG00000090861	0.491891	5.36428e-08	4.3108e-07	9459.44	8687.51	9964.13	13859.9	12732.3	12939.4	AARS
ENSG00000090863	-0.0312515	0.723093	0.808123	3844.12	4207.65	4122.11	3822.78	3919.91	4168.89	GLG1
ENSG00000090889	0.572716	2.9952e-09	2.94874e-08	1496.9	1416.48	1320.25	2124.47	2164.57	2009.59	KIF4A
ENSG00000090905	0.19917	0.0231819	0.0522985	1977.9	1859.8	1925.55	2139.31	2213.56	2262.72	TNRC6A
ENSG00000090924	-0.234652	0.0370087	0.0779935	1913.25	1748	2233.47	1625.16	1667.57	1715.64	PLEKHG2
ENSG00000090932	0.0495214	0.843885	0.896218	62.6972	104.997	84.3613	87.9896	86.7462	86.1903	DLL3
ENSG00000090971	-0.867772	3.20168e-09	3.14014e-08	815.064	659.146	878.412	422.986	483.738	382.866	NAT14
ENSG00000090975	1.05249	1.55737e-11	2.08728e-10	349.733	368.461	361.699	904.278	735.812	601.517	PITPNM2
ENSG00000090989	-0.490214	2.59525e-05	0.000126002	1318.6	1443.71	1266.47	895.797	895.017	1076.02	EXOC1
ENSG00000091009	0.0870444	0.454745	0.581856	711.222	699.978	654.855	722.999	671.518	799.301	RBM27
ENSG00000091039	0.367944	0.000254626	0.00098714	1473.38	1660.5	1476.32	1945.31	1896.17	2107.58	OSBPL8
ENSG00000091073	-0.101535	0.495493	0.619835	303.69	304.296	276.283	295.772	241.869	286.696	DTX2
ENSG00000091106	0.242874	0.554417	0.672937	18.6132	30.138	28.472	28.6231	22.452	39.9197	NLRC4
ENSG00000091127	0.410767	1.54973e-05	7.94922e-05	1141.29	1163.71	1123.06	1509.6	1596.13	1452.53	PUS7
ENSG00000091128	-3.78937	4.98032e-26	3.0376e-24	197.888	128.329	215.121	7.42081	9.18489	21.7744	LAMB4
ENSG00000091129	-0.939112	4.59841e-31	3.92347e-29	5498.74	5568.72	5767.15	3005.43	2905.49	2869.68	NRCAM
ENSG00000091136	-0.742089	3.67417e-18	1.08652e-16	25344.4	26465	26630.8	15408.8	14762.2	16724.5	LAMB1
ENSG00000091137	-0.954558	0.00279583	0.00828037	75.4326	73.8866	69.5981	33.9237	54.0888	25.4034	SLC26A4
ENSG00000091140	-0.253618	0.0134076	0.0329145	2981.06	2712.42	2935.77	2455.23	2609.53	2174.72	DLD
ENSG00000091157	-0.203302	0.114474	0.199109	481.985	511.373	454.497	402.844	394.95	459.077	WDR7
ENSG00000091164	0.327754	0.000640312	0.00225685	1182.43	1274.54	1201.09	1600.77	1468.56	1522.39	TXNL1
ENSG00000091262	0.140768	0.801286	0.866312	8.8168	16.5273	12.6542	13.7815	17.3492	10.8872	ABCC6
ENSG00000091317	-0.730723	1.23128e-08	1.09716e-07	2295.31	2222.43	2157.54	1108.88	1342.01	1569.57	CMTM6
ENSG00000091409	-3.80046	6.18001e-64	2.68041e-61	902.252	544.428	939.574	68.9075	51.0272	51.7142	ITGA6
ENSG00000091436	0.015311	0.890902	0.92929	1212.8	1458.29	1185.28	1300.76	1290.99	1306.46	MAP3K20
ENSG00000091483	0.67756	2.26749e-13	3.97359e-12	1260.8	1352.32	1265.42	2041.78	2150.29	2012.32	FH
ENSG00000091490	-1.08922	5.55114e-11	6.91773e-10	481.985	495.818	647.473	297.892	238.807	227.724	SEL1L3
ENSG00000091513	-1.09396	0.0985406	0.176366	6.85751	29.1658	14.7632	9.54104	6.12326	8.16539	TF
ENSG00000091527	0.0876307	0.362667	0.493252	5289.1	4863.88	4887.68	5491.4	5653.81	4839.36	CDV3
ENSG00000091542	0.0952083	0.368817	0.499585	758.245	787.476	709.69	779.185	817.455	812.91	ALKBH5
ENSG00000091592	1.06271	2.42584e-24	1.26679e-22	1615.43	1500.09	1619.74	3675.42	3098.37	3118.27	NLRP1
ENSG00000091622	-0.807025	0.122213	0.20988	21.5522	14.5829	24.2539	10.6012	9.18489	14.5163	PITPNM3
ENSG00000091640	0.111731	0.294295	0.42044	953.194	995.525	954.338	1018.77	1140.97	978.033	SPAG7
ENSG00000091651	0.693466	2.10379e-09	2.12201e-08	1282.35	1496.2	1165.24	2208.22	1997.2	2173.81	ORC6
ENSG00000091656	-0.299651	0.638931	0.743927	8.8168	15.5551	10.5452	5.30058	10.2054	12.7017	ZFHX4
ENSG00000091732	-0.124482	0.198193	0.310033	1226.51	1176.35	1180	1081.32	1148.11	1057.87	ZC3HC1
ENSG00000091844	-0.980568	0.000302675	0.00115053	195.929	116.663	217.23	79.5087	118.383	70.7667	RGS17
ENSG00000091879	0.0942798	0.47397	0.600257	8068.35	10337.3	7901.49	8510.61	8801.17	10771.1	ANGPT2
ENSG00000091947	-0.0131969	0.913116	0.944073	505.496	517.206	528.313	558.681	500.066	479.036	TMEM101
ENSG00000091986	0.054244	0.912053	0.943384	33.3079	40.8321	35.8536	45.585	59.1915	9.97992	CCDC80
ENSG00000092010	-1.17097	4.26786e-11	5.39146e-10	859.148	544.428	741.325	292.592	288.814	370.164	PSME1
ENSG00000092020	0.252693	0.0456289	0.0932282	566.234	646.508	500.895	678.474	674.579	689.522	PPP2R3C
ENSG00000092036	-0.128861	0.385328	0.516395	544.682	469.569	617.947	474.932	570.484	447.282	HAUS4
ENSG00000092068	-4.442	3.08723e-13	5.27395e-12	70.5344	39.8599	145.523	1.06012	4.08217	6.35086	SLC7A8
ENSG00000092094	-0.167928	0.147666	0.244477	555.458	556.094	529.367	490.833	463.327	506.254	OSGEP
ENSG00000092098	-0.277593	0.0168419	0.0399346	792.532	697.062	693.872	614.867	619.47	567.948	RNF31
ENSG00000092108	-0.0979286	0.3632	0.493733	713.181	773.865	743.434	662.572	704.175	716.74	SCFD1
ENSG00000092140	0.697382	8.23176e-08	6.42011e-07	310.547	333.462	288.938	515.216	474.553	523.492	G2E3
ENSG00000092148	0.237402	0.0142596	0.0346105	2775.33	3187.82	2836.65	3370.11	3342.28	3660.82	HECTD1
ENSG00000092199	0.120476	0.230497	0.34803	12346.5	11069.4	11346.6	12677.9	13763.1	11350.8	HNRNPC
ENSG00000092201	0.310799	0.000352735	0.0013195	7019.15	6827.7	6215.32	8061.12	8321.51	8502.9	SUPT16H
ENSG00000092203	0.00490685	0.963845	0.976541	1276.48	1469.95	1296	1457.66	1331.81	1268.36	TOX4
ENSG00000092208	0.42947	0.0154983	0.0371265	202.786	156.523	172.941	269.269	209.211	238.611	GEMIN2
ENSG00000092295	0.987278	0.00222082	0.00675201	29.3893	23.3326	35.8536	60.4266	52.0477	62.6013	TGM1
ENSG00000092330	-0.351787	0.00630715	0.0169904	499.619	587.204	497.732	399.663	407.197	434.58	TINF2
ENSG00000092421	-0.109051	0.515707	0.638206	190.051	179.856	211.958	174.919	171.451	192.34	SEMA6A
ENSG00000092439	0.135075	0.160962	0.262564	1279.42	1286.21	1314.98	1459.78	1326.71	1474.31	TRPM7
ENSG00000092445	0.610387	1.92395e-06	1.16798e-05	561.336	671.785	571.548	1007.11	930.736	819.261	TYRO3
ENSG00000092470	0.738621	1.34333e-09	1.38813e-08	628.932	719.422	586.311	1151.29	1093	986.198	WDR76
ENSG00000092529	-1.11237	0.067243	0.128937	13.715	20.416	14.7632	4.24046	9.18489	9.07266	CAPN3
ENSG00000092531	-0.432457	5.61319e-05	0.000253895	1653.64	1808.28	1599.7	1200.05	1177.71	1371.79	SNAP23
ENSG00000092621	1.20959	6.89346e-40	9.61022e-38	2750.84	2956.44	3140.35	7095.35	6850.91	6515.08	PHGDH
ENSG00000092820	0.330258	0.000985364	0.00331084	1539.02	1478.7	1474.21	1999.38	1938.01	1712.01	EZR
ENSG00000092841	-0.57517	8.17699e-11	9.97305e-10	7656.9	7496.57	7861.42	5022.83	5551.76	4873.83	MYL6
ENSG00000092847	-0.0594211	0.58305	0.69889	997.278	979.97	1137.82	950.923	1006.26	1030.65	AGO1
ENSG00000092853	0.474272	5.99879e-05	0.000269385	1696.74	1770.36	1387.74	2293.03	2071.7	2380.67	CLSPN
ENSG00000092871	-0.151642	0.466635	0.592747	188.092	231.382	228.83	253.368	181.657	149.699	RFFL
ENSG00000092929	-0.023848	0.952683	0.9696	31.3486	24.3048	39.0171	20.1422	30.6163	41.7342	UNC13D
ENSG00000092931	0.574018	0.000110038	0.000463357	268.423	277.075	216.176	360.439	386.786	387.403	MFSD11
ENSG00000092964	-0.164167	0.184097	0.292212	4795.36	5593.02	4582.93	3902.28	4340.37	5116.98	DPYSL2
ENSG00000092978	-0.138299	0.298831	0.425221	548.601	597.898	487.187	522.637	444.957	517.142	GPATCH2
ENSG00000093000	0.429816	1.15194e-06	7.25552e-06	2822.36	2631.72	2567.75	3566.23	3743.35	3497.51	NUP50
ENSG00000093009	-0.151548	0.30251	0.42947	1527.27	992.608	1361.38	1168.25	1155.26	1170.37	CDC45
ENSG00000093010	0.270549	0.0496402	0.100127	579.949	752.477	570.494	762.223	820.517	714.018	COMT
ENSG00000093144	-0.151383	0.21814	0.333369	574.072	539.567	484.023	470.691	493.943	474.5	ECHDC1
ENSG00000093167	0.244183	0.0636081	0.12307	1003.16	938.165	899.503	1207.47	1235.88	923.597	LRRFIP2
ENSG00000093183	0.034965	0.73706	0.817502	1139.33	1029.55	1194.77	1133.26	1191.99	1120.47	SEC22C
ENSG00000093217	0.524718	0.00218741	0.00666035	142.048	138.051	131.815	195.061	187.78	209.578	XYLB
ENSG00000094631	-0.261035	0.0952628	0.171383	454.555	354.85	473.478	400.724	350.046	320.265	HDAC6
ENSG00000094804	0.124558	0.323218	0.452013	1457.71	1656.62	1192.66	1561.55	1582.86	1552.33	CDC6
ENSG00000094841	-0.371531	0.0240275	0.0538953	298.791	290.685	274.174	220.504	186.759	259.478	UPRT
ENSG00000094880	0.0151828	0.878114	0.92081	1430.28	1408.71	1363.49	1403.59	1323.65	1518.76	CDC23
ENSG00000094914	-0.17009	0.14171	0.236649	1151.08	1060.66	1173.68	1092.98	1032.79	884.584	AAAS
ENSG00000094916	-0.0974335	0.283062	0.407761	4181.12	3659.33	4079.93	3676.48	3665.79	3798.72	CBX5
ENSG00000094975	0.4696	8.16558e-06	4.39646e-05	1001.2	992.608	998.627	1427.98	1246.08	1468.86	SUCO
ENSG00000095002	0.0620276	0.51636	0.638862	1846.63	1635.23	1695.66	1736.47	1840.04	1828.14	MSH2
ENSG00000095015	0.608822	0.00304362	0.008943	190.051	299.435	176.104	372.1	290.855	352.926	MAP3K1
ENSG00000095059	-0.10139	0.379326	0.510234	1402.85	1157.88	1341.35	1228.67	1296.09	1113.22	DHPS
ENSG00000095066	-0.450462	0.00328701	0.00956099	312.507	258.603	292.101	202.482	209.211	219.558	HOOK2
ENSG00000095139	-0.0537756	0.545061	0.664853	3737.34	4100.71	3613.83	3654.22	3673.96	3705.27	ARCN1
ENSG00000095209	0.995008	7.51373e-15	1.56635e-13	399.695	439.431	349.045	745.261	835.825	788.414	TMEM38B
ENSG00000095261	0.382976	5.31228e-05	0.00024128	975.726	1019.83	975.428	1281.68	1269.56	1322.79	PSMD5
ENSG00000095303	-2.75571	3.73694e-12	5.4994e-11	81.3105	82.6363	141.305	14.8416	23.4725	7.25813	PTGS1
ENSG00000095319	0.826251	8.85181e-20	3.10589e-18	2772.39	2713.39	2617.31	4795.96	5099.66	4473.73	NUP188
ENSG00000095321	-0.0962854	0.404628	0.535548	622.074	594.982	636.928	624.408	555.176	555.247	CRAT
ENSG00000095370	-0.880717	0.0123793	0.0307397	2866.44	1472.87	3044.39	1153.41	1705.33	1151.32	SH2D3C
ENSG00000095380	0.306442	0.00391115	0.01115	1380.32	1150.1	1279.13	1523.39	1540	1646.69	NANS
ENSG00000095383	0.961652	0.000422613	0.00155739	123.435	175.967	119.16	326.516	337.8	152.421	TBC1D2
ENSG00000095485	0.134508	0.211278	0.325495	581.909	573.593	577.875	635.009	631.717	635.993	CWF19L1
ENSG00000095539	-0.388822	0.267545	0.390525	39.1858	41.8043	54.8349	38.1642	23.4725	41.7342	SEMA4G
ENSG00000095564	0.0780222	0.475596	0.601926	1253.94	1117.05	1298.11	1238.21	1233.84	1399	BTAF1
ENSG00000095574	0.461888	0.00074271	0.00256886	412.43	327.629	340.609	519.457	479.656	489.924	IKZF5
ENSG00000095587	2.0446	0.000143726	0.000589632	6.85751	8.74973	4.21807	27.563	26.5341	28.1252	TLL2
ENSG00000095637	2.16623	3.29537e-09	3.22595e-08	15.6743	18.4716	22.1449	75.2682	59.1915	117.037	SORBS1
ENSG00000095752	1.89155	0.000755346	0.00260871	44.084	138.051	54.8349	372.1	308.204	199.598	IL11
ENSG00000095787	0.412151	8.1183e-07	5.29487e-06	2337.43	2334.23	2274.59	3180.35	3028.97	3034.8	WAC
ENSG00000095794	-0.853967	1.34209e-10	1.57916e-09	1709.48	1340.65	1888.64	938.202	883.791	909.988	CREM
ENSG00000095906	0.117222	0.280816	0.405618	1134.43	1188.02	979.646	1175.67	1209.34	1197.59	NUBP2
ENSG00000095951	0.290921	0.043637	0.0897101	475.127	675.673	566.275	750.562	659.271	691.337	HIVEP1
ENSG00000096060	-0.277019	0.00967362	0.0247532	2157.18	1744.11	1985.65	1614.56	1664.51	1579.55	FKBP5
ENSG00000096063	0.612826	3.47246e-12	5.12467e-11	2503.97	2390.62	2294.63	3641.5	3815.81	3538.34	SRPK1
ENSG00000096070	0.290998	0.00374723	0.0107356	1492	1651.75	1407.78	1860.5	1797.18	1911.61	BRPF3
ENSG00000096080	0.0497844	0.696114	0.788075	399.695	436.514	382.79	421.926	438.834	401.919	MRPS18A
ENSG00000096092	-0.290537	0.0451013	0.0922952	343.855	305.268	323.737	243.827	261.259	289.418	TMEM14A
ENSG00000096093	-2.2105	1.78713e-50	4.29297e-48	1122.67	915.805	1225.35	239.586	207.17	257.664	EFHC1
ENSG00000096384	0.71001	6.41069e-20	2.26976e-18	50048.1	48922.6	46397.7	77782.8	81187.3	78826.9	HSP90AB1
ENSG00000096401	0.343081	0.000385347	0.00143223	1590.94	1785.92	1555.41	2052.38	2077.83	2126.63	CDC5L
ENSG00000096433	-1.30431	0.000475218	0.00173285	3715.79	1696.48	4000.84	1207.47	1324.67	1279.24	ITPR3
ENSG00000096654	0.223591	0.222755	0.338699	216.501	286.797	182.431	261.848	257.177	282.16	ZNF184
ENSG00000096696	0.406856	0.229687	0.347041	23.5115	46.6652	45.3442	54.0659	50.0066	48.9924	DSP
ENSG00000096717	0.477612	1.87684e-05	9.42586e-05	705.344	757.338	653.8	1038.91	927.674	981.662	SIRT1
ENSG00000096746	0.125679	0.124005	0.212187	3504.19	3467.81	3496.78	3941.51	3799.48	3681.68	HNRNPH3
ENSG00000096872	-0.102382	0.489346	0.614595	310.547	272.214	343.772	286.231	276.567	299.398	IFT74
ENSG00000096968	-0.0373131	0.863014	0.91011	339.937	595.954	304.755	435.707	377.601	396.475	JAK2
ENSG00000097007	0.627586	1.22332e-05	6.42048e-05	2198.32	2909.77	2062.63	3754.93	4126.06	3199.93	ABL1
ENSG00000097021	0.55106	4.75413e-05	0.000218326	3630.56	3603.92	3444.05	5383.27	6153.88	4110.82	ACOT7
ENSG00000097033	-0.324666	0.000481935	0.00175366	3034.94	3470.73	3078.13	2561.24	2569.73	2522.2	SH3GLB1
ENSG00000097046	0.462729	1.995e-06	1.20877e-05	1016.87	1042.19	979.646	1324.08	1422.64	1440.74	CDC7
ENSG00000097096	1.00071	3.90547e-06	2.23862e-05	150.865	268.325	164.505	446.309	402.094	321.172	SYDE2
ENSG00000099194	-1.42249	0.000742637	0.00256886	11583.3	4783.18	12372.6	3229.11	3409.64	4082.7	SCD
ENSG00000099203	-0.181901	0.167946	0.271967	385.98	395.682	372.244	318.035	366.375	332.967	TMED1
ENSG00000099204	0.210567	0.599615	0.712727	16.654	35.9711	29.5265	28.6231	33.6779	32.6616	ABLIM1
ENSG00000099219	0.380193	0.00339509	0.0098387	419.288	444.292	446.061	612.747	594.977	498.089	ERMP1
ENSG00000099246	-0.0400188	0.676907	0.773039	1373.46	1348.43	1261.2	1342.11	1258.33	1274.71	RAB18
ENSG00000099250	0.409216	0.54375	0.663705	3.91858	12.6385	9.49065	13.7815	7.14381	13.609	NRP1
ENSG00000099256	-0.135966	0.321924	0.450714	1782.95	1380.51	1748.39	1508.54	1684.92	1277.43	PRTFDC1
ENSG00000099260	-4.58056	1.13157e-110	1.35911e-107	2951.67	1738.28	3012.75	85.8693	108.178	127.017	PALMD
ENSG00000099290	0.0947279	0.441746	0.569893	1398.93	1546.76	1484.76	1563.67	1352.22	1813.62	WASHC2A
ENSG00000099308	0.656144	2.09324e-05	0.000104022	236.094	199.299	249.92	389.062	365.355	325.708	MAST3
ENSG00000099326	-0.350883	0.00218646	0.00665875	719.059	744.699	747.652	629.709	536.806	567.948	MZF1
ENSG00000099330	-0.144637	0.494324	0.618975	141.069	119.58	149.741	102.831	119.404	147.884	OCEL1
ENSG00000099331	-0.23403	0.00792325	0.0207852	2940.89	3111.01	2963.19	2572.9	2665.66	2427.84	MYO9B
ENSG00000099338	-1.11883	0.0111547	0.0281281	43.1043	28.1936	28.472	16.9618	18.3698	10.8872	CATSPERG
ENSG00000099341	0.257399	0.00647111	0.0173847	2501.03	2688.11	2451.75	3092.36	3208.59	2834.3	PSMD8
ENSG00000099364	-0.544679	3.31761e-06	1.93165e-05	1303.91	1176.35	1217.97	791.906	958.29	785.692	FBXL19
ENSG00000099377	-1.99909	0.00010707	0.000451958	41.1451	27.2214	29.5265	4.24046	8.16435	11.7945	HSD3B7
ENSG00000099381	0.213264	0.0340105	0.0726754	1427.34	1410.65	1361.38	1744.95	1633.89	1491.55	SETD1A
ENSG00000099385	-0.310804	0.012711	0.0314483	717.1	839.974	730.78	607.446	675.6	562.505	BCL7C
ENSG00000099622	-0.0199381	0.827422	0.884707	3412.1	3754.61	3445.11	3429.47	3343.3	3692.57	CIRBP
ENSG00000099624	-0.110668	0.305593	0.432791	967.889	1014.97	1012.34	958.344	978.701	838.314	ATP5F1D
ENSG00000099625	0.161977	0.397886	0.529182	304.669	393.738	339.554	495.074	376.581	291.232	CBARP
ENSG00000099783	0.313786	0.000714175	0.00248189	9569.16	8517.37	8349.66	10734.7	11568.9	10556.9	HNRNPM
ENSG00000099785	-0.156619	0.340615	0.470545	263.524	346.1	331.118	251.247	319.43	273.087	2025-03-02
ENSG00000099795	-0.338923	0.00159525	0.00505076	817.023	818.586	894.23	645.61	689.888	664.119	NDUFB7
ENSG00000099797	0.0237395	0.837961	0.892451	1607.6	1281.35	1634.5	1549.89	1515.51	1532.37	TECR
ENSG00000099800	-0.0446456	0.732573	0.815049	990.42	920.666	883.685	911.699	1034.83	764.825	TIMM13
ENSG00000099804	0.45695	8.39844e-05	0.000363552	1348.97	1470.93	1244.33	1897.61	2034.96	1648.5	CDC34
ENSG00000099810	-0.206615	0.0749549	0.140853	1033.52	1213.3	981.755	948.803	959.311	890.935	MTAP
ENSG00000099812	0.485888	0.437021	0.56562	7.83715	12.6385	7.38162	12.7214	18.3698	8.16539	MISP
ENSG00000099814	0.047406	0.627273	0.735028	1912.27	2192.29	2049.98	2223.06	2118.65	2019.57	CEP170B
ENSG00000099817	0.0350192	0.692476	0.78538	3523.78	3649.61	3318.56	3455.98	3752.54	3541.97	POLR2E
ENSG00000099821	0.529822	9.77673e-08	7.56086e-07	1958.31	2134.93	2014.13	2981.04	3154.5	2683.69	POLRMT
ENSG00000099822	0.456231	0.0053959	0.0148356	262.545	319.851	293.156	474.932	392.909	334.781	HCN2
ENSG00000099834	0.63187	0.12314	0.211078	26.4504	19.4438	35.8536	42.4046	25.5136	58.065	CDHR5
ENSG00000099840	-0.412989	0.439805	0.567969	17.6336	14.5829	20.0358	7.42081	14.2876	17.2381	IZUMO4
ENSG00000099849	0.0325138	0.831995	0.888318	278.219	258.603	221.449	260.788	263.3	252.22	RASSF7
ENSG00000099860	0.370088	0.393566	0.524643	376.183	909.972	419.698	877.776	719.483	607.868	GADD45B
ENSG00000099864	0.229219	0.259858	0.381839	198.868	129.302	182.431	184.46	231.663	182.36	PALM
ENSG00000099866	1.02055	0.000266202	0.00102781	38.2061	38.8877	40.0716	86.9295	65.3148	85.283	MADCAM1
ENSG00000099875	0.0550433	0.668982	0.766754	2265.92	1701.34	2216.59	2223.06	2265.61	1936.11	MKNK2
ENSG00000099889	-1.46958	1.68058e-10	1.94953e-09	540.764	267.353	500.895	146.296	167.369	158.772	ARVCF
ENSG00000099899	0.0925852	0.400504	0.531577	1169.7	1268.71	1069.28	1288.04	1299.15	1154.95	TRMT2A
ENSG00000099901	0.434642	1.05362e-05	5.58426e-05	3698.16	3737.11	3516.81	4925.3	5403.78	4475.54	RANBP1
ENSG00000099904	0.520493	5.42194e-07	3.64434e-06	1375.42	1340.65	1319.2	2068.29	1992.1	1730.16	ZDHHC8
ENSG00000099910	-0.126605	0.454614	0.581737	365.407	301.38	356.427	286.231	268.403	381.052	KLHL22
ENSG00000099917	-0.0838663	0.377019	0.508094	2229.67	2368.26	2093.22	2202.92	2087.01	2025.02	MED15
ENSG00000099937	-0.148888	0.443171	0.571118	279.199	215.827	229.885	226.865	260.239	167.844	SERPIND1
ENSG00000099940	0.104997	0.36574	0.496536	821.922	966.359	779.288	924.421	912.366	925.411	SNAP29
ENSG00000099942	0.435641	2.66703e-05	0.000129246	1673.23	1493.29	1398.29	1985.6	2154.37	2035	CRKL
ENSG00000099949	-0.0908248	0.329407	0.458656	1339.17	1271.63	1365.6	1250.94	1235.88	1246.58	LZTR1
ENSG00000099953	-0.313631	0.228789	0.346104	295.853	134.162	315.3	177.039	214.314	207.764	MMP11
ENSG00000099954	0.582076	0.0713841	0.135315	73.4733	29.1658	75.9252	85.8693	93.89	87.0975	CECR2
ENSG00000099956	0.256256	0.00334612	0.00971121	1940.68	1976.47	1967.73	2279.25	2453.39	2296.29	SMARCB1
ENSG00000099968	0.171891	0.091656	0.166216	934.581	1042.19	972.264	1106.76	1150.15	1066.04	BCL2L13
ENSG00000099974	-0.0529464	0.856612	0.905438	66.6158	56.3871	60.1075	49.8254	47.9656	78.0249	DDTL
ENSG00000099977	0.0212505	0.860967	0.908504	525.089	581.371	528.313	507.795	565.381	585.186	DDT
ENSG00000099984	-1.27316	1.53282e-05	7.87545e-05	85.229	92.3582	112.833	25.4428	46.945	47.1778	GSTT2
ENSG00000099991	-0.491725	5.75907e-06	3.19439e-05	3066.29	2652.14	2898.87	1929.41	1921.68	2275.42	CABIN1
ENSG00000099992	-0.183555	0.312268	0.440012	145.967	161.384	152.905	145.236	130.63	129.739	TBC1D10A
ENSG00000099994	1.10091	0.0140209	0.0341587	11.7557	14.5829	13.7087	24.3827	29.5958	31.7543	SUSD2
ENSG00000099995	0.360511	5.00699e-05	0.000228861	3353.32	3560.17	3235.26	4347.53	4541.42	4142.58	SF3A1
ENSG00000099998	0.215051	0.478986	0.605235	65.6362	42.7764	76.9797	58.3063	64.2943	91.6339	GGT5
ENSG00000099999	-0.0944346	0.533516	0.654641	279.199	280.963	336.391	280.931	302.081	256.756	RNF215
ENSG00000100003	-0.918227	1.08319e-11	1.49013e-10	492.761	602.759	552.567	304.253	278.608	289.418	SEC14L2
ENSG00000100014	0.194518	0.0676393	0.129569	813.105	840.946	797.215	901.098	895.017	1007.97	SPECC1L
ENSG00000100023	-0.301836	0.00413941	0.0117343	1101.12	1058.72	1087.21	938.202	888.894	808.374	PPIL2
ENSG00000100027	0.233293	0.43056	0.559718	86.2087	41.8043	90.6884	92.23	85.7257	78.9321	YPEL1
ENSG00000100028	0.019948	0.819915	0.879813	1998.47	1904.52	1918.17	1959.09	2025.78	1917.96	SNRPD3
ENSG00000100029	0.492441	1.02575e-05	5.45133e-05	3022.2	3384.2	2621.53	4343.29	4367.93	3991.97	PES 1.00
ENSG00000100030	0.101796	0.281974	0.406795	2599	2894.22	2521.35	2975.74	2839.15	2787.12	MAPK1
ENSG00000100031	0.283428	0.417554	0.547642	36.2468	37.9155	23.1994	39.2243	37.7601	41.7342	GGT1
ENSG00000100034	-0.889991	1.23257e-09	1.28303e-08	10917.2	8262.66	10639	5244.39	6417.18	4430.18	PPM1F
ENSG00000100036	-0.838852	2.45001e-05	0.000119807	464.351	331.517	382.79	270.329	227.581	162.401	SLC35E4
ENSG00000100038	0.253202	0.283947	0.408849	88.168	78.7476	64.3255	89.0497	87.7668	98.892	TOP3B
ENSG00000100056	0.393494	0.00111118	0.00367427	424.186	452.069	400.716	579.883	564.361	534.38	ESS2
ENSG00000100058	0.0780655	0.572955	0.689747	280.178	296.519	281.556	306.373	315.348	284.881	CRYBB2P1
ENSG00000100065	-0.00156853	0.991728	0.995234	489.822	436.514	477.696	448.429	560.278	394.661	CARD10
ENSG00000100068	0.582276	0.0107562	0.027189	67.5955	94.3026	97.0155	146.296	113.28	127.924	LRP5L
ENSG00000100075	-0.523684	7.53574e-05	0.000329958	1606.62	1250.24	1732.57	1124.78	1009.32	1057.87	SLC25A1
ENSG00000100077	1.16111	4.14472e-18	1.21875e-16	284.097	278.047	295.265	669.993	685.805	562.505	GRK3
ENSG00000100083	-0.0860053	0.42304	0.552472	1298.03	1167.6	1351.89	1187.33	1280.78	1128.64	GGA1
ENSG00000100084	0.045495	0.742858	0.822331	444.758	402.487	400.716	478.112	435.772	375.608	HIRA
ENSG00000100092	-0.612942	0.0943438	0.170082	59.7583	46.6652	43.2352	30.7433	20.4109	46.2706	SH3BP1
ENSG00000100097	-0.693399	1.59506e-05	8.16033e-05	9176.33	7174.78	9849.19	5518.96	6533.52	4150.74	LGALS1
ENSG00000100099	0.0115719	0.917374	0.946783	947.316	813.725	955.392	949.863	910.325	878.233	HPS4
ENSG00000100100	-1.09237	0.0288179	0.0631173	29.3893	20.416	20.0358	10.6012	12.2465	9.97992	PIK3IP1
ENSG00000100104	0.453897	0.00121749	0.00398784	272.341	314.018	280.501	362.559	425.567	399.197	SRRD
ENSG00000100105	0.456926	1.12863e-06	7.12593e-06	1017.85	1089.83	1087.21	1456.6	1478.77	1449.81	PATZ1
ENSG00000100106	-0.31657	0.00623034	0.0168015	826.82	767.059	923.757	647.73	687.846	684.986	TRIOBP
ENSG00000100109	0.155052	0.247409	0.367839	741.591	978.025	728.671	940.322	885.832	900.915	TFIP11
ENSG00000100116	-0.361486	0.110787	0.193862	250.789	175.967	263.629	213.083	199.006	126.11	GCAT
ENSG00000100124	0.404155	0.00320594	0.00935654	654.402	764.143	596.856	923.36	974.619	771.176	ANKRD54
ENSG00000100129	0.290584	0.00180529	0.00561062	3260.26	3208.23	3606.45	4173.67	4268.93	3880.38	EIF3L
ENSG00000100138	0.360838	0.00379379	0.0108631	1383.26	1667.31	1375.09	1932.59	2095.18	1657.57	SNU13
ENSG00000100139	0.654629	5.64836e-08	4.53204e-07	2087.62	2407.15	2002.53	3775.07	3504.55	2951.34	MICALL1
ENSG00000100147	0.855653	0.00222598	0.0067659	56.8194	41.8043	35.8536	85.8693	73.4791	84.3757	CCDC134
ENSG00000100150	-0.15942	0.282349	0.407224	317.405	289.713	301.592	285.171	290.855	238.611	DEPDC5
ENSG00000100154	-0.202176	0.0640918	0.123914	1127.57	1055.8	1229.57	983.787	930.736	1050.61	TTC28
ENSG00000100162	0.393958	0.00059966	0.0021304	490.802	495.818	462.933	618.047	669.477	617.848	CENPM
ENSG00000100167	0.0434376	0.927872	0.953646	17.6336	16.5273	15.8178	19.0821	14.2876	18.1453	2025-09-03
ENSG00000100191	-0.809553	0.0261961	0.0580461	48.0026	33.0545	55.8894	25.4428	22.452	29.9398	SLC5A4
ENSG00000100196	-0.282072	0.0598041	0.116825	395.776	317.907	413.371	289.411	326.574	310.285	KDELR3
ENSG00000100197	-0.0887901	0.747079	0.825919	68.5751	54.4428	67.4891	64.667	47.9656	66.2304	CYP2D6
ENSG00000100201	-0.30353	0.00133765	0.00433321	10922.1	9557.62	11173.7	8402.47	8272.53	8971.04	DDX17
ENSG00000100206	0.478469	0.00733207	0.0194105	216.501	168.189	183.486	294.712	277.588	220.466	DMC1
ENSG00000100207	0.422541	7.4813e-05	0.000327812	1473.38	1210.38	1427.82	1858.38	1787.99	1863.52	TCF20
ENSG00000100209	-0.0405688	0.788642	0.857571	246.87	275.13	250.975	225.805	261.259	264.014	HSCB
ENSG00000100211	-0.406857	0.0207786	0.0476413	385.98	404.432	357.481	227.925	273.506	362.906	CBY1
ENSG00000100216	0.358614	0.00154567	0.00492032	1463.59	1755.78	1432.03	1984.54	2117.63	1863.52	TOMM22
ENSG00000100219	0.292633	0.00463024	0.0129657	1218.68	1130.66	1247.49	1373.91	1450.19	1579.55	XBP1
ENSG00000100220	0.0836432	0.390655	0.522054	1764.34	1710.09	1584.94	1746.01	1898.21	1718.36	RTCB
ENSG00000100221	-0.49558	1.17891e-06	7.41041e-06	2602.91	2356.59	2663.71	1887.01	1871.68	1649.41	JOSD1
ENSG00000100225	-0.0739816	0.437563	0.566041	1371.5	1416.48	1464.72	1319.84	1417.54	1302.83	FBXO7
ENSG00000100226	0.109435	0.294885	0.420987	1051.16	1103.44	981.755	1193.69	1124.64	1066.94	GTPBP1
ENSG00000100227	0.630431	5.71276e-09	5.40928e-08	1624.25	1834.53	1485.81	2707.53	2501.35	2447.8	POLDIP3
ENSG00000100239	-0.0767929	0.411474	0.542449	1612.49	1484.54	1544.87	1469.32	1514.49	1418.06	PPP6R2
ENSG00000100241	-0.189913	0.0666651	0.128049	2632.3	2924.35	2378.99	2286.67	2393.17	2278.14	SBF1
ENSG00000100242	0.0258013	0.785302	0.855108	1530.2	1468.01	1567.01	1610.32	1574.7	1463.42	SUN2
ENSG00000100243	-0.0947267	0.392981	0.524176	2310.98	2329.37	2314.66	2238.96	2403.38	1872.6	CYB5R3
ENSG00000100246	-0.234374	0.114157	0.198579	245.891	248.881	244.648	208.843	209.211	210.486	DNAL4
ENSG00000100258	0.423073	5.66597e-06	3.14722e-05	1441.06	1492.31	1343.45	1863.68	1945.16	1926.13	LMF2
ENSG00000100263	0.220262	0.0821239	0.151678	606.4	753.449	594.747	753.742	738.874	784.785	RHBDD3
ENSG00000100266	0.150385	0.110644	0.193719	1928.92	1994.94	1747.33	2065.1	2128.85	2101.23	PACSIN2
ENSG00000100271	-0.114989	0.587237	0.702183	142.048	162.356	140.251	124.033	113.28	172.381	TTLL1
ENSG00000100280	-0.759691	6.18432e-13	1.01324e-11	2628.39	2657.97	2462.3	1416.31	1707.37	1453.44	AP1B1
ENSG00000100281	0.218891	0.020273	0.0465842	1052.14	1017.89	1046.08	1208.53	1182.81	1234.79	HMGXB4
ENSG00000100284	-0.169576	0.173144	0.278253	468.27	521.095	459.769	421.926	415.361	450.911	TOM1
ENSG00000100288	-0.0182629	0.916391	0.946081	198.868	161.384	184.54	164.318	191.862	181.453	CHKB
ENSG00000100292	1.52511	3.53788e-05	0.0001677	2599	5303.31	2939.99	12351.4	10066.6	8787.78	HMOX1
ENSG00000100294	0.0469648	0.712163	0.800374	457.494	537.622	467.151	471.751	532.724	506.254	MCAT
ENSG00000100296	0.256629	0.0119724	0.0298432	1770.22	1673.14	1828.53	2083.13	2286.02	1929.75	THOC5
ENSG00000100297	0.418607	0.000883273	0.00300205	3353.32	4093.9	2951.59	4716.45	4888.4	4296.81	MCM5
ENSG00000100299	-0.342525	0.00206231	0.00631886	617.176	619.286	645.364	491.894	503.128	489.016	ARSA
ENSG00000100300	-0.180121	0.125445	0.214159	2266.9	2109.66	2442.26	2078.89	2211.52	1729.25	TSPO
ENSG00000100304	0.216511	0.0281436	0.0618612	2793.95	2440.2	2489.71	3072.21	3108.58	2795.29	TTLL12
ENSG00000100307	-0.105238	0.49445	0.619014	304.669	335.406	321.628	308.494	250.033	334.781	CBX7
ENSG00000100311	-2.33594	6.99833e-48	1.51767e-45	2062.15	1452.45	2223.98	334.996	388.827	411.899	PDGFB
ENSG00000100316	0.130662	0.198488	0.31026	30175	27771.6	32165.9	33253.7	35684.3	29717.5	RPL3
ENSG00000100319	-0.483367	0.00673016	0.0179971	209.644	209.021	219.339	129.334	148.999	176.917	ZMAT5
ENSG00000100320	-0.742331	1.56619e-16	3.85716e-15	5656.47	4964.98	5469.78	3119.92	3249.41	3248.92	RBFOX2
ENSG00000100321	-0.441468	0.0216507	0.0493078	521.171	330.545	550.458	341.357	391.889	299.398	SYNGR1
ENSG00000100324	0.11223	0.323158	0.451969	652.443	620.259	722.344	707.097	703.155	744.865	TAB1
ENSG00000100325	0.254655	0.0383644	0.0803841	1085.45	1302.74	1004.95	1249.88	1377.73	1420.78	ASCC2
ENSG00000100330	-0.159331	0.343137	0.472825	204.746	179.856	209.849	171.739	168.39	191.433	MTMR3
ENSG00000100335	0.392198	0.000810438	0.00277686	1752.58	2141.74	1677.74	2537.92	2510.54	2266.35	MIEF1
ENSG00000100342	-2.28847	6.26153e-06	3.44859e-05	83.2698	24.3048	52.7258	14.8416	7.14381	10.8872	APOL1
ENSG00000100345	0.131458	0.209797	0.323735	29736.1	25933.2	30288.9	33672.4	32400.2	28087.1	MYH9
ENSG00000100347	0.175208	0.0793585	0.147653	1043.32	991.636	1080.88	1170.37	1225.67	1122.29	SAMM50
ENSG00000100348	-0.667311	4.88267e-13	8.1364e-12	1470.45	1467.04	1485.81	923.36	922.571	939.02	TXN2
ENSG00000100350	0.158832	0.149368	0.246823	861.107	773.865	858.377	919.12	870.524	992.549	FOXRED2
ENSG00000100353	0.257971	0.00303748	0.00892662	5764.23	6173.42	5602.65	7255.43	7076.45	6644.82	EIF3D
ENSG00000100354	-0.746201	2.36628e-07	1.71767e-06	1701.64	1309.54	1812.71	918.06	859.298	1096.88	TNRC6B
ENSG00000100359	-0.253774	0.0124247	0.0308375	945.357	937.193	991.246	806.748	772.552	830.148	SGSM3
ENSG00000100360	-0.173075	0.303324	0.430319	285.076	215.827	297.374	223.684	236.766	246.776	IFT27
ENSG00000100364	0.472975	3.37231e-05	0.000160681	540.764	584.287	499.841	753.742	762.346	740.329	KIAA0930
ENSG00000100368	-3.44315	5.18683e-16	1.21969e-14	67.5955	78.7476	80.1433	7.42081	6.12326	7.25813	CSF2RB
ENSG00000100372	0.428832	0.000757474	0.0026149	433.003	449.153	376.462	569.282	593.956	532.565	SLC25A17
ENSG00000100376	0.788519	7.02317e-07	4.627e-06	207.685	208.049	199.304	410.265	345.964	307.563	FAM118A
ENSG00000100379	-0.22107	0.0572199	0.112665	599.542	564.844	585.257	499.314	529.662	472.686	KCTD17
ENSG00000100380	0.388566	8.225e-05	0.000356737	4329.05	4289.31	4074.65	5269.83	5186.4	6158.52	ST13
ENSG00000100387	-0.29277	0.0041549	0.0117719	911.069	872.056	892.121	702.856	733.771	746.68	RBX1
ENSG00000100393	0.202096	0.0817742	0.151219	2017.09	2544.23	2158.6	2678.91	2344.19	2707.28	EP300
ENSG00000100395	0.298591	0.0182133	0.0425558	854.25	974.136	719.18	1041.03	1033.81	1059.69	L3MBTL2
ENSG00000100401	0.694039	2.51013e-07	1.80947e-06	4089.04	5290.67	3571.65	7029.62	6677.42	7247.24	RANGAP1
ENSG00000100403	0.0544374	0.633316	0.739721	3423.86	4010.29	3357.58	4026.32	3882.15	3300.63	ZC3H7B
ENSG00000100410	0.209728	0.0574195	0.112972	962.99	1079.13	944.847	1201.11	1198.12	1056.96	PHF5A
ENSG00000100412	0.185291	0.0953668	0.171511	2271.79	2587	2254.56	2798.7	2906.51	2385.2	ACO2
ENSG00000100413	-0.118783	0.30518	0.432285	918.906	1042.19	854.159	824.77	910.325	858.274	POLR3H
ENSG00000100416	0.388859	0.000355412	0.00132793	929.682	955.665	846.777	1103.58	1275.68	1198.5	TRMU
ENSG00000100417	1.05391	1.6935e-09	1.72712e-08	233.155	276.103	180.322	540.659	472.512	420.971	PMM1
ENSG00000100418	0.0947052	0.493002	0.617845	951.235	1218.16	913.211	1143.86	1180.77	968.96	DESI1
ENSG00000100422	0.00694367	0.951269	0.968765	1965.17	2363.4	2028.89	2224.12	2253.36	1912.52	CERK
ENSG00000100425	0.64436	1.2916e-10	1.52089e-09	911.069	994.552	892.121	1520.21	1429.78	1424.41	BRD1
ENSG00000100426	0.730277	2.12886e-12	3.26523e-11	1258.84	1148.16	1255.93	2097.97	2137.02	1842.66	ZBED4
ENSG00000100427	-3.48598	6.58007e-11	8.0835e-10	42.1247	51.5262	50.6168	3.18035	5.10272	4.53633	MLC1
ENSG00000100429	0.0980774	0.474966	0.601323	474.148	588.176	477.696	535.358	509.251	603.332	HDAC10
ENSG00000100439	-1.18723	5.52038e-10	6.0403e-09	523.13	453.041	535.694	208.843	163.287	290.325	ABHD4
ENSG00000100441	0.172104	0.153959	0.253017	869.924	1078.16	875.249	1047.39	1011.36	1122.29	KHNYN
ENSG00000100442	-0.272114	0.021722	0.049427	1623.27	1350.37	1451.01	1190.51	1360.38	1114.12	FKBP3
ENSG00000100445	-0.248379	0.0854748	0.15692	507.456	397.627	409.152	395.423	364.334	347.483	SDR39U1
ENSG00000100461	-0.108453	0.343609	0.473197	1299.01	1283.29	1194.77	1066.48	1115.45	1320.07	RBM23
ENSG00000100462	0.663031	4.32489e-11	5.45027e-10	2026.88	2109.66	1921.33	3198.37	3470.87	2925.03	PRMT5
ENSG00000100478	-0.24115	0.167033	0.270798	210.624	296.519	266.793	219.444	199.006	235.889	AP4S1
ENSG00000100479	0.55613	8.94439e-05	0.000384626	283.117	284.852	234.103	378.461	394.95	406.455	POLE2
ENSG00000100483	0.379054	0.014867	0.0358341	208.664	218.743	182.431	258.668	255.136	279.438	VCPKMT
ENSG00000100485	0.339376	0.00292543	0.00862623	573.092	605.676	554.676	766.463	677.641	749.402	SOS 2
ENSG00000100490	0.0509883	0.850202	0.900797	51.9211	71.9422	66.4346	65.7272	74.4997	57.1577	CDKL1
ENSG00000100503	0.169927	0.0729113	0.137592	1720.26	1830.64	1597.59	1950.61	1923.72	1918.87	NIN
ENSG00000100504	0.492524	1.79502e-09	1.82589e-08	5987.59	5964.4	6041.33	8201.05	8920.57	8193.52	PYGL
ENSG00000100519	0.207403	0.0229287	0.0517878	1364.64	1394.12	1304.44	1554.13	1546.12	1591.34	PSMC6
ENSG00000100522	0.0235997	0.809565	0.871822	1175.57	1192.88	1132.55	1212.77	1228.73	1118.66	GNPNAT1
ENSG00000100523	0.107553	0.487163	0.612599	510.395	724.283	546.24	682.714	561.299	675.006	DDHD1
ENSG00000100526	0.60207	2.01553e-06	1.21966e-05	472.189	484.152	388.062	690.135	689.888	662.304	CDKN3
ENSG00000100528	0.351556	0.0105176	0.0266636	1228.47	1597.31	1194.77	1612.44	1582.86	1934.29	CNIH1
ENSG00000100532	0.0180768	0.921431	0.949088	151.845	170.134	145.523	140.995	175.534	156.957	CGRRF1
ENSG00000100554	-0.717657	1.54971e-11	2.08059e-10	1863.28	2126.18	1787.41	1210.65	1193.02	1110.49	ATP6V1D
ENSG00000100558	1.15645	0.00106476	0.00354102	1605.64	839.002	1939.26	3200.49	3560.68	3010.31	PLEK2
ENSG00000100564	-0.648982	0.000182316	0.000729172	213.562	203.188	206.685	117.673	138.794	140.626	PIGH
ENSG00000100567	-0.0548543	0.566657	0.683701	1548.82	1477.73	1449.96	1426.92	1515.51	1368.16	PSMA3
ENSG00000100568	-0.261216	0.0102907	0.0261394	1379.34	1491.34	1352.94	1094.04	1199.14	1230.25	VTI1B
ENSG00000100575	0.257478	0.0868064	0.158897	341.896	431.653	366.972	495.074	479.656	390.124	TIMM9
ENSG00000100577	-0.21168	0.248696	0.369331	254.708	279.991	221.449	204.602	182.677	264.922	GSTZ1
ENSG00000100578	-0.210452	0.0688597	0.131488	751.387	773.865	700.199	640.31	691.929	592.445	KIAA0586
ENSG00000100580	0.0232672	0.81231	0.873813	958.092	1005.25	996.518	967.885	1012.38	1027.02	TMED8
ENSG00000100583	-1.18708	0.00750919	0.0198222	43.1043	53.4706	24.2539	19.0821	11.226	22.6816	SAMD15
ENSG00000100591	0.837696	4.99764e-19	1.63935e-17	2104.28	2261.32	1928.71	3725.25	3741.31	3784.21	AHSA1
ENSG00000100592	-0.222436	0.141429	0.236331	332.099	339.295	300.537	253.368	261.259	317.543	DAAM1
ENSG00000100596	-0.298833	0.00930761	0.023931	1689.89	2133.96	1723.08	1535.05	1486.93	1487.92	SPTLC2
ENSG00000100599	0.0961913	0.5639	0.68121	178.295	173.05	163.45	171.739	188.801	189.619	RIN3
ENSG00000100600	-0.0412765	0.762548	0.837841	721.998	823.447	675.945	616.987	729.689	811.096	LGMN
ENSG00000100601	0.465325	0.00497329	0.0138001	254.708	209.993	220.394	369.98	293.917	283.067	ALKBH1
ENSG00000100603	0.253062	0.00822566	0.0214739	1512.57	1423.29	1403.56	1800.08	1747.17	1625.82	SNW1
ENSG00000100605	0.552733	0.00020877	0.000824624	1147.16	939.137	950.12	1620.92	1667.57	1167.65	ITPK1
ENSG00000100612	-0.519285	0.00041827	0.00154358	521.171	437.486	608.456	365.74	372.498	354.741	DHRS7
ENSG00000100614	0.282953	0.00955681	0.0245065	538.804	546.372	542.022	682.714	646.004	651.417	PPM1A
ENSG00000100625	0.357932	0.0188434	0.043809	207.685	208.049	206.685	258.668	247.992	290.325	SIX4
ENSG00000100629	0.24092	0.054685	0.108631	384.021	355.822	372.244	442.068	456.183	416.435	CEP128
ENSG00000100632	-0.072023	0.38956	0.520948	4062.58	4002.51	3951.27	3711.46	4008.7	3711.62	ERH
ENSG00000100644	-0.711628	8.90555e-14	1.67532e-12	3944.05	3476.56	4058.83	2295.15	2332.96	2380.67	HIF1A
ENSG00000100647	-0.417595	0.00250638	0.00750262	389.898	455.958	394.389	296.832	332.697	299.398	SUSD6
ENSG00000100650	-0.236158	0.00738375	0.0195373	5018.72	4484.72	4865.54	3930.91	4072.99	4194.29	SRSF5
ENSG00000100664	0.275464	0.00873548	0.0226609	6495.04	7433.38	5897.91	7998.57	7675.51	8324.16	EIF5
ENSG00000100697	0.498695	1.08695e-05	5.74144e-05	938.499	1041.22	895.285	1359.07	1235.88	1467.05	DICER1
ENSG00000100711	0.189873	0.118977	0.205249	458.474	453.041	420.752	504.615	478.635	536.194	ZFYVE21
ENSG00000100714	0.289404	0.00173863	0.00543374	3891.15	3546.56	3433.51	4300.89	4664.91	4321.31	MTHFD1
ENSG00000100722	0.198687	0.028227	0.0620144	1395.01	1397.04	1344.51	1586.99	1538.98	1621.28	ZC3H14
ENSG00000100726	-0.071985	0.465663	0.591848	1781.97	1891.89	1661.92	1666.5	1785.95	1624.91	TELO2
ENSG00000100731	-0.0140833	0.884741	0.925439	1110.92	1161.77	1223.24	1176.73	1130.76	1154.04	PCNX1
ENSG00000100744	-0.57997	6.20526e-05	0.000276922	315.445	363.6	337.445	235.346	213.294	231.353	GSKIP
ENSG00000100749	0.318194	0.0038549	0.0110058	650.484	638.73	573.657	763.283	779.695	780.249	VRK1
ENSG00000100764	0.228461	0.0159096	0.0379604	1730.05	1850.08	1646.1	1989.84	2130.9	2003.24	PSMC1
ENSG00000100767	-0.687777	0.169351	0.273731	21.5522	25.277	15.8178	15.9017	13.2671	9.97992	PAPLN
ENSG00000100784	0.0195884	0.911388	0.943099	218.461	205.133	167.668	197.181	181.657	220.466	RPS6KA5
ENSG00000100796	0.312468	0.00231448	0.00699949	1577.23	1574.95	1339.24	1879.58	1878.82	1820.88	PPP4R3A
ENSG00000100802	-0.757943	5.57552e-05	0.00025241	252.748	189.577	250.975	125.094	131.65	152.421	C14orf93
ENSG00000100804	0.0346709	0.702212	0.792278	2357.02	2237.01	2393.75	2431.9	2474.82	2251.83	PSMB5
ENSG00000100811	-0.00239057	0.977292	0.985722	3031.02	3050.74	3157.22	3129.46	2953.45	3140.05	YY1
ENSG00000100813	0.103637	0.179043	0.285759	6295.19	6169.53	6274.37	6694.63	6572.3	6867.1	ACIN1
ENSG00000100814	0.344678	0.00218216	0.00664825	579.949	649.424	592.638	786.606	728.668	798.394	CCNB1IP1
ENSG00000100815	-0.0709476	0.517197	0.639544	1027.65	1201.63	1024.99	1042.09	991.968	1064.22	TRIP11
ENSG00000100823	0.214547	0.0253461	0.0564557	4213.45	3686.55	3989.24	4300.89	4875.14	4618.89	APEX1
ENSG00000100836	-0.024764	0.796565	0.863001	2672.47	2509.23	2766	2666.19	2740.16	2406.98	PABPN1
ENSG00000100852	-0.287372	0.00499925	0.0138647	1204.96	1352.32	1197.93	1019.83	1000.13	1056.96	ARHGAP5
ENSG00000100865	-0.301555	0.0218456	0.0496576	564.275	609.564	517.768	436.768	510.272	426.415	CINP
ENSG00000100867	-1.62924	NA	NA	54.8601	667.896	55.8894	38.1642	26.5341	186.897	DHRS2
ENSG00000100883	-0.124945	0.259344	0.381371	914.008	936.221	1000.74	839.611	819.497	953.536	SRP54
ENSG00000100888	-0.0132406	0.871844	0.915839	2650.92	2584.09	2582.51	2573.96	2563.61	2608.39	CHD8
ENSG00000100889	0.246242	0.0808674	0.149866	623.054	577.482	776.124	871.415	747.038	725.813	PCK2
ENSG00000100890	-0.320667	0.0481643	0.0976065	222.379	213.882	201.413	166.438	164.308	179.639	KIAA0391
ENSG00000100897	-0.334736	0.00741618	0.0195999	584.848	511.373	583.148	467.511	450.06	414.621	DCAF11
ENSG00000100902	0.228718	0.0196245	0.0453345	1396.97	1511.76	1338.18	1584.87	1677.77	1713.83	PSMA6
ENSG00000100906	0.0215934	0.903511	0.938383	517.252	825.391	529.367	680.594	563.34	656.86	NFKBIA
ENSG00000100908	-0.412266	0.044254	0.0908252	190.051	153.606	163.45	128.274	151.04	102.521	EMC9
ENSG00000100911	-0.781063	2.48036e-08	2.11284e-07	1433.22	1049	1404.62	688.015	755.202	817.447	PSME2
ENSG00000100916	0.441344	0.00422102	0.0119332	233.155	192.494	196.14	286.231	272.485	285.789	BRMS1L
ENSG00000100918	-1.69566	5.57341e-07	3.73811e-06	212.583	75.831	155.014	43.4647	37.7601	55.3432	REC8
ENSG00000100926	-0.227671	0.139096	0.23313	298.791	401.515	393.335	316.974	300.04	316.636	TM9SF1
ENSG00000100934	-0.328323	0.00262996	0.00783668	2100.36	1770.36	2187.07	1562.61	1586.95	1673.91	SEC23A
ENSG00000100938	-0.470404	1.23403e-05	6.4658e-05	1329.38	1223.02	1304.44	925.481	1007.28	851.923	GMPR2
ENSG00000100941	0.385501	5.33197e-06	2.9744e-05	4279.09	4305.84	3915.42	5529.56	5354.79	5446.32	PNN
ENSG00000100949	0.132256	0.31171	0.439422	496.68	554.149	441.842	521.577	582.73	532.565	RABGGTA
ENSG00000100968	-0.896722	3.02648e-06	1.77452e-05	388.919	272.214	460.824	206.722	195.944	199.598	NFATC4
ENSG00000100979	-0.877085	4.05865e-11	5.13964e-10	5125.5	4195.01	6065.58	2833.69	2960.6	2582.99	PLTP
ENSG00000100982	-0.150183	0.168584	0.272689	724.937	792.336	707.581	658.332	664.374	682.264	PCIF1
ENSG00000100983	-0.568025	9.18002e-07	5.9035e-06	1457.71	1818	1533.27	1032.55	1068.51	1142.25	GSS
ENSG00000100985	-1.48014	0.023185	0.0522985	23.5115	10.6941	15.8178	8.48092	4.08217	5.4436	MMP9
ENSG00000100991	-0.407409	1.00029e-05	5.32329e-05	2648.96	2487.84	2839.81	1996.2	2009.45	2007.78	TRPC4AP
ENSG00000100994	-0.776886	9.44644e-18	2.65282e-16	19243.2	18282.1	21219	10982.8	11773	11527.7	PYGB
ENSG00000100997	-0.309002	0.00231537	0.00700081	1164.8	1288.15	1161.02	977.426	939.921	999.807	ABHD12
ENSG00000101000	-1.39657	6.70305e-25	3.73791e-23	23892.5	18685.5	23799.4	7745.2	9978.88	7488.57	PROCR
ENSG00000101003	-0.0535028	0.605888	0.718189	1443.02	1286.21	1278.07	1242.46	1249.15	1369.06	GINS1
ENSG00000101004	-0.741525	0.0466192	0.0949531	37.2265	34.9989	51.6713	19.0821	26.5341	28.1252	NINL
ENSG00000101017	-2.34856	8.09838e-46	1.64218e-43	2451.07	1615.78	2286.19	382.702	373.519	489.924	CD40
ENSG00000101019	-0.0814685	0.480748	0.606528	1492	1496.2	1540.65	1405.71	1623.68	1252.03	UQCC1
ENSG00000101040	-0.258376	0.00817785	0.021367	4770.87	4219.31	4941.47	3866.24	3691.31	4088.14	ZMYND8
ENSG00000101052	-0.743136	1.95913e-09	1.98764e-08	775.878	782.615	707.581	410.265	500.066	443.653	IFT52
ENSG00000101057	0.471754	4.88572e-06	2.74507e-05	3949.93	4346.67	3483.07	5637.69	5396.63	5303.88	MYBL2
ENSG00000101079	-0.921712	5.59443e-14	1.06917e-12	1007.07	864.279	1059.79	533.238	532.724	481.758	NDRG3
ENSG00000101084	-0.285437	0.0126689	0.0313539	1090.34	1263.85	1024.99	950.923	933.797	889.121	C20orf24
ENSG00000101104	-0.0452898	0.72207	0.807259	1190.27	1058.72	1380.36	1274.26	1180.77	1062.41	PABPC1L
ENSG00000101109	-0.106871	0.270635	0.394189	1480.24	1697.45	1583.88	1487.34	1457.34	1477.03	STK4
ENSG00000101115	-0.176989	0.392728	0.523929	285.076	165.273	266.793	212.023	194.924	226.816	SALL4
ENSG00000101126	-0.0244915	0.805421	0.869218	1956.35	1694.53	1962.46	1794.78	1878.82	1844.47	ADNP
ENSG00000101132	0.0583026	0.616687	0.726932	541.743	547.344	518.822	522.637	560.278	590.63	PFDN4
ENSG00000101138	-0.576356	1.34751e-08	1.19614e-07	1246.11	1132.6	1244.33	810.988	789.901	828.334	CSTF1
ENSG00000101146	0.171533	0.15629	0.256281	1083.49	1223.02	921.648	1220.19	1217.51	1199.41	RAE1
ENSG00000101150	0.0651327	0.39992	0.531118	8003.69	7746.43	7700.08	7972.07	8233.75	8326.89	TPD52L2
ENSG00000101152	-0.649692	2.45226e-11	3.19879e-10	3490.47	3940.29	3350.2	2289.85	2227.85	2354.35	DNAJC5
ENSG00000101158	-0.122051	0.151165	0.249265	2899.75	2927.27	2733.31	2678.91	2593.2	2594.78	NELFCD
ENSG00000101160	-0.249854	0.0223508	0.0506658	1668.33	1660.5	1685.12	1421.61	1556.33	1240.23	CTSZ
ENSG00000101161	-0.184905	0.0279723	0.0615413	3579.62	3632.11	3590.63	3211.09	3280.03	3013.03	PRPF6
ENSG00000101166	0.142651	0.145005	0.240939	2258.08	2117.43	2349.46	2300.45	2648.31	2474.11	PRELID3B
ENSG00000101181	-0.0944292	0.374318	0.505457	1243.17	1292.04	1231.68	1196.87	1270.58	1062.41	MTG2
ENSG00000101182	-0.342022	0.000902447	0.00306255	6942.74	7152.42	6475.79	5181.84	6065.09	4983.61	PSMA7
ENSG00000101187	0.342576	0.000677268	0.00237051	1019.81	1039.27	922.702	1225.49	1268.54	1287.41	SLCO4A1
ENSG00000101189	0.105252	0.284664	0.409541	1220.64	1213.3	1200.04	1274.26	1397.12	1238.42	MRGBP
ENSG00000101190	-0.0348786	0.791294	0.859377	401.654	374.294	446.061	411.325	403.115	378.33	TCFL5
ENSG00000101191	-0.0374556	0.685997	0.780469	2440.29	2277.85	2187.07	2193.38	2190.09	2344.38	DIDO1
ENSG00000101193	-0.152467	0.131351	0.22225	1327.42	1420.37	1292.84	1292.28	1150.15	1193.96	GID8
ENSG00000101199	-0.0185648	0.825128	0.883221	2968.32	3006.99	2877.78	2996.95	2929.98	2814.34	ARFGAP1
ENSG00000101210	0.0440755	0.658163	0.758697	2084.68	2075.63	2432.77	2295.15	2269.69	2231.87	EEF1A2
ENSG00000101213	0.435037	0.343826	0.473413	22.5318	12.6385	17.9268	20.1422	21.4314	29.9398	PTK6
ENSG00000101216	-0.058337	0.629515	0.736991	750.407	864.279	709.69	784.485	756.223	693.151	GMEB2
ENSG00000101220	-0.156229	0.176056	0.281797	1792.75	1584.67	1592.32	1505.36	1644.1	1311.91	C20orf27
ENSG00000101222	0.276325	0.637008	0.742423	15.6743	10.6941	10.5452	11.6613	9.18489	23.5889	SPEF1
ENSG00000101224	-0.202558	0.0391854	0.0817767	2011.21	1753.83	2018.34	1700.43	1658.38	1666.65	CDC25B
ENSG00000101236	-0.0532	0.704958	0.794515	426.145	486.096	414.425	462.21	446.998	371.072	RNF24
ENSG00000101246	-0.706033	1.70469e-10	1.97602e-09	1371.5	1233.71	1235.89	821.589	820.517	714.018	ARFRP1
ENSG00000101247	-0.0681564	0.632615	0.7394	284.097	295.546	271.011	252.307	277.588	281.252	NDUFAF5
ENSG00000101255	0.076314	0.638542	0.743712	2652.88	2298.26	3076.03	3426.29	2902.43	2135.7	TRIB3
ENSG00000101265	-3.79325	1.06151e-08	9.58612e-08	48.9822	25.277	49.5623	5.30058	0	3.62906	RASSF2
ENSG00000101266	0.134531	0.138503	0.232406	4947.2	4528.47	5113.35	5490.34	5466.03	5058.91	CSNK2A1
ENSG00000101278	0.754624	0.0473298	0.0961624	21.5522	30.138	24.2539	47.7052	28.5752	51.7142	RPS10P5
ENSG00000101280	0.0831112	0.884437	0.925267	10.7761	13.6107	14.7632	16.9618	7.14381	17.2381	ANGPT4
ENSG00000101290	-0.636926	1.03913e-10	1.2433e-09	2198.32	2035.77	2333.65	1362.25	1382.84	1477.03	CDS2
ENSG00000101294	-0.150471	0.253892	0.37509	2617.61	3302.54	2624.69	2402.22	2324.8	2970.39	HM13
ENSG00000101298	-1.6047	2.02415e-36	2.46915e-34	910.089	882.75	1009.17	272.45	317.389	330.245	SNPH
ENSG00000101306	-0.0883512	0.845036	0.896915	18.6132	24.3048	17.9268	19.0821	16.3287	21.7744	MYLK2
ENSG00000101307	0.239632	0.688301	0.78234	13.715	6.80534	10.5452	12.7214	11.226	12.7017	SIRPB1
ENSG00000101310	-0.665556	3.56601e-13	6.03295e-12	2619.57	2739.64	2547.71	1621.98	1607.36	1754.65	SEC23B
ENSG00000101311	1.21733	1.11271e-24	6.05361e-23	1057.04	930.388	952.229	2287.73	2552.38	1996.89	FERMT1
ENSG00000101331	-2.45039	7.98636e-35	8.8439e-33	4388.81	2759.08	4450.06	516.276	704.175	900.008	CCM2L
ENSG00000101335	0.0467825	0.790364	0.858838	311.527	419.015	384.899	437.828	415.361	300.305	MYL9
ENSG00000101337	-0.233978	0.00550018	0.0150719	3007.51	3102.26	2967.41	2665.13	2530.95	2523.11	TM9SF4
ENSG00000101343	-0.185693	0.0613834	0.119402	1454.77	1661.48	1480.54	1326.2	1339.97	1375.42	CRNKL1
ENSG00000101346	-0.0262004	0.785224	0.855108	2059.21	2297.29	2013.07	2149.91	2094.16	2012.32	POFUT1
ENSG00000101347	-1.53688	1.30037e-17	3.58727e-16	2281.59	1272.6	1720.97	560.801	579.669	676.82	SAMHD1
ENSG00000101350	-0.377378	6.39124e-06	3.51012e-05	2866.44	2928.24	2988.5	2200.8	2264.59	2295.38	KIF3B
ENSG00000101353	-0.60735	0.0501779	0.101016	61.7176	49.5818	54.8349	41.3445	29.5958	38.1052	MROH8
ENSG00000101361	0.453716	4.66504e-05	0.00021493	6048.32	6956.03	5438.14	8702.49	8793	7765.29	NOP56
ENSG00000101363	-0.266788	0.0191814	0.0444755	1180.47	1461.2	1226.4	1087.68	1038.91	1088.72	MANBAL
ENSG00000101365	-0.10208	0.254319	0.375502	2769.45	2855.33	2582.51	2558.06	2625.86	2464.13	IDH3B
ENSG00000101367	-0.0383312	0.65499	0.756264	5691.73	5861.35	5214.59	5477.62	5467.05	5384.62	MAPRE1
ENSG00000101384	0.709153	0.0256976	0.0571326	31.3486	60.2759	36.9081	82.689	66.3353	61.6941	JAG1
ENSG00000101391	-0.0534676	0.605673	0.718124	1024.71	1087.88	951.174	989.088	1006.26	958.073	CDK5RAP1
ENSG00000101400	0.0485149	0.772235	0.845738	194.949	243.048	210.903	243.827	228.602	199.598	SNTA1
ENSG00000101407	0.0853721	0.355585	0.486004	1548.82	1670.23	1561.74	1631.52	1699.21	1741.04	TTI1
ENSG00000101412	0.363236	0.00420616	0.0118976	1565.47	1702.31	1364.54	2115.99	2144.16	1701.12	E2F1
ENSG00000101413	-0.0496515	0.685865	0.780375	1418.52	1525.37	1280.18	1272.14	1250.17	1557.78	RPRD1B
ENSG00000101417	-0.071757	0.697212	0.788574	215.522	181.8	150.796	174.919	177.575	169.659	PXMP4
ENSG00000101421	-0.85984	1.97128e-21	7.87199e-20	2318.82	2248.68	2350.52	1218.07	1272.62	1320.07	CHMP4B
ENSG00000101439	0.0774377	0.531574	0.653182	735.713	897.333	736.053	768.584	866.442	864.624	CST3
ENSG00000101442	-0.016568	0.909817	0.942285	373.244	325.684	315.3	297.892	365.355	339.317	ACTR5
ENSG00000101444	-0.111418	0.281797	0.406649	5973.87	5170.12	6009.69	5299.52	5716.07	4863.85	AHCY
ENSG00000101445	-0.671801	0.00151279	0.00482844	1567.43	730.116	1327.64	708.157	718.463	848.294	PPP1R16B
ENSG00000101447	0.183918	0.162468	0.264524	1432.24	1042.19	1223.24	1285.92	1408.35	1505.15	FAM83D
ENSG00000101452	-0.206137	0.0765847	0.143518	686.731	612.481	626.383	551.26	587.833	530.751	DHX35
ENSG00000101457	-0.225323	0.0568852	0.11209	802.329	906.083	745.543	739.961	681.723	678.635	DNTTIP1
ENSG00000101460	-0.795266	7.29323e-06	3.96506e-05	236.094	244.992	296.319	136.755	170.431	140.626	MAP1LC3A
ENSG00000101464	-0.181132	0.131577	0.222536	518.232	550.261	568.384	447.369	490.881	504.44	PIGU
ENSG00000101473	-0.796421	8.87535e-09	8.10882e-08	409.491	471.513	488.241	251.247	275.547	261.293	ACOT8
ENSG00000101474	0.0856627	0.492229	0.617116	2455.97	3313.23	2498.15	2932.28	2882.02	2959.5	APMAP
ENSG00000101493	-0.910532	1.48149e-09	1.52284e-08	527.049	419.015	547.294	272.45	242.889	278.531	ZNF516
ENSG00000101542	0.166061	0.485825	0.611501	68.5751	75.831	81.1978	93.2902	85.7257	74.3958	CDH20
ENSG00000101544	0.412521	0.000150392	0.000614347	973.766	892.472	811.978	1167.19	1233.84	1164.93	ADNP2
ENSG00000101546	0.338308	0.00861016	0.0223804	525.089	534.706	475.587	669.993	704.175	568.856	RBFA
ENSG00000101557	0.263395	0.00189555	0.00585618	2109.17	2191.32	2102.71	2501.87	2569.73	2613.83	USP14
ENSG00000101558	0.192024	0.102766	0.182532	2683.25	3377.4	2599.38	3258.79	3471.89	3163.64	VAPA
ENSG00000101574	0.530455	4.58751e-05	0.000211671	301.73	273.186	296.319	428.287	416.382	413.713	METTL4
ENSG00000101577	-0.920639	1.29661e-13	2.35309e-12	1955.37	1507.87	1967.73	976.366	920.53	971.682	LPIN2
ENSG00000101596	0.557995	1.11879e-08	1.00395e-07	1628.17	1629.39	1533.27	2178.54	2352.35	2521.29	SMCHD1
ENSG00000101605	-0.0312844	0.931759	0.956057	26.4504	30.138	37.9626	33.9237	28.5752	29.9398	MYOM1
ENSG00000101608	-0.412396	5.68202e-06	3.15501e-05	6633.17	7500.46	7304.64	5081.13	5534.41	5491.68	MYL12A
ENSG00000101624	0.569466	0.000188176	0.000749536	180.255	209.021	222.503	310.614	302.081	294.861	CEP76
ENSG00000101638	-0.74404	0.256941	0.378587	13.715	19.4438	8.43613	12.7214	4.08217	8.16539	ST8SIA5
ENSG00000101639	0.233332	0.0358198	0.0758669	796.451	890.528	876.303	1023.01	920.53	1068.76	CEP192
ENSG00000101654	0.248106	0.0198929	0.0458394	905.191	942.054	900.557	1055.87	1020.54	1185.8	RNMT
ENSG00000101665	1.6508	0.0447783	0.0917804	17.6336	126.385	31.6355	237.466	176.554	137.904	SMAD7
ENSG00000101695	-0.00588611	0.980833	0.987604	109.72	105.969	109.67	120.853	130.63	73.4885	RNF125
ENSG00000101745	0.134323	0.324374	0.453223	856.209	1076.22	814.087	996.508	908.284	1109.59	ANKRD12
ENSG00000101751	-0.143913	0.3058	0.432911	353.652	321.796	401.771	322.275	323.512	328.43	POLI
ENSG00000101752	0.167613	0.09967	0.177999	1275.5	1318.29	1348.73	1399.35	1416.51	1610.4	MIB1
ENSG00000101773	0.614463	4.98173e-08	4.02943e-07	1085.45	1049	914.266	1421.61	1645.12	1601.32	RBBP8
ENSG00000101782	0.147628	0.279091	0.403793	992.38	1395.1	1038.7	1273.2	1238.94	1283.78	RIOK3
ENSG00000101811	0.154276	0.163414	0.265869	742.57	780.67	723.398	851.273	883.791	766.64	CSTF2
ENSG00000101843	-0.0123973	0.92264	0.949895	1031.57	826.363	873.14	872.475	1003.19	832.87	PSMD10
ENSG00000101844	0.0332198	0.849796	0.90055	163.601	210.966	181.377	202.482	192.883	174.195	ATG4A
ENSG00000101846	0.192991	0.359709	0.490181	151.845	208.049	159.232	188.701	158.184	245.869	STS
ENSG00000101849	0.511916	0.00109779	0.00363307	525.089	350.961	512.495	638.189	660.292	680.449	TBL1X
ENSG00000101856	0.163795	0.120089	0.206764	1431.26	1585.65	1410.94	1508.54	1750.23	1701.12	PGRMC1
ENSG00000101868	0.0423816	0.663135	0.761969	987.481	998.441	979.646	1039.97	1036.87	978.033	POLA1
ENSG00000101871	-0.0248886	0.973949	0.983524	12.7354	1.94438	18.9813	5.30058	10.2054	17.2381	MID1
ENSG00000101882	-0.348514	0.00851495	0.022155	378.143	403.46	369.081	286.231	305.143	312.099	NKAP
ENSG00000101888	0.136344	0.42406	0.553434	190.051	245.965	183.486	225.805	230.643	225.002	NXT2
ENSG00000101898	-0.328245	0.414011	0.544411	24.4911	30.138	28.472	19.0821	22.452	24.4962	MCTS2P
ENSG00000101901	0.0121741	0.92126	0.948975	577.01	525.956	539.913	537.478	511.292	606.961	ALG13
ENSG00000101911	0.487044	4.04111e-05	0.000188408	866.985	700.95	806.705	1122.66	1173.63	1032.47	PRPS2
ENSG00000101928	-0.286746	0.0454541	0.0928953	298.791	325.684	319.519	277.75	258.198	238.611	MOSPD1
ENSG00000101935	0.188764	0.207305	0.320799	283.117	232.354	262.575	280.931	316.369	289.418	AMMECR1
ENSG00000101940	-0.436183	5.90792e-05	0.000265993	1694.78	1901.61	1731.52	1370.73	1393.04	1175.82	WDR13
ENSG00000101945	0.429729	0.000337049	0.00126692	449.657	435.542	423.916	632.889	574.566	557.061	SUV39H1
ENSG00000101966	-0.39237	0.000583502	0.00207914	1271.58	1100.52	1357.16	936.082	911.345	992.549	XIAP
ENSG00000101972	-0.333059	0.000574528	0.00205185	2932.08	2700.75	2952.65	2293.03	2103.34	2417.86	STAG2
ENSG00000101974	-0.587341	1.25253e-06	7.83847e-06	1269.62	1168.57	1168.4	886.256	826.64	689.522	ATP11C
ENSG00000101986	-0.254896	0.0904461	0.164346	291.934	303.324	308.973	218.384	265.341	273.087	ABCD1
ENSG00000101997	-0.206955	0.122324	0.210025	324.262	343.184	333.227	289.411	280.65	296.676	CCDC22
ENSG00000102003	-0.762863	6.93349e-05	0.000306511	221.4	205.133	241.484	110.252	122.465	159.679	SYP
ENSG00000102007	-0.00899798	0.953113	0.969923	2048.44	1603.14	1984.6	1976.06	2174.78	1451.63	PLP2
ENSG00000102024	-0.952613	2.21213e-24	1.17484e-22	4774.79	4186.26	4529.15	2232.6	2434	2303.55	PLS3
ENSG00000102030	0.0106931	0.92898	0.954534	812.125	928.443	802.487	894.737	904.202	764.825	NAA10
ENSG00000102034	0.370557	0.0092785	0.0238752	693.588	966.359	779.288	1133.26	1090.96	930.855	ELF4
ENSG00000102038	-1.35452	1.41595e-27	9.4887e-26	3120.17	2769.78	3271.11	1007.11	1238.94	1334.59	SMARCA1
ENSG00000102053	-0.114521	0.678771	0.774174	51.9211	57.3593	61.162	51.9457	48.9861	56.2505	ZC3H12B
ENSG00000102054	0.203405	0.0751619	0.141191	2681.29	2133.96	2547.71	2795.52	3052.45	2630.16	RBBP7
ENSG00000102057	0.217426	0.427578	0.557041	63.6769	61.2481	68.5436	67.8474	59.1915	97.0774	KCND1
ENSG00000102078	-0.651288	0.000305239	0.00115877	246.87	309.157	310.028	166.438	163.287	220.466	SLC25A14
ENSG00000102081	0.165448	0.179668	0.286551	854.25	689.284	788.778	861.874	808.271	944.464	FMR1
ENSG00000102096	0.67567	0.000114208	0.000479238	129.313	171.106	140.251	248.067	229.622	226.816	PIM2
ENSG00000102098	0.816128	5.23316e-08	4.21623e-07	236.094	221.66	192.977	384.822	411.279	351.112	SCML2
ENSG00000102100	-0.238658	0.0929821	0.168216	444.758	536.65	429.188	371.04	385.766	438.209	SLC35A2
ENSG00000102103	0.145887	0.147486	0.244313	970.827	996.497	923.757	1084.5	1102.19	1013.42	PQBP1
ENSG00000102119	-0.0921101	0.419408	0.549453	1135.41	1118.99	1177.9	1160.83	1123.62	937.206	EMD
ENSG00000102125	-0.631699	1.72568e-06	1.05666e-05	714.161	564.844	694.927	420.866	414.341	438.209	TAZ
ENSG00000102144	0.467996	2.41271e-08	2.0608e-07	6276.58	6418.41	6049.76	8171.37	8990.99	8765.1	PGK 1.00
ENSG00000102158	-0.35269	0.0113583	0.0285494	1497.88	1438.84	1441.52	983.787	1032.79	1409.89	MAGT1
[truncated: 13,618 more rows]
