# Supplementary material for: ZNF217 promotes ovarian cancer progression by impacting multiple pivotal steps in the metastatic process
Source: NPJ Precis Oncol. 2025 Dec 4;9:392. doi: 10.1038/s41698-025-01153-8 (PMC12678582; doi:10.1038/s41698-025-01153-8)
Supplement: Supplementary file 4 — Table S3. [file 41698_2025_1153_MOESM4_ESM.xlsx]

## Sheet: Sheet1
Common genes that are differentially regulated between OVCA420-ZNF217 and TYK-Nu-ZNF217
C1S
PCDHGA10
STEAP1
SAMD11
HIP1R
AC116407.2
PGM2L1
COL18A1
OGFRL1
ECM1
AC025171.2
TBC1D8
RBKS
AC142472.1
NFKBIZ
TLR3
TEAD1
CAPS2
FAM83A
CDK5
DAP
AC040169.1
ZNF473
ADAMTS6
NAMPT
KCNJ16
ANXA9
TCEAL1
SLC7A5P1
MAML2
AL590004.4
CFAP43
SPARC
ABRACL
PSMB10
SLC7A8
MMP17
C11orf45
MTMR9LP
AC008429.1
NCF2
NOTCH3
NKD2
HSPG2
PLK3
ANXA2R
GPR35
C11orf71
CCDC69
GRHL1
NCR3LG1
PITX1
ZC3H12C
CALB1
PPIAP53
SLK
CARD6
FAM167B
SYNM
DNAJB1
AC104184.1
ADCY7
FER1L6
KITLG
AGFG2
IQCG
PCDHGA6
GRASP
ZNF185
INHBE
TGFBR1
PGF
DSEL
BMS1P10
CASTOR3
LAPTM5
PPM1H
ICA1
APOL2
PPM1M
PRR34-AS1
RARRES3
UNC5B
ZNF117
DNAJA4
CCDC74B
GPNMB
CCDC39
RGS5
SAMD5
RSG1
MYH15
IGDCC4
PLK2
HSD3B7
NNT
KRT18
GFOD1
AXL
ARRB1
HMOX1
CITED4
MPZL3
ABCA5
LINC00920
SSFA2
RINL
TGFBI
ABLIM3
HSPA1B
SLC16A3
SLC7A5
ASNS
SLC7A11-AS1
SMIM30
VTN
DOCK8
AFAP1L1
FGF1
LINC00862
LINC01091
KLHDC7B
N4BP2L1
STN1
GLIS3
ITGA6
SAMD15
FCGBP
HOXB5
ZMYND10
EGFR
BTN3A3
RAB7B
MGAT4A
RAB43
THYN1
KCNMB4
BDH2
AC104461.1
CD274
ITGAX
MTHFD2
DDX60L
AC138028.6
ARG2
ABCA10
IL17RE
INHBA
SLC1A5
PRAG1
AL645608.3
ARRDC3
FAM212A
ACSL4
TNFRSF1B
IL7
LINC01252
CLCN3
NRG1
KCNMB3
MYCL
AL121772.3
IL11
FAT4
TPM1-AS
LRIF1
SHROOM3
OST4
SNAI3-AS1
RTL8C
RNF169
ADAMTS1
ERG28
SMAD1
UST
PROS1
CRELD1
S100A2
DUSP4
CNKSR3
NLRC5
GRAMD1B
AOX1
BLOC1S1
AC234775.3
LYPD5
HOXB-AS3
CXXC5
CLDN7
SLC12A5-AS1
RAPGEF3
F2RL2
TNFRSF14
AC010168.2
TMSB4X
TNFSF9
TRPS1
JPH1
MET
AP001992.1
INPP1
SNCG
IFI6
CLDN16
TCEAL4
RN7SL834P
CXCL2
TNIP3
ITGB1-DT
APOL6
SYT11
CDK3
SUOX
HMGN5
FAM198B
NECAB2
VAV3
ARHGAP23
EFNA1
AC005046.1
AGO2
KLHL4
RGS14
SPATA12
TEX15
MTMR11
CRIM1
ADM
PLA2G4C
GTF3C4
BCL2L11
KREMEN2
ANKRD34A
NHLRC3
TREH
IFI44
PTPRM
ERFE
AC009061.2
AL360270.3
NFIL3
AC098679.2
LEKR1
BHLHE41
SIK1B
AL391121.1
ERV3-1
AC007906.2
PCDH1
RAB11FIP1
IL1RL1
SLC1A4
STC2
IGFBP1
FMNL1
FAM107B
EFNA5
IDH1
SLC7A6
KCNH4
FIBCD1
LINC00893
EFEMP1
DNAH6
RP1L1
KCNJ11
RND1
CCDC74A
AP001972.5
SLC7A1
AP002800.1
PRKCE
USP2-AS1
AC005540.1
C1GALT1C1
TPM1
UBA7
AC011815.3
EPHB3
ITGB1BP2
PSMB8
GLCE
CCDC30
GALNT6
TMSB4XP8
PIGZ
MYBL1
HOXB6
AL035681.1
APOL1
CBS
S100A10
CBSL
FGFR4
RF00019
TCP11L2
MAML3
GTF2IP4
LAMB4
PTPRB
FRMD6
KIAA1211L
CHAC1
NDUFA4L2
TM7SF2
SLC39A6
LAT2
MEIS1
ANTXR2
TP53INP2
SRGN
BCL2L1
AC073130.2
MIR31HG
DDX60
AL662797.1
ADAMTSL4
FAM102B
TIMM44
SLC5A3
VLDLR-AS1
ZFPM2
ZSCAN30
KLF9
MINDY1
SH3BGRL
GSTM4
RALGAPA2
GRN
SCARB1
TJP2
NPEPL1
AL035563.1
SYTL2
AC092279.2
AC018521.5
HSPA6
AGMO
PFKFB3
PARP9
C20orf204
PSAT1
AC009126.1
PSMB9
ANKRD44
MYCT1
SPON1
SLC17A5
MVK
TMEM268
NAMPTP1
ACAT2
ST3GAL6
FAM72C
PIK3CB
CCL5
PCDHGB2
BMP6
ACHE
AL021392.1
NOS1AP
NR1D2
SENCR
EDIL3
RGS2
NPTXR
APLP2
XIST
PPIL6
PBXIP1
BCAT1
SESN2
MMP1
GNG13
OCLN
CXCL3
TCIM
CDH6
TIPARP
FKBP7
AL356273.3
LRRFIP1P1
ACTA2
DAB2
GAREM1
C5AR1
PDE4A
CPEB2
ATP1A3
CDC42EP5
KCNJ2
PPP2R5B
PEAR1
C1orf226
SLC5A9
GCA
SPATA1
POLR3D
TVP23C
PIMREG
SNRK-AS1
UBASH3B
HDAC9
PTCH2
STK17A
ETNK2
JDP2
CSPG5
AC036108.3
AC003072.1
DPM3
FAIM
NGFR
GNB3
ITGA3
IFI16
PFKFB4
FLI1
CCDC136
MAP6D1
STX16-NPEPL1
RORB
MEIS2
C17orf51
TGM2
C1orf228
DUSP16
AL645608.1
SEL1L3
NT5DC3
LINC01963
DYSF
MIR210HG
HSPD1
INSIG1
HSPA1A
AAMDC
MYC
ADAM28
PLAUR
RGL1
CDHR2
OASL
LIF
PRKCH
XDH
LGALS9
NPC2
GPR157
SEPT6
GLI1
SEMA7A
TBX2
CDKN2B-AS1
HYAL1
TAF4B
TES
JAG2
RNF39
TMEM198B
COL7A1
SYBU
BTBD19
PLAU
HMGB1P1
PRICKLE4
AL365205.1
FMO4
DUSP8
PPM1K
ATP5MC3
SKIL
