# Supplementary material for: ZNF217 promotes ovarian cancer progression by impacting multiple pivotal steps in the metastatic process
Source: NPJ Precis Oncol. 2025 Dec 4;9:392. doi: 10.1038/s41698-025-01153-8 (PMC12678582; doi:10.1038/s41698-025-01153-8)
Supplement: Supplementary file 5 — Table S4. [file 41698_2025_1153_MOESM5_ESM.xlsx]

## Sheet: Sheet1
Common genes between TYK-Nu-ZNF217 and MCF7 ( 385 + 157 = 542)		Common genes between OVCA420-ZNF217 and MCF7( 157 + 965 = 1122)		Common genes between TYK-Nu-ZNF217 and OVCA420-ZNF217 (315 + 157 = 472)			Common genes between all the cell lines: TYK-Nu-ZNF217 , OVCA420-ZNF217 and MCF7 (157)
AASS		MANF		AAMDC			ABCA5
ABCA17P		PLK1		ABCA10			ABLIM3
ABCA5		HNRNPM		ABCA5			ACHE
ABCC4		C9orf116		ABLIM3			ADAM28
ABHD4		FMO5		ABRACL			ADAMTSL4
ABLIM3		OLAH		AC003072.1			ANKRD44
ABR		SIPA1L2		AC005046.1			ANXA9
ABTB2		DLX2		AC005540.1			ARRB1
ACHE		PALM2		AC007906.2			BCL2L1
ACP6		KITLG		AC008429.1			BHLHE41
ACSS1		ITPRIP		AC009061.2			BMP6
ACVRL1		ZBTB10		AC009126.1			C1orf228
ADAM28		TCP11L2		AC010168.2			C5AR1
ADAMTSL4		CA8		AC011815.3			CALB1
AFMID		SEC24D		AC018521.5			CCDC69
AHR		RHPN2		AC025171.2			CDH6
ALDH2		CLIC4		AC036108.3			CITED4
ANK2		CNOT1		AC040169.1			CLCN3
ANK3		HES1		AC073130.2			CNKSR3
ANKRD29		NR1D2		AC092279.2			COL18A1
ANKRD44		CDV3		AC098679.2			COL7A1
ANKS1B		XRCC2		AC104184.1			CPEB2
ANPEP		SLC9A3R1		AC104461.1			CRIM1
ANXA1		RBP1		AC116407.2			CXXC5
ANXA9		PDIA4		AC138028.6			DAB2
ARHGAP21		CCNE1		AC142472.1			DAP
ARHGAP24		KLF13		AC234775.3			DNAJA4
ARHGEF10L		GLIS3		ACAT2			DOCK8
ARHGEF3		SLC6A6		ACHE			DUSP16
ARID5B		AP1S3		ACSL4			DUSP4
ARMC4		SH3TC2		ACTA2			DYSF
ARRB1		ASPH		ADAM28			EFEMP1
ARVCF		ODC1		ADAMTS1			EFNA1
ASL		TCF12		ADAMTS6			EFNA5
ATG16L2		KIAA1958		ADAMTSL4			EGFR
ATG9B		EIF2AK3		ADCY7			EPHB3
ATOX1		ST6GALNAC1		ADM			ETNK2
ATP2A3		FMO4		AFAP1L1			FAIM
B3GALNT1		PAQR5		AGFG2			FAM102B
B3GNT5		PCDH7		AGMO			FAM107B
B4GALT5		UPP1		AGO2			FAM83A
BAIAP2		EPHA2		AL021392.1			FAT4
BCHE		FEM1B		AL035563.1			FCGBP
BCL2L1		ZDHHC14		AL035681.1			FER1L6
BCL3		PTGER4		AL121772.3			FGF1
BHLHE41		FTH1		AL356273.3			FMO4
BLK		KLF11		AL360270.3			FRMD6
BMP6		TNNI1		AL365205.1			GALNT6
BMPER		GPR132		AL391121.1			GFOD1
BNC1		KLF9		AL590004.4			GLCE
BTN3A2		HSPA5		AL645608.1			GLIS3
C15orf54		H1F0		AL645608.3			GPNMB
C16orf74		FBN2		AL662797.1			GPR157
C1QTNF6		AGR2		ANKRD34A			GRASP
C1orf220		PADI1		ANKRD44			GRHL1
C1orf228		CKAP4		ANTXR2			HIP1R
C4orf22		PRDM16		ANXA2R			HSD3B7
C5		NMD3		ANXA9			HSPA1B
C5AR1		CSNK1G3		AOX1			HSPA6
C5orf56		PTPN3		AP001972.5			HSPG2
CA14		BMP7		AP001992.1			ICA1
CACNB4		CTDSP2		AP002800.1			IDH1
CALB1		RDH5		APLP2			IFI6
CALCOCO1		GLIS2		APOL1			INHBA
CAMK2B		EHBP1		APOL2			INSIG1
CAMSAP1		SLC16A3		APOL6			ITGA6
CAPN5		SDK1		ARG2			JAG2
CASS4		SH3BP4		ARHGAP23			JDP2
CAT		DCUN1D3		ARRB1			KITLG
CCDC69		AGPAT2		ARRDC3			KLF9
CCDC85C		CAPN2		ASNS			KRT18
CCNA1		FLNB		ATP1A3			LAMB4
CCNYL1		TRIM25		ATP5MC3			LAPTM5
CD36		MYO1B		AXL			LEKR1
CD47		COBL		BCAT1			LIF
CD58		EHF		BCL2L1			MAML2
CD9		WASF3		BCL2L11			MAML3
CD93		HSPB1		BDH2			MEIS1
CDH6		SLC2A5		BHLHE41			MEIS2
CEP70		WNT9A		BLOC1S1			MET
CGNL1		MFAP3L		BMP6			MGAT4A
CHST6		COL7A1		BMS1P10			MMP17
CITED4		MICALL1		BTBD19			MPZL3
CLCN3		COG5		BTN3A3			MTMR11
CLEC1A		TMC5		C11orf45			MYC
CNKSR3		SCARB1		C11orf71			MYCT1
COL18A1		SCTR		C17orf51			MYH15
COL6A3		FERMT2		C1GALT1C1			NAMPT
COL7A1		ZWINT		C1S			NDUFA4L2
COL8A1		GDF15		C1orf226			NECAB2
COLQ		PAQR8		C1orf228			NFIL3
CPE		NDUFB3		C20orf204			NFKBIZ
CPEB2		SPRED2		C5AR1			NGFR
CPNE7		NPNT		CALB1			NOS1AP
CRABP1		DLL1		CAPS2			NR1D2
CRIM1		UNC13C		CARD6			NT5DC3
CSMD3		NRIP1		CASTOR3			OCLN
CSRNP1		PHACTR2		CBS			PARP9
CTNNBIP1		AIF1L		CBSL			PCDH1
CXADR		MAP2K5		CCDC136			PFKFB3
CXXC5		KRCC1		CCDC30			PGF
CYB561		MFAP3		CCDC39			PGM2L1
CYP19A1		IL20RA		CCDC69			PIK3CB
DAB2		KCNS3		CCDC74A			PITX1
DACH1		ZNF770		CCDC74B			PLK2
DAP		GALNT14		CCL5			PPM1H
DCAF5		ZC3H6		CD274			PPM1K
DENND3		NTRK2		CDC42EP5			PRKCE
DHCR24		DGAT2		CDH6			PRKCH
DHCR7		CPLX2		CDHR2			PROS1
DHH		TRIB3		CDK3			PSMB9
DNAI1		TMEM79		CDK5			RAB11FIP1
DNAJA4		ITGB6		CDKN2B-AS1			RAPGEF3
DNAJC6		IGFBP3		CFAP43			RBKS
DOCK5		KRT18		CHAC1			RGL1
DOCK8		ELL2		CITED4			RGS2
DPYD		SSR3		CLCN3			S100A10
DTNA		KIF5B		CLDN16			S100A2
DTX3L		CENPK		CLDN7			SCARB1
DUSP16		KCTD15		CNKSR3			SHROOM3
DUSP4		IFRD1		COL18A1			SKIL
DYRK2		SLC9A3		COL7A1			SLC16A3
DYSF		VLDLR		CPEB2			SLC1A4
EDN1		TTC17		CRELD1			SLC1A5
EEA1		ZNF703		CRIM1			SLC39A6
EEPD1		FGF19		CSPG5			SLC7A5
EFEMP1		C9orf84		CXCL2			SLC7A6
EFNA1		RNFT1		CXCL3			SLC7A8
EFNA5		KLF3		CXXC5			SLK
EFR3B		KIAA1614		DAB2			SMAD1
EGFR		EIF4B		DAP			SPARC
EIF2B2		ZFAND2A		DDX60			SPATA1
ELOVL6		B4GALNT3		DDX60L			SPATA12
EMCN		MSL2		DNAH6			SPON1
EMP2		PDZD8		DNAJA4			SSFA2
ENOX1		FRMPD2		DNAJB1			STC2
ENPP1		RPLP0P2		DOCK8			STK17A
ENTPD1		SPRYD3		DPM3			SUOX
EOMES		CROCC		DSEL			SYNM
EPHB2		LBH		DUSP16			SYT11
EPHB3		MET		DUSP4			SYTL2
ERI1		ABCC1		DUSP8			TBC1D8
ETNK2		LAMC2		DYSF			TCP11L2
ETV1		HSPH1		ECM1			TEAD1
EVL		AUH		EDIL3			TES
EXO1		C20orf144		EFEMP1			TGFBI
EXT1		GCM1		EFNA1			TGM2
F11R		SH3GL3		EFNA5			TIPARP
F2RL1		HBEGF		EGFR			TJP2
FAIM		NFE2L2		EPHB3			TLR3
FAM102B		RABL3		ERFE			TPM1
FAM107B		GNB4		ERG28			TRPS1
FAM174A		SP4		ERV3-1			UBASH3B
FAM50B		IRS2		ETNK2			UST
FAM72D		NANS		F2RL2			VAV3
FAM83A		MARK1		FAIM			ZFPM2
FAR2		ZYG11A		FAM102B			ZNF117
FAT4		TTC9		FAM107B
FBN1		ME3		FAM167B
FBXL13		RAI14		FAM198B
FCGBP		PIK3R2		FAM212A
FDFT1		BCL11B		FAM72C
FER1L6		TMPO		FAM83A
FERMT1		ANXA9		FAT4
FGD4		DNAJA4		FCGBP
FGD6		SLC39A6		FER1L6
FGF1		PLCD3		FGF1
FGFBP3		CLDN1		FGFR4
FHL2		JDP2		FIBCD1
FLT1		DYSF		FKBP7
FMO4		SPOPL		FLI1
FRMD4B		TGFA		FMNL1
FRMD6		VILL		FMO4
FRRS1		CACNA1D		FRMD6
GABBR2		ENTPD8		GALNT6
GALNT11		BICD1		GAREM1
GALNT6		SMAD1		GCA
GATA3		MEIS2		GFOD1
GCNT2		CRY1		GLCE
GFOD1		ABCA1		GLI1
GLCE		EIF2S2		GLIS3
GLI2		NAV3		GNB3
GLIPR1L1		PCDH9		GNG13
GLIS3		DDIT3		GPNMB
GLS		MYO1H		GPR157
GPNMB		PTAFR		GPR35
GPR156		GPRIN1		GRAMD1B
GPR157		OCLN		GRASP
GPR37		AFF1		GRHL1
GPSM1		PPP1R15B		GRN
GRAMD1C		TNIK		GSTM4
GRAMD4		WSB2		GTF2IP4
GRASP		MYC		GTF3C4
GRHL1		SLC16A7		HDAC9
GSDMC		IER3		HIP1R
GSG1		ATP11B		HMGB1P1
GSN		ACPP		HMGN5
H19		PMFBP1		HMOX1
HAPLN1		TBC1D14		HOXB-AS3
HECW2		GRASP		HOXB5
HERC5		EEF1A1		HOXB6
HERC6		MAP3K9		HSD3B7
HEY2		IFT122		HSPA1A
HHIP		PER1		HSPA1B
HIP1R		ALDH1L1		HSPA6
HIST1H2BC		MN1		HSPD1
HIVEP2		PDZK1		HSPG2
HIVEP3		TMEM45B		HYAL1
HMGCR		BMP3		ICA1
HOXC10		EDEM1		IDH1
HSD3B7		DKK1		IFI16
HSF2BP		VEGFB		IFI44
HSP90AA1		FZD7		IFI6
HSPA1B		NDUFC2		IGDCC4
HSPA6		RNF157		IGFBP1
HSPG2		SCG5		IL11
ICA1		MAP3K5		IL17RE
IDH1		GSTA2		IL1RL1
IFI6		FNDC3B		IL7
IFIT2		CBX4		INHBA
IGF2		USPL1		INHBE
IGF2BP3		SGMS2		INPP1
IL1RAP		SERPINA6		INSIG1
IL23A		CEBPG		IQCG
IL31RA		CILP		ITGA3
IL34		INSIG2		ITGA6
INHBA		MICAL2		ITGAX
INO80C		TRPV6		ITGB1-DT
INSIG1		SKP2		ITGB1BP2
INSR		PYGB		JAG2
IPO11		FHOD3		JDP2
IRAK2		PLXNA1		JPH1
IRS1		TNFAIP8L3		KCNH4
IRX5		SPIRE1		KCNJ11
ITGA10		TUBA1B		KCNJ16
ITGA5		TBC1D2		KCNJ2
ITGA6		KCNMA1		KCNMB3
JAG2		MCTP2		KCNMB4
JAM3		STC2		KIAA1211L
JAZF1		PRKAG2		KITLG
JDP2		SSFA2		KLF9
KALRN		FAM135A		KLHDC7B
KIAA1324L		MEF2D		KLHL4
KIAA1522		USP25		KREMEN2
KIF3C		FANCA		KRT18
KITLG		BHLHE41		LAMB4
KLF9		GDPD5		LAPTM5
KRBA1		SLC9A2		LAT2
KRT18		UHRF1BP1L		LEKR1
LAMA3		NEB		LGALS9
LAMA5		SIPA1L1		LIF
LAMB4		DOCK8		LINC00862
LAPTM5		GRB10		LINC00893
LDHD		E2F8		LINC00920
LEKR1		GALNT6		LINC01091
LIF		POU2AF1		LINC01252
LIFR		NOB1		LINC01963
LIMA1		GRIK2		LRIF1
LMNA		PRSS16		LRRFIP1P1
LMO2		SNAP25		LYPD5
LPIN1		CHST4		MAML2
LRFN5		CBR3		MAML3
LRP1		CCDC69		MAP6D1
LRP4		SPOCD1		MEIS1
LRRC8A		WSB1		MEIS2
LRRC8C		PCCB		MET
LSS		ARRB1		MGAT4A
LYSMD4		RBM18		MINDY1
MAML2		WWOX		MIR210HG
MAML3		ZNF618		MIR31HG
MAPK13		RBM4B		MMP1
MAPKBP1		WIPI1		MMP17
MARCKS		NOV		MPZL3
MAST4		CREB3L2		MTHFD2
MATN1		DPY19L1		MTMR11
MBOAT1		NGF		MTMR9LP
MEF2A		PRKAR1B		MVK
MEF2C		NDUFA4L2		MYBL1
MEIS1		ADAM17		MYC
MEIS2		RPA3		MYCL
MET		KIF26B		MYCT1
METRNL		IFI6		MYH15
MFSD6		CCDC14		N4BP2L1
MGAT4A		SYT8		NAMPT
MKRN3		CREG2		NAMPTP1
MMD		PGF		NCF2
MME		BMF		NCR3LG1
MMP17		TES		NDUFA4L2
MMRN1		EREG		NECAB2
MPZL2		SOX4		NFIL3
MPZL3		FAM47E		NFKBIZ
MR1		EML5		NGFR
MSX2		SULT2B1		NHLRC3
MT2A		SERINC5		NKD2
MTMR11		FUT1		NLRC5
MX2		FAM84B		NNT
MYB		MPRIP		NOS1AP
MYBPH		ABCA4		NOTCH3
MYC		FABP5		NPC2
MYCT1		COL18A1		NPEPL1
MYH15		WDFY1		NPTXR
MYLIP		RCN1		NR1D2
MYO5A		MAPK6		NRG1
MYO5C		CXXC4		NT5DC3
MYPN		RASSF5		OASL
NAMPT		C8orf34		OCLN
NAV1		LRRFIP1		OGFRL1
NBEA		TSEN15		OST4
NDST1		FOS		PARP9
NDUFA4L2		ABCA5		PBXIP1
NEBL		NEURL1B		PCDH1
NECAB2		PDE4D		PCDHGA10
NEK10		ZNF782		PCDHGA6
NFIL3		ABLIM3		PCDHGB2
NFIX		FRMD3		PDE4A
NFKBIZ		SETX		PEAR1
NGFR		DIP2C		PFKFB3
NLGN1		PRKCD		PFKFB4
NLRP1		CYP2B6		PGF
NOS1AP		CEP120		PGM2L1
NPAS2		STON2		PIGZ
NPAS3		SLC29A3		PIK3CB
NQO1		STOM		PIMREG
NR1D2		S100P		PITX1
NR4A2		INCENP		PLA2G4C
NR5A2		KRT13		PLAU
NRG2		RASSF10		PLAUR
NSUN7		ERC2		PLK2
NT5DC3		BANK1		PLK3
NUDT7		ZNF362		POLR3D
OCLN		SEC14L2		PPIAP53
ORAI3		HSPA6		PPIL6
OSBPL3		HM13		PPM1H
OSR2		COX10		PPM1K
PAPPA2		ITGB1		PPM1M
PAPSS1		CALB1		PPP2R5B
PARP10		SOX2		PRAG1
PARP9		ADAM28		PRICKLE4
PC		CAPN11		PRKCE
PCDH1		S100A2		PRKCH
PCDHB16		KCNV1		PROS1
PCDHGA1		DNAH11		PRR34-AS1
PDE5A		CD55		PSAT1
PDE7B		ICA1		PSMB10
PDGFB		ASRGL1		PSMB8
PECAM1		CCDC88A		PSMB9
PEG10		STOX2		PTCH2
PFKFB3		RANBP17		PTPRB
PGAP1		TBL2		PTPRM
PGF		PLEKHG3		RAB11FIP1
PGM2L1		TMEM117		RAB43
PHACTR1		PYGL		RAB7B
PHF21A		GCNT1		RALGAPA2
PHGDH		WNT5A		RAPGEF3
PHLDB2		CADPS2		RARRES3
PIK3C2B		EPB41L4A		RBKS
PIK3CB		TGFBI		RF00019
PITPNC1		OSBPL10		RGL1
PITPNM2		IGFBP4		RGS14
PITX1		HK2		RGS2
PKIB		ACSL6		RGS5
PLB1		RAB36		RINL
PLD1		RECK		RN7SL834P
PLD5		ANKRD2		RND1
PLEK2		CPEB2		RNF169
PLEKHH1		UCP2		RNF39
PLEKHH2		TC2N		RORB
PLK2		HAAO		RP1L1
PODXL		PPM1K		RSG1
PPM1H		GHITM		RTL8C
PPM1K		DNAJC22		S100A10
PPP1R13L		RAB11FIP1		S100A2
PPP1R1C		RHOF		SAMD11
PPP1R3D		HMGB1		SAMD15
PRCP		DSG1		SAMD5
PRDM6		SLCO4A1		SCARB1
PRICKLE1		DNM3		SEL1L3
PRKCE		NBAS		SEMA7A
PRKCH		PKD1L2		SENCR
PRKCQ		ARID3B		SEPT6
PROS1		FLRT2		SESN2
PRRT2		ANXA4		SH3BGRL
PSMB9		GEM		SHROOM3
PTGS1		SPATA1		SIK1B
PTPRJ		PTK2B		SKIL
PTPRR		RILPL2		SLC12A5-AS1
PVT1		SYT12		SLC16A3
PWWP2B		CELSR2		SLC17A5
RAB11FIP1		FGD3		SLC1A4
RAB17		FLYWCH1		SLC1A5
RABAC1		STK24		SLC39A6
RALGPS2		AGAP1		SLC5A3
RAP2B		DZIP3		SLC5A9
RAPGEF3		TRAF1		SLC7A1
RAPGEF5		ITGA6		SLC7A11-AS1
RARG		NR4A3		SLC7A5
RASAL2		EPHB3		SLC7A5P1
RASGRP3		GPR107		SLC7A6
RBKS		E2F2		SLC7A8
RBM44		MYO5B		SLK
RBM47		RPRD1A		SMAD1
RCL1		LAMB4		SMIM30
RCSD1		ATP6V0E1		SNAI3-AS1
RGL1		RGMB		SNCG
RGS2		PTPRO		SNRK-AS1
RHPN1		LHFPL2		SPARC
RICTOR		RHOV		SPATA1
RNF144B		PTPN11		SPATA12
RNF145		ZRANB1		SPON1
ROPN1L		PRRG4		SRGN
RSAD2		HMMR		SSFA2
RUNX1		LRRN2		ST3GAL6
RUNX3		DIRAS2		STC2
S100A10		DAPK2		STEAP1
S100A16		ASAP2		STK17A
S100A2		PLEKHG2		STN1
SAMD13		NPC1		STX16-NPEPL1
SAMD9L		MGAT4A		SUOX
SAMSN1		PPP1R9A		SYBU
SARM1		PCOLCE2		SYNM
SCARB1		VIPR1		SYT11
SCRN2		TMOD1		SYTL2
SCUBE3		MACROD2		TAF4B
SDCBP		CACNG4		TBC1D8
SERPINI1		DNAJC10		TBX2
SGCE		SNRPF		TCEAL1
SGPL1		ERAP2		TCEAL4
SH3TC1		STAG3L4		TCIM
SHROOM3		BACE2		TCP11L2
SIL1		ADAP1		TEAD1
SKAP1		SKIL		TES
SKIL		ADRB2		TEX15
SLC12A2		CCDC40		TGFBI
SLC16A3		LBR		TGFBR1
SLC1A1		SMAD7		TGM2
SLC1A3		CIDEC		THYN1
SLC1A4		CEACAM6		TIMM44
SLC1A5		BMPR1B		TIPARP
SLC22A5		C2orf83		TJP2
SLC26A9		CDYL		TLR3
SLC2A14		B4GALT1		TM7SF2
SLC30A1		NUAK2		TMEM198B
SLC39A6		IMP3		TMEM268
SLC44A1		GRB14		TMSB4X
SLC7A5		C19orf57		TMSB4XP8
SLC7A6		SLC7A5		TNFRSF14
SLC7A8		PRSS23		TNFRSF1B
SLK		CROT		TNFSF9
SMAD1		SPON1		TNIP3
SMPDL3A		STMN1		TP53INP2
SNRK		HDLBP		TPM1
SORBS2		SNAI1		TPM1-AS
SORT1		PLCG2		TREH
SPARC		HABP2		TRPS1
SPATA1		HS3ST1		TVP23C
SPATA12		BTC		UBA7
SPON1		SGK1		UBASH3B
SPRY1		SIPA1L3		UNC5B
SSBP2		POMT2		USP2-AS1
SSFA2		ATP1A2		UST
ST6GAL1		SBF2		VAV3
STARD10		SYTL2		VLDLR-AS1
STAT1		TBL1XR1		VTN
STAT6		MTFR1		XDH
STC1		EIF5		XIST
STC2		KIF20B		ZC3H12C
STK17A		PALM2-AKAP2		ZFPM2
STOX1		CTSH		ZMYND10
SUOX		DLX4		ZNF117
SUSD1		XKR9		ZNF185
SYDE2		ID2		ZNF473
SYNE1		FKBP4		ZSCAN30
SYNM		NUCB2
SYNPO		TFPI
SYT11		EIF3L
SYTL2		MAP3K8
TANC1		EML2
TBC1D8		CNNM4
TCP11L2		CEBPB
TEAD1		ANKRD44
TECPR1		AP2B1
TERT		DNAJB9
TES		ARHGEF10
TEX14		SPARC
TGFBI		MAML2
TGM2		NCAM2
THBS1		HIP1R
TIAM1		PTPN12
TINAG		SPTBN1
TIPARP		KMO
TJP2		SLC20A1
TLN2		VEGFA
TLR3		TJP2
TM4SF1		CORO2A
TM4SF18		HOMER1
TMEFF1		CDS1
TMEM144		S100A10
TMEM173		SERP1
TMEM2		LCP1
TMEM219		ITPR1
TMEM45A		LYPD6B
TMOD2		RASAL1
TMX4		C9orf64
TNFSF18		STK40
TPK1		HSPA1B
TPM1		ESRP1
TRAF3IP2		THBD
TRAPPC9		SYCP2
TRERF1		ATP6V1C2
TRPM3		RTKN2
TRPS1		BMP6
TSC22D1		SLC16A4
TSPAN1		UHRF1BP1
TUBA1A		LSM3
TXNIP		DUSP16
UACA		ALOXE3
UBASH3B		AGTPBP1
UBE2E1		KIF2A
UBE2H		COL22A1
UGCG		RND3
UNC5A		AKAP6
USP31		FAT4
UST		CLSPN
UTRN		SMAD6
VAMP5		CLIP1
VAT1L		VWA1
VAV3		PROS1
VCAN		RPL22L1
VEGFC		SERPINA1
VGLL4		BBOX1
VWF		UCK2
WNT2B		BACH2
WSCD1		SLC2A9
WWC1		GULP1
WWTR1		TGM2
ZBTB7B		ISOC1
ZCWPW1		CAB39
ZFP36L1		DTD1
ZFPM2		IER5
ZNF117		TBC1D8
ZNF217		TPCN1
ZNRF3		EFEMP1
		GCNT4
		IMPACT
		SLC45A4
		KLF4
		LAPTM5
		ZFPM2
		MYO18A
		ST3GAL1
		SHB
		CDH4
		SLC34A2
		FAM83B
		STK17A
		TM4SF19
		ACMSD
		SESN1
		CNP
		ELOVL2
		UBASH3B
		COX16
		SLC25A33
		ATP2C2
		BEST1
		MYO16
		FAM169A
		OSR1
		MYL6
		QRICH2
		FMN1
		DOCK9
		HECW1
		CCDC114
		SLMAP
		TMEM182
		NCEH1
		KBTBD8
		TXNDC11
		TXNRD1
		JAG1
		SCHIP1
		ARL5B
		FGF1
		PART1
		STK39
		SLC25A10
		SLC22A15
		ZSCAN12
		ANXA13
		UGT2B15
		ACSL3
		KIF17
		C4orf3
		PDP1
		SPNS2
		C5AR1
		C4orf36
		HBS1L
		PDLIM3
		SCD5
		ANO1
		NAALADL2
		MACF1
		EDARADD
		RHBDD1
		TIPARP
		QSOX1
		KLHDC7A
		RABEP2
		HEXA
		LYPD1
		FAM107B
		ABCC11
		KCNC3
		PPARGC1B
		N4BP1
		SCNN1A
		RAB26
		OSGIN2
		MYBL2
		CTH
		ALDH7A1
		ATF6
		GJA1
		CLDN14
		KLF5
		STK3
		SIK1
		C1orf228
		MYCT1
		TUBA1C
		DGKD
		APBB2
		CLEC16A
		AMOTL1
		PTP4A1
		SULT1E1
		SUOX
		NEDD4
		GJB7
		STRA6
		DENND4A
		OSBPL2
		ESR2
		EFNA1
		TMPRSS13
		ST3GAL3
		TBX15
		SLC9A1
		MBOAT2
		RGL1
		TTC39B
		TNPO1
		SLC1A4
		LFNG
		COL12A1
		PLEKHM3
		NR2F2
		CYP4F8
		SYVN1
		SPRED1
		MICALL2
		COL16A1
		NTN4
		NFASC
		KPNA2
		NOS1AP
		IGFL1
		C2orf76
		MERTK
		EN1
		STRADA
		KANK1
		CDH6
		DNAH3
		NRP2
		KRT6B
		PPL
		FCGBP
		NECAB2
		NFIL3
		LMO7
		HSPB8
		POP1
		GPR157
		MKI67
		PLA2G10
		PER2
		UST
		DUSP6
		TMPRSS11F
		GOT1
		SUMF1
		TMEM185B
		SEMA3D
		CXXC5
		INHBA
		FAM102B
		NRCAM
		PRR15
		ODF3L1
		PHLDA1
		DOK7
		AMPD3
		THSD4
		ERRFI1
		HRASLS2
		NRM
		ARHGAP29
		KPNA7
		IL1A
		EYA2
		B3GNT3
		DUSP4
		SLC25A25
		LRGUK
		TPBG
		FAM43A
		TMED10
		DLGAP1
		MYADM
		CA13
		HSPA9
		CD2AP
		TRIB1
		OSMR
		APOH
		MTUS1
		ASB1
		ELL
		GPNMB
		LMO4
		POLR3B
		RBKS
		JAG2
		ECT2L
		BCL2L1
		SLC27A2
		ACSL1
		MYH15
		KRT80
		PABPC4L
		C2orf48
		NELL2
		LEKR1
		HDHD3
		SDC1
		ARL6IP1
		DZIP1L
		DYNLL1
		NKAIN4
		TLR3
		HES7
		SAMD4A
		MBP
		DCBLD2
		LMNB1
		PDIA5
		PARD3B
		LCN2
		PARP9
		RGS16
		TGFB2
		CAPN8
		CYP1B1
		SOX13
		AREG
		MAP1LC3B
		ACAP2
		P2RY6
		BANF1
		GUCA2A
		SIAH2
		MTMR7
		PTPRG
		MPZL3
		CYB5D2
		RORA
		ZKSCAN2
		MEIS1
		PPM1H
		USP40
		DLG5
		CHN2
		CRIP2
		HNF4A
		HSPA13
		FAM20B
		KLK6
		ANKRD27
		DSC3
		MMP17
		IL1B
		ARSJ
		CPNE5
		DUSP5
		CENPF
		HCG11
		KCNK1
		RUSC2
		C9orf3
		LMCD1
		CCNF
		WWC2
		KIAA1109
		C16orf72
		DCLK2
		SULF1
		ANKRD55
		NADSYN1
		GLCE
		GFOD1
		SULF2
		SLC38A1
		ETNK2
		CITED4
		KIF2C
		FN1
		ANXA3
		ABL2
		PPM1L
		EPPK1
		PELO
		MB
		FRMD6
		SLC5A11
		RIMS2
		GINS2
		B4GALNT2
		SRP14
		COG3
		MAN2A1
		ADAMTSL4
		AQP3
		ERN1
		CDCA7
		NUDT4
		TRPS1
		SYT11
		DDB2
		EPN3
		CLIP4
		FAM83A
		FAM131C
		BUB1B
		POU2F3
		PTPRH
		GABRP
		ZNF704
		FOSB
		NSMAF
		SSBP3
		ZNF608
		SLC16A5
		DEDD2
		PPARG
		SYNM
		PLK2
		CACNA1S
		SND1
		EYS
		RHOBTB3
		GALM
		TLE1
		MCM5
		ZNF254
		PGM2L1
		ESR1
		LGALS3
		CLU
		HSPG2
		BACH1
		FBXO31
		PRKCE
		OXSR1
		MCF2L2
		JMJD7-PLA2G4B
		HK1
		LRRC8D
		CHGA
		CDCP1
		BLNK
		TBC1D16
		TPM1
		MYO9A
		TMTC2
		UNC5C
		RERGL
		FHDC1
		CNKSR3
		INO80
		CREB5
		ABCB9
		DUSP1
		FBXL14
		PCDH1
		FER1L6
		CCL2
		SPC24
		RAPGEF3
		MTMR11
		CCPG1
		SERPINF1
		FAIM
		LRRC69
		FAM129A
		ANKRD36B
		RNF19A
		NT5DC3
		SLC10A5
		CDC42SE2
		NFKBIZ
		MTHFD1L
		EFNA5
		PTPN14
		SH3PXD2A
		RECQL4
		RHBG
		PLIN2
		TPRA1
		MICB
		CLDN12
		EPS8L3
		CA2
		BCAR3
		UBQLN1
		LIF
		SPATA17
		SSR1
		KLK14
		SEMA5A
		NT5E
		MGAT5
		MLLT3
		ERMP1
		SLK
		CHRM3
		LIPG
		PIM1
		INSIG1
		LRRCC1
		YPEL2
		ABCA12
		SLCO3A1
		TTC39A
		AHNAK2
		ATP8B2
		SLC28A1
		RELL1
		NAMPT
		CDA
		RGS2
		TP53INP1
		TPRG1
		FXYD2
		IGFBP2
		RYK
		FAM3C
		STX11
		IBTK
		ANG
		PXDN
		TRAM2
		PIK3CB
		SIVA1
		ZNF710
		GAB2
		IL15
		TMEM140
		CPEB4
		SNHG1
		C3orf33
		GRHL1
		SHROOM3
		SGPP2
		ZNF117
		MYOF
		MAML3
		MAGI2
		CTDSPL
		TMEM107
		NAGK
		AFAP1L2
		PPP2R2A
		TCHH
		COL9A2
		STAM
		POU5F1
		ACOX1
		PSMB9
		SLC4A7
		NGFR
		TSPAN15
		SNX24
		RNASET2
		NMNAT2
		SPRY4
		CLPB
		LHX6
		RASGRP1
		SLC45A1
		ATP2B1
		GFPT2
		B3GNT2
		SLC6A20
		PSD3
		LMO3
		DAP
		WDR91
		CCL17
		KRT8
		DNAJB11
		ALOX5AP
		AMOTL2
		ACBD3
		CRIM1
		AGFG1
		SORCS2
		WISP2
		PNPLA7
		TEAD1
		ATG7
		MPP6
		OSBP
		RNF19B
		SEC63
		PDE4DIP
		N4BP3
		CYP51A1
		ATP6V0D2
		ENC1
		SLC31A1
		MTF1
		NUAK1
		ID3
		GPR78
		SLC25A1
		PRKCH
		MGLL
		HIVEP1
		TNFSF15
		BARD1
		KCNJ15
		ZFPM1
		BCL6
		CBLC
		RAPH1
		COL28A1
		PITX1
		XBP1
		SAMD12
		S100A9
		SMYD2
		CSNK1A1
		SLC1A5
		EGF
		MRC2
		SLC7A8
		SPATA12
		LARP6
		HSD3B7
		DAB2
		MAFK
		OSBPL7
		HECTD1
		CP
		SETD7
		COL9A3
		EPB41L4B
		GRAMD1A
		LRP12
		SLC7A6
		ADK
		GAL3ST4
		ESYT1
		ZNF493
		EFNB2
		CLCN3
		INHBB
		GRHL3
		ITIH2
		TNFSF10
		PLEKHB1
		SPAG17
		RHOD
		TTBK2
		ZHX2
		BCL9L
		SPEF1
		LOXL4
		VAV3
		PFKFB3
		IDH1
		HHLA2
		EGFR
		TFRC
		ACHE
		SLC7A2
		EMP1
		SMOX
		JMY
		PTPN13
		IYD
		MATN2
		METTL7A
		SERTAD2
		MAP2
		SLC38A2
		COBLL1
		SLFN5
		SYT2
		DEPDC7
		ZFAND3
		CD22
		PARD6B
		SMYD3
		CALD1
		LRBA
		VTCN1
		APOLD1
		TCF7
